# Supplementary material for: Cancer stem cells synthesize proline to attenuate oxidative stress
Source: J Clin Invest. 2026 Jun 1;136(11):e200775. doi: 10.1172/JCI200775 (PMC13221224; doi:10.1172/JCI200775)
Supplement: Supplemental tables 1-7 [file jci-136-200775-s041.xlsx]

## Sheet: Supplementary Table 1
Supplementary Table 1. Knockdown plasmids
Company	Cat#	Gene
Sigma-Aldrich	TRCN0000115958	shFAM3C.579
Sigma-Aldrich	TRCN0000115959	shFAM3C.261
Sigma-Aldrich	TRCN0000231642	shSOX2.1060
Sigma-Aldrich	TRCN0000257314	shSOX2.897
Sigma-Aldrich	TRCN0000141794	shSPIN1.512
Sigma-Aldrich	TRCN0000142329	shSPIN1.776
VectorBuilder	Ecoli(VB240224-1075qkr)	pLV[Exp]-Neo-CMV>hFAM3C[NM_014888.3]/3xFLAG (VB240224-1075qkr)
VectorBuilder	Ecoli(VB251201-1258gqf)	pLV[Exp]-Bsd-MSCV>Myc/hSPIN1[NM_006717.3]* (Vector ID: VB251201-1258gqf)
VectorBuilder	Ecoli(VB251201-1253ygb)	pLV[Exp]-Bsd-MSCV>Myc/hSPIN1[NM_006717.3] (Vector ID: VB251201-1253ygb)

## Sheet: Supplementary Table 2
Supplementary Table 2. Antibodies
Antibodies	Source	Identifier
P5CS Polyclonal antibody	Proteintech	17719-1-AP
PYCR1 Polyclonal antibody	Proteintech	13108-1-AP
PYCR2 Polyclonal antibody	Proteintech	17146-1-AP
SOX2 Polyclonal antibody	Proteintech	11064-1-AP
GFAP Polyclonal antibody	Proteintech	16825-1-AP
Alpha Tubulin Polyclonal antibody	Proteintech	11224-1-AP
FAM3C Polyclonal antibody	Proteintech	14247-1-AP
OLIG2 Polyclonal antibody	Proteintech	13999-1-AP
FAM3C antibody (for Immunoprecipitation)	Antibodies Online	ABIN7443470
SPIN1 Polyclonal antibody	Proteintech	12105-1-AP
Histone H3 Polyclonal antibody	Proteintech	17168-1-AP
CD107a / LAMP1 Polyclonal antibody	Proteintech	21997-1-AP
SOX2 Monoclonal Antibody (20G5)	Invitrogen	MA1-014
CD133 Polyclonal antibody	Proteintech	18470-1-AP
MYC tag Polyclonal antibody	Proteintech	16286-1-AP
DYKDDDDK tag Monoclonal antibody (Binds to FLAG® tag epitope)	Proteintech	66008-4-Ig

## Sheet: Supplementary Table 3
Supplementary Table 3. Free amino acids quantification analysis result
Total in ng/cell pellet
Sample Name	23 NT-1	23 NT-2	23 NT-3	23 sh1-1	23 sh1-2	23 sh1-3	23 sh2-1	23 sh2-2	23 sh2-3
Alanine	18533.1	16596.6	9639.2	10428.2	12101.8	13345	6507.2	16166.2	17887.6
Arginine	960.931	1074.9	915.119	962.049	724.05	1102.84	490.522	821.261	853.664
Asparagine	434.58	332.893	231.205	332.893	552.324	589.788	338.245	771.755	702.179
Aspartate	1333.36	1145.13	1705.44	1626.65	3762.83	3141.24	5413.12	4800.28	4756.5
Cysteine	49.5869	43.2296	32.7613	31.617	56.3681	91.9689	50.4346	67.3874	56.3681
Cystine	ND	ND	ND	ND	ND	ND	ND	ND	ND
GABA	1027.23	1261.74	286.369	667.202	518.568	743.171	156.892	571.416	363.328
Glutamine	528.502	493.771	357.116	278.596	409.211	312.571	341.261	1464.7	364.666
Glutamate	13092.5	11332.7	10276.8	12520.6	22859.4	22683.4	21187.6	31702.4	32978.3
Glycine	13203.2	10935.7	7728	4962.77	5709.38	6207.12	2003.96	5294.59	4630.94
Histidine	533.416	699.471	498.164	672.568	636.389	638.244	365.506	571.451	694.833
Hydroxyproline	ND	ND	ND	ND	ND	ND	ND	ND	ND
Isoleucine	712.697	836.556	531.985	1033.51	844.678	923.866	467.009	1017.27	1015.24
Leucine	956.585	1057.18	732.622	1178.65	1157.77	1207.12	632.029	1210.91	1216.61
Lysine	1289.92	1134.7	1046.54	1050.38	868.32	1008.22	272.328	990.968	1077.2
Methionine	134.55	119.734	87.0795	292.986	257.61	301.452	143.621	199.557	172.345
Ornithine	265.406	199.054	368.365	734.442	334.045	311.165	203.63	297.437	226.51
Phenylalanine	1197.71	1252.05	940.831	1313.8	1089.03	1205.12	570.328	1232.29	1150.78
Proline	11118.6	11148.3	5853.91	3355.44	4247.75	4902.11	2254.92	5913.4	5288.78
Serine	1126.96	935.858	1318.07	2082.49	1470.95	1891.38	56.7737	1547.39	744.753
Taurine	194.054	194.054	152.179	203.246	244.1	252.27	144.009	225.716	225.716
Threonine	8227.96	7535.92	8448.15	5050.87	5365.43	6214.75	3320.77	4390.28	4327.37
Tryptophan	351.946	334.003	281.557	455.459	342.63	383	201.161	340.559	292.253
Tyrosine	1290.15	1413.4	1092.07	1413.4	1109.68	1237.33	678.307	1364.98	1114.08
Valine	1057.8	1150.99	815.079	1274.52	1179.17	1320.03	661.209	1372.05	1354.71
ND means not detect

## Sheet: Supplementary Table 4
Supplementary Table 4. Gene counts of RNA sequencing
gene_id	GSC23_CONT_1	GSC23_CONT_2	GSC23_sh1_1	GSC23_sh1_2	GSC23_sh2_1	GSC23_sh2_2	gene_name	gene_chr	gene_start	gene_end	gene_strand	gene_length	gene_biotype	gene_description	tf_family
ENSG00000198804	456940	449478	335474	358520	359068	460825	MT-CO1	MT	5904	7445	+	1542	protein_coding	mitochondrially encoded cytochrome c oxidase I [Source:HGNC Symbol;Acc:HGNC:7419]	-
ENSG00000198886	241478	239509	190727	200400	193425	243298	MT-ND4	MT	10760	12137	+	1378	protein_coding	mitochondrially encoded NADH:ubiquinone oxidoreductase core subunit 4 [Source:HGNC Symbol;Acc:HGNC:7459]	-
ENSG00000210082	78033	75065	109880	119844	123853	158589	MT-RNR2	MT	1671	3229	+	1559	Mt_rRNA	mitochondrially encoded 16S RNA [Source:HGNC Symbol;Acc:HGNC:7471]	-
ENSG00000156508	147050	142188	93527	99621	98926	127647	EEF1A1	6	73515750	73523797	-	5948	protein_coding	eukaryotic translation elongation factor 1 alpha 1 [Source:HGNC Symbol;Acc:HGNC:3189]	-
ENSG00000198938	132160	129222	109822	119611	103544	131421	MT-CO3	MT	9207	9990	+	784	protein_coding	mitochondrially encoded cytochrome c oxidase III [Source:HGNC Symbol;Acc:HGNC:7422]	-
ENSG00000198712	158642	158690	126953	135839	120321	146613	MT-CO2	MT	7586	8269	+	684	protein_coding	mitochondrially encoded cytochrome c oxidase II [Source:HGNC Symbol;Acc:HGNC:7421]	-
ENSG00000198899	106696	106239	85551	91356	71462	90278	MT-ATP6	MT	8527	9207	+	681	protein_coding	mitochondrially encoded ATP synthase membrane subunit 6 [Source:HGNC Symbol;Acc:HGNC:7414]	-
ENSG00000198727	131103	129054	117951	122928	99979	126038	MT-CYB	MT	14747	15887	+	1141	protein_coding	mitochondrially encoded cytochrome b [Source:HGNC Symbol;Acc:HGNC:7427]	-
ENSG00000075624	86637	85044	61404	64816	57763	76198	ACTB	7	5527147	5563784	-	3519	protein_coding	actin beta [Source:HGNC Symbol;Acc:HGNC:132]	-
ENSG00000167658	58481	59347	38608	41622	44316	57492	EEF2	19	3976056	3985469	-	4027	protein_coding	eukaryotic translation elongation factor 2 [Source:HGNC Symbol;Acc:HGNC:3214]	-
ENSG00000198786	76629	76232	76690	81326	77851	97474	MT-ND5	MT	12337	14148	+	1812	protein_coding	mitochondrially encoded NADH:ubiquinone oxidoreductase core subunit 5 [Source:HGNC Symbol;Acc:HGNC:7461]	-
ENSG00000198763	81025	81972	56447	59475	55458	68591	MT-ND2	MT	4470	5511	+	1042	protein_coding	mitochondrially encoded NADH:ubiquinone oxidoreductase core subunit 2 [Source:HGNC Symbol;Acc:HGNC:7456]	-
ENSG00000140988	48198	48340	30658	32586	36301	47239	RPS2	16	1962052	1964860	-	2413	protein_coding	ribosomal protein S2 [Source:HGNC Symbol;Acc:HGNC:10404]	-
ENSG00000080824	48537	48030	33090	35576	27832	36086	HSP90AA1	14	102080738	102139699	-	5248	protein_coding	heat shock protein 90 alpha family class A member 1 [Source:HGNC Symbol;Acc:HGNC:5253]	-
ENSG00000111640	70050	67578	39571	42496	45636	58597	GAPDH	12	6533927	6538374	+	2981	protein_coding	glyceraldehyde-3-phosphate dehydrogenase [Source:HGNC Symbol;Acc:HGNC:4141]	-
ENSG00000089157	47893	47731	31446	33371	30054	37280	RPLP0	12	120196686	120201235	-	4001	protein_coding	ribosomal protein lateral stalk subunit P0 [Source:HGNC Symbol;Acc:HGNC:10371]	-
ENSG00000167552	75388	73188	44177	46772	61433	78550	TUBA1A	12	49184796	49189324	-	3421	protein_coding	tubulin alpha 1a [Source:HGNC Symbol;Acc:HGNC:20766]	-
ENSG00000166165	71210	72850	47420	49514	45169	57804	CKB	14	103519659	103523111	-	2669	protein_coding	creatine kinase B [Source:HGNC Symbol;Acc:HGNC:1991]	-
ENSG00000096384	43723	43523	28403	30459	26000	33786	HSP90AB1	6	44246166	44253888	+	2980	protein_coding	heat shock protein 90 alpha family class B member 1 [Source:HGNC Symbol;Acc:HGNC:5258]	-
ENSG00000142541	45185	46832	33358	35493	38402	49244	RPL13A	19	49487554	49492308	+	2369	protein_coding	ribosomal protein L13a [Source:HGNC Symbol;Acc:HGNC:10304]	-
ENSG00000184009	35758	35173	28035	30231	24342	31814	ACTG1	17	81509971	81523847	-	2993	protein_coding	actin gamma 1 [Source:HGNC Symbol;Acc:HGNC:144]	-
ENSG00000100316	32024	31510	17259	18270	22727	29767	RPL3	22	39312882	39320389	-	4787	protein_coding	ribosomal protein L3 [Source:HGNC Symbol;Acc:HGNC:10332]	-
ENSG00000198888	36694	35602	33280	35742	32152	40608	MT-ND1	MT	3307	4262	+	956	protein_coding	mitochondrially encoded NADH:ubiquinone oxidoreductase core subunit 1 [Source:HGNC Symbol;Acc:HGNC:7455]	-
ENSG00000174444	28027	27205	17710	18506	19210	24153	RPL4	15	66498015	66524532	-	5637	protein_coding	ribosomal protein L4 [Source:HGNC Symbol;Acc:HGNC:10353]	-
ENSG00000135486	39172	38454	25033	26673	26408	34455	HNRNPA1	12	54280193	54287088	+	5093	protein_coding	heterogeneous nuclear ribonucleoprotein A1 [Source:HGNC Symbol;Acc:HGNC:5031]	-
ENSG00000106278	99985	97003	36928	39031	41607	53579	PTPRZ1	7	121873089	122062036	+	9917	protein_coding	protein tyrosine phosphatase, receptor type Z1 [Source:HGNC Symbol;Acc:HGNC:9685]	-
ENSG00000196262	52794	50762	34046	38090	34031	45490	PPIA	7	44796680	44824564	+	4432	protein_coding	peptidylprolyl isomerase A [Source:HGNC Symbol;Acc:HGNC:9253]	-
ENSG00000198034	18319	18836	12418	13396	15385	19637	RPS4X	X	72255679	72277300	-	2982	protein_coding	ribosomal protein S4 X-linked [Source:HGNC Symbol;Acc:HGNC:10424]	-
ENSG00000167526	24861	24746	16249	17339	23793	30342	RPL13	16	89560657	89566828	+	6172	protein_coding	ribosomal protein L13 [Source:HGNC Symbol;Acc:HGNC:10303]	-
ENSG00000122566	50967	50044	35085	37733	29057	38018	HNRNPA2B1	7	26173057	26201529	-	9267	protein_coding	heterogeneous nuclear ribonucleoprotein A2/B1 [Source:HGNC Symbol;Acc:HGNC:5033]	-
ENSG00000161016	26446	27167	19350	20475	22766	29739	RPL8	8	144789765	144792587	-	2159	protein_coding	ribosomal protein L8 [Source:HGNC Symbol;Acc:HGNC:10368]	-
ENSG00000148303	24339	23715	15614	16965	18769	23685	RPL7A	9	133348214	133351426	+	2242	protein_coding	ribosomal protein L7a [Source:HGNC Symbol;Acc:HGNC:10364]	-
ENSG00000105894	43989	42282	29385	30734	37653	50076	PTN	7	137227341	137343865	-	1713	protein_coding	pleiotrophin [Source:HGNC Symbol;Acc:HGNC:9630]	-
ENSG00000067225	42377	42245	30636	32316	31967	42047	PKM	15	72199029	72231822	-	8571	protein_coding	pyruvate kinase M1/2 [Source:HGNC Symbol;Acc:HGNC:9021]	-
ENSG00000026025	54440	52174	19273	20705	32186	42405	VIM	10	17228259	17237593	+	5158	protein_coding	vimentin [Source:HGNC Symbol;Acc:HGNC:12692]	-
ENSG00000196230	45658	44501	30129	32349	31017	40713	TUBB	6	30720201	30725426	+	3359	protein_coding	tubulin beta class I [Source:HGNC Symbol;Acc:HGNC:20778]	-
ENSG00000196924	40822	42080	23598	25295	27718	36694	FLNA	X	154348524	154374638	-	10585	protein_coding	filamin A [Source:HGNC Symbol;Acc:HGNC:3754]	-
ENSG00000147403	26122	25840	14791	15658	20347	26169	RPL10	X	154389955	154409168	+	4825	protein_coding	ribosomal protein L10 [Source:HGNC Symbol;Acc:HGNC:10298]	-
ENSG00000198695	30179	30624	32310	35716	35033	44196	MT-ND6	MT	14149	14673	-	525	protein_coding	mitochondrially encoded NADH:ubiquinone oxidoreductase core subunit 6 [Source:HGNC Symbol;Acc:HGNC:7462]	-
ENSG00000149273	29972	29599	18296	19462	26459	34466	RPS3	11	75399486	75422280	+	5894	protein_coding	ribosomal protein S3 [Source:HGNC Symbol;Acc:HGNC:10420]	-
ENSG00000089009	29123	28368	18773	19690	20046	26924	RPL6	12	112405190	112418838	-	4447	protein_coding	ribosomal protein L6 [Source:HGNC Symbol;Acc:HGNC:10362]	-
ENSG00000074800	15909	15498	10240	10770	10865	14351	ENO1	1	8861000	8879250	-	5276	protein_coding	enolase 1 [Source:HGNC Symbol;Acc:HGNC:3350]	-
ENSG00000146648	8112	8272	5389	5546	3563	4814	EGFR	7	55019021	55211628	+	12521	protein_coding	epidermal growth factor receptor [Source:HGNC Symbol;Acc:HGNC:3236]	-
ENSG00000105640	25094	25130	16111	17326	22441	28885	RPL18A	19	17859876	17864153	+	3527	protein_coding	ribosomal protein L18a [Source:HGNC Symbol;Acc:HGNC:10311]	-
ENSG00000204628	22221	22308	13975	14628	16622	21297	RACK1	5	181236909	181248096	-	5990	protein_coding	receptor for activated C kinase 1 [Source:HGNC Symbol;Acc:HGNC:4399]	-
ENSG00000109971	41228	39571	25551	27418	23260	29804	HSPA8	11	123057489	123063230	-	4849	protein_coding	heat shock protein family A (Hsp70) member 8 [Source:HGNC Symbol;Acc:HGNC:5241]	-
ENSG00000212907	33335	32334	26339	27669	25755	32016	MT-ND4L	MT	10470	10766	+	297	protein_coding	mitochondrially encoded NADH:ubiquinone oxidoreductase core subunit 4L [Source:HGNC Symbol;Acc:HGNC:7460]	-
ENSG00000231500	21156	21314	13195	14213	18244	23226	RPS18	6	33272010	33276510	+	1898	protein_coding	ribosomal protein S18 [Source:HGNC Symbol;Acc:HGNC:10401]	-
ENSG00000229117	25154	24136	16557	17977	20671	27252	RPL41	12	56116586	56117943	+	1088	protein_coding	ribosomal protein L41 [Source:HGNC Symbol;Acc:HGNC:10354]	-
ENSG00000137818	18254	18363	12646	14381	17710	23208	RPLP1	15	69452784	69456194	+	3271	protein_coding	ribosomal protein lateral stalk subunit P1 [Source:HGNC Symbol;Acc:HGNC:10372]	-
ENSG00000115457	32626	33929	22594	24862	30076	38996	IGFBP2	2	216632828	216664436	+	4767	protein_coding	insulin like growth factor binding protein 2 [Source:HGNC Symbol;Acc:HGNC:5471]	-
ENSG00000087460	35591	35795	30744	32904	31782	41438	GNAS	20	58839718	58911192	+	13320	protein_coding	GNAS complex locus [Source:HGNC Symbol;Acc:HGNC:4392]	-
ENSG00000174748	26164	25001	18210	20060	20512	26829	RPL15	3	23916545	23924374	+	7222	protein_coding	ribosomal protein L15 [Source:HGNC Symbol;Acc:HGNC:10306]	-
ENSG00000162244	17043	17510	10801	11530	14696	18842	RPL29	3	51993522	51995942	-	2058	protein_coding	ribosomal protein L29 [Source:HGNC Symbol;Acc:HGNC:10331]	-
ENSG00000170889	22322	22868	14729	15459	20677	27348	RPS9	19	54200742	54249003	+	4371	protein_coding	ribosomal protein S9 [Source:HGNC Symbol;Acc:HGNC:10442]	-
ENSG00000169710	34071	34916	19963	21062	19129	24720	FASN	17	82078333	82098332	-	9364	protein_coding	fatty acid synthase [Source:HGNC Symbol;Acc:HGNC:3594]	-
ENSG00000172270	23942	24103	26876	28731	23322	30202	BSG	19	571277	583493	+	3797	protein_coding	basigin (Ok blood group) [Source:HGNC Symbol;Acc:HGNC:1116]	-
ENSG00000075618	27113	28292	21339	22383	22961	30163	FSCN1	7	5592823	5606655	+	3692	protein_coding	fascin actin-bundling protein 1 [Source:HGNC Symbol;Acc:HGNC:11148]	-
ENSG00000065978	41648	41661	26050	28198	25457	33516	YBX1	1	42682427	42702349	+	1930	protein_coding	Y-box binding protein 1 [Source:HGNC Symbol;Acc:HGNC:8014]	CSD
ENSG00000099194	33069	32789	19788	21061	19147	24663	SCD	10	100347124	100364834	+	5362	protein_coding	stearoyl-CoA desaturase [Source:HGNC Symbol;Acc:HGNC:10571]	-
ENSG00000168028	29996	29754	12214	13395	20285	26114	RPSA	3	39406689	39412542	+	3936	protein_coding	ribosomal protein SA [Source:HGNC Symbol;Acc:HGNC:6502]	-
ENSG00000137154	15980	16030	9838	10415	12894	16763	RPS6	9	19375715	19380254	-	2714	protein_coding	ribosomal protein S6 [Source:HGNC Symbol;Acc:HGNC:10429]	-
ENSG00000147604	14007	13568	8778	9599	10456	13738	RPL7	8	73290267	73295789	-	2907	protein_coding	ribosomal protein L7 [Source:HGNC Symbol;Acc:HGNC:10363]	-
ENSG00000105372	23940	24084	18929	19876	23536	30546	RPS19	19	41859918	41872926	+	3799	protein_coding	ribosomal protein S19 [Source:HGNC Symbol;Acc:HGNC:10402]	-
ENSG00000169100	20424	20324	12227	13304	14717	19082	SLC25A6	X	1386152	1392724	-	2164	protein_coding	solute carrier family 25 member 6 [Source:HGNC Symbol;Acc:HGNC:10992]	-
ENSG00000084234	31756	31522	34284	36491	25760	34197	APLP2	11	130068147	130144811	+	7463	protein_coding	amyloid beta precursor like protein 2 [Source:HGNC Symbol;Acc:HGNC:598]	-
ENSG00000198840	20680	21104	20607	22014	19524	24700	MT-ND3	MT	10059	10404	+	346	protein_coding	mitochondrially encoded NADH:ubiquinone oxidoreductase core subunit 3 [Source:HGNC Symbol;Acc:HGNC:7458]	-
ENSG00000187514	20751	20437	15180	16240	10864	14105	PTMA	2	231706895	231713541	+	3378	protein_coding	prothymosin alpha [Source:HGNC Symbol;Acc:HGNC:9623]	-
ENSG00000179218	28380	28089	24004	25151	24692	32163	CALR	19	12938578	12944489	+	2714	protein_coding	calreticulin [Source:HGNC Symbol;Acc:HGNC:1455]	-
ENSG00000242265	16618	16133	22690	24239	26261	34380	PEG10	7	94656325	94669695	+	6689	protein_coding	paternally expressed 10 [Source:HGNC Symbol;Acc:HGNC:14005]	-
ENSG00000034510	25154	25310	25329	27525	31337	39991	TMSB10	2	84905625	84906675	+	496	protein_coding	thymosin beta 10 [Source:HGNC Symbol;Acc:HGNC:11879]	-
ENSG00000142534	24093	24105	16620	18348	19758	26053	RPS11	19	49496365	49499689	+	1390	protein_coding	ribosomal protein S11 [Source:HGNC Symbol;Acc:HGNC:10384]	-
ENSG00000147140	23816	23577	17225	18785	16676	21601	NONO	X	71283192	71301168	+	5292	protein_coding	non-POU domain containing octamer binding [Source:HGNC Symbol;Acc:HGNC:7871]	-
ENSG00000197958	18334	18853	11779	12387	15375	19673	RPL12	9	127447674	127451405	-	2452	protein_coding	ribosomal protein L12 [Source:HGNC Symbol;Acc:HGNC:10302]	-
ENSG00000123416	32194	32471	17916	19729	19837	25464	TUBA1B	12	49127782	49131397	-	3574	protein_coding	tubulin alpha 1b [Source:HGNC Symbol;Acc:HGNC:18809]	-
ENSG00000144381	18996	18402	11454	12547	9863	12870	HSPD1	2	197486581	197516737	-	4245	protein_coding	heat shock protein family D (Hsp60) member 1 [Source:HGNC Symbol;Acc:HGNC:5261]	-
ENSG00000153187	29220	28520	18376	19716	16746	21199	HNRNPU	1	244840638	244864560	-	22512	protein_coding	heterogeneous nuclear ribonucleoprotein U [Source:HGNC Symbol;Acc:HGNC:5048]	-
ENSG00000115053	19910	19557	12522	13790	11115	14532	NCL	2	231453531	231483641	-	6929	protein_coding	nucleolin [Source:HGNC Symbol;Acc:HGNC:7667]	-
ENSG00000108298	15112	15189	9751	10397	11536	14858	RPL19	17	39200283	39204732	+	1761	protein_coding	ribosomal protein L19 [Source:HGNC Symbol;Acc:HGNC:10312]	-
ENSG00000166598	28200	27185	19712	20168	18529	23994	HSP90B1	12	103930107	103953645	+	4695	protein_coding	heat shock protein 90 beta family member 1 [Source:HGNC Symbol;Acc:HGNC:12028]	-
ENSG00000110955	27942	27455	17303	18713	15336	19673	ATP5F1B	12	56638175	56646068	-	2322	protein_coding	ATP synthase F1 subunit beta [Source:HGNC Symbol;Acc:HGNC:830]	-
ENSG00000167978	23609	23709	18642	19415	16114	20650	SRRM2	16	2752329	2772538	+	13266	protein_coding	serine/arginine repetitive matrix 2 [Source:HGNC Symbol;Acc:HGNC:16639]	-
ENSG00000129351	24709	24458	19003	20359	16573	21091	ILF3	19	10654261	10692417	+	11022	protein_coding	interleukin enhancer binding factor 3 [Source:HGNC Symbol;Acc:HGNC:6038]	-
ENSG00000142937	18899	18724	12641	13968	12370	16534	RPS8	1	44775251	44778779	+	2847	protein_coding	ribosomal protein S8 [Source:HGNC Symbol;Acc:HGNC:10441]	-
ENSG00000136942	15680	16229	10775	11844	13999	18550	RPL35	9	124857880	124861981	-	1535	protein_coding	ribosomal protein L35 [Source:HGNC Symbol;Acc:HGNC:10344]	-
ENSG00000115268	17529	17898	13762	14378	16846	22069	RPS15	19	1438358	1440494	+	2137	protein_coding	ribosomal protein S15 [Source:HGNC Symbol;Acc:HGNC:10388]	-
ENSG00000211459	13769	13402	11240	13911	13852	17812	MT-RNR1	MT	648	1601	+	954	Mt_rRNA	mitochondrially encoded 12S RNA [Source:HGNC Symbol;Acc:HGNC:7470]	-
ENSG00000164587	12514	12767	9088	9642	10082	12625	RPS14	5	150442635	150449756	-	5099	protein_coding	ribosomal protein S14 [Source:HGNC Symbol;Acc:HGNC:10387]	-
ENSG00000070756	12025	11800	9056	9331	9033	11944	PABPC1	8	100685816	100722809	-	4752	protein_coding	poly(A) binding protein cytoplasmic 1 [Source:HGNC Symbol;Acc:HGNC:8554]	-
ENSG00000197756	12373	12855	9245	10408	10819	13864	RPL37A	2	216498189	216579180	+	6841	protein_coding	ribosomal protein L37a [Source:HGNC Symbol;Acc:HGNC:10348]	-
ENSG00000132688	32672	33058	12144	12674	21759	29076	NES	1	156668763	156677397	-	5558	protein_coding	nestin [Source:HGNC Symbol;Acc:HGNC:7756]	-
ENSG00000181163	15490	15120	8394	9049	8581	11298	NPM1	5	171387116	171411137	+	3828	protein_coding	nucleophosmin 1 [Source:HGNC Symbol;Acc:HGNC:7910]	-
ENSG00000108654	27165	25554	18526	19710	17022	22090	DDX5	17	64499616	64508199	-	7388	protein_coding	DEAD-box helicase 5 [Source:HGNC Symbol;Acc:HGNC:2746]	-
ENSG00000071575	26162	25608	15911	16579	18527	24424	TRIB2	2	12716889	12742734	+	4588	protein_coding	tribbles pseudokinase 2 [Source:HGNC Symbol;Acc:HGNC:30809]	-
ENSG00000142156	24485	25331	13358	14386	12792	16439	COL6A1	21	45981737	46005050	+	5343	protein_coding	collagen type VI alpha 1 chain [Source:HGNC Symbol;Acc:HGNC:2211]	-
ENSG00000197102	17304	17232	13903	14852	12733	16084	DYNC1H1	14	101964510	102056443	+	36852	protein_coding	dynein cytoplasmic 1 heavy chain 1 [Source:HGNC Symbol;Acc:HGNC:2961]	-
ENSG00000111669	24559	24785	17844	18719	21802	27829	TPI1	12	6867119	6870948	+	2700	protein_coding	triosephosphate isomerase 1 [Source:HGNC Symbol;Acc:HGNC:12009]	-
ENSG00000253729	20445	19730	13050	14071	13497	17579	PRKDC	8	47773108	47960183	-	15417	protein_coding	protein kinase, DNA-activated, catalytic subunit [Source:HGNC Symbol;Acc:HGNC:9413]	-
ENSG00000145425	14710	14118	9100	9695	10612	14225	RPS3A	4	151099573	151104652	+	2341	protein_coding	ribosomal protein S3A [Source:HGNC Symbol;Acc:HGNC:10421]	-
ENSG00000143947	18795	18720	12399	13359	14137	18069	RPS27A	2	55231903	55235853	+	3130	protein_coding	ribosomal protein S27a [Source:HGNC Symbol;Acc:HGNC:10417]	-
ENSG00000184640	26480	26633	15894	16773	14357	19132	2025-09-09	17	77280569	77500596	+	12844	protein_coding	septin 9 [Source:HGNC Symbol;Acc:HGNC:7323]	-
ENSG00000197746	14096	14112	14249	15238	13786	17539	PSAP	10	71816298	71851375	-	3239	protein_coding	prosaposin [Source:HGNC Symbol;Acc:HGNC:9498]	-
ENSG00000135821	27894	27518	21835	23377	25837	33560	GLUL	1	182381704	182392206	-	9032	protein_coding	glutamate-ammonia ligase [Source:HGNC Symbol;Acc:HGNC:4341]	-
ENSG00000134871	26756	26448	20486	22023	18667	24494	COL4A2	13	110305812	110513209	+	19293	protein_coding	collagen type IV alpha 2 chain [Source:HGNC Symbol;Acc:HGNC:2203]	-
ENSG00000105193	18573	18592	12191	13294	14716	19573	RPS16	19	39433207	39435948	-	2603	protein_coding	ribosomal protein S16 [Source:HGNC Symbol;Acc:HGNC:10396]	-
ENSG00000063177	17532	17355	12348	13536	15149	20266	RPL18	19	48615328	48619536	-	4209	protein_coding	ribosomal protein L18 [Source:HGNC Symbol;Acc:HGNC:10310]	-
ENSG00000135862	24037	23201	20044	20970	15781	20493	LAMC1	1	183023460	183145592	+	8406	protein_coding	laminin subunit gamma 1 [Source:HGNC Symbol;Acc:HGNC:6492]	-
ENSG00000122406	18462	17805	11740	12552	12712	16711	RPL5	1	92831983	92841924	+	3717	protein_coding	ribosomal protein L5 [Source:HGNC Symbol;Acc:HGNC:10360]	-
ENSG00000102144	13032	12898	9439	9781	10693	13661	PGK1	X	77910739	78129296	+	5512	protein_coding	phosphoglycerate kinase 1 [Source:HGNC Symbol;Acc:HGNC:8896]	-
ENSG00000113140	18448	18868	18452	19356	20290	25825	SPARC	5	151661096	151687165	-	4831	protein_coding	secreted protein acidic and cysteine rich [Source:HGNC Symbol;Acc:HGNC:11219]	-
ENSG00000110321	22148	22331	19068	20140	15129	19322	EIF4G2	11	10797050	10809110	-	8655	protein_coding	eukaryotic translation initiation factor 4 gamma 2 [Source:HGNC Symbol;Acc:HGNC:3297]	-
ENSG00000166508	19184	19576	12865	13863	12824	16532	MCM7	7	100092728	100101940	-	4386	protein_coding	minichromosome maintenance complex component 7 [Source:HGNC Symbol;Acc:HGNC:6950]	-
ENSG00000116133	23000	23375	22455	24207	20221	26633	DHCR24	1	54849627	54887271	-	6290	protein_coding	24-dehydrocholesterol reductase [Source:HGNC Symbol;Acc:HGNC:2859]	-
ENSG00000106682	22630	22480	17589	19011	14682	19179	EIF4H	7	74174245	74197101	+	3191	protein_coding	eukaryotic translation initiation factor 4H [Source:HGNC Symbol;Acc:HGNC:12741]	-
ENSG00000069275	27243	26407	15321	16181	14433	18598	NUCKS1	1	205712819	205750276	-	6546	protein_coding	nuclear casein kinase and cyclin dependent kinase substrate 1 [Source:HGNC Symbol;Acc:HGNC:29923]	-
ENSG00000132432	2716	2665	1800	2023	1888	2560	SEC61G	7	54752250	54759974	-	1842	protein_coding	Sec61 translocon gamma subunit [Source:HGNC Symbol;Acc:HGNC:18277]	-
ENSG00000166441	12975	13402	8519	9233	11711	15257	RPL27A	11	8682411	8714759	+	7193	protein_coding	ribosomal protein L27a [Source:HGNC Symbol;Acc:HGNC:10329]	-
ENSG00000165119	20633	20466	13695	14930	12456	16518	HNRNPK	9	83968083	83980616	-	5114	protein_coding	heterogeneous nuclear ribonucleoprotein K [Source:HGNC Symbol;Acc:HGNC:5044]	-
ENSG00000114867	21805	22050	16305	17185	16257	20576	EIF4G1	3	184314495	184335358	+	8257	protein_coding	eukaryotic translation initiation factor 4 gamma 1 [Source:HGNC Symbol;Acc:HGNC:3296]	-
ENSG00000157227	33531	33077	29352	31214	20532	27053	MMP14	14	22836557	22849027	+	4464	protein_coding	matrix metallopeptidase 14 [Source:HGNC Symbol;Acc:HGNC:7160]	-
ENSG00000008988	11325	11008	7999	8385	9216	12448	RPS20	8	56067295	56074581	-	3002	protein_coding	ribosomal protein S20 [Source:HGNC Symbol;Acc:HGNC:10405]	-
ENSG00000159335	21492	22255	15285	15754	16916	21283	PTMS	12	6765516	6770952	+	1475	protein_coding	parathymosin [Source:HGNC Symbol;Acc:HGNC:9629]	-
ENSG00000205542	8411	8384	5375	5557	5527	7305	TMSB4X	X	12975108	12977227	+	1705	protein_coding	thymosin beta 4 X-linked [Source:HGNC Symbol;Acc:HGNC:11881]	-
ENSG00000134824	29619	29973	19886	20573	23268	30250	FADS2	11	61792980	61867354	+	11026	protein_coding	fatty acid desaturase 2 [Source:HGNC Symbol;Acc:HGNC:3575]	-
ENSG00000083845	16279	16489	11059	11640	14291	18678	RPS5	19	58386400	58394806	+	3617	protein_coding	ribosomal protein S5 [Source:HGNC Symbol;Acc:HGNC:10426]	-
ENSG00000041982	17872	17676	18996	19988	40545	52858	TNC	9	115019578	115118257	-	9636	protein_coding	tenascin C [Source:HGNC Symbol;Acc:HGNC:5318]	-
ENSG00000136295	22793	23506	16914	17897	20524	27092	TTYH3	7	2631951	2664802	+	6129	protein_coding	tweety family member 3 [Source:HGNC Symbol;Acc:HGNC:22222]	-
ENSG00000149257	27790	28088	19826	20927	23285	31514	SERPINH1	11	75562056	75572783	+	6281	protein_coding	serpin family H member 1 [Source:HGNC Symbol;Acc:HGNC:1546]	-
ENSG00000142192	15735	15862	17590	18444	11126	14066	APP	21	25880550	26171128	-	6316	protein_coding	amyloid beta precursor protein [Source:HGNC Symbol;Acc:HGNC:620]	-
ENSG00000139644	21387	21144	18863	20363	17663	22678	TMBIM6	12	49707725	49764934	+	6186	protein_coding	transmembrane BAX inhibitor motif containing 6 [Source:HGNC Symbol;Acc:HGNC:11723]	-
ENSG00000149212	29125	27894	25573	27381	18746	24311	SESN3	11	95165513	95232541	-	10573	protein_coding	sestrin 3 [Source:HGNC Symbol;Acc:HGNC:23060]	-
ENSG00000189403	26112	24604	17892	19658	13233	17358	HMGB1	13	30456704	30617597	-	7723	protein_coding	high mobility group box 1 [Source:HGNC Symbol;Acc:HGNC:4983]	HMG
ENSG00000136997	1492	1593	322	276	345	390	MYC	8	127735434	127741434	+	3001	protein_coding	MYC proto-oncogene, bHLH transcription factor [Source:HGNC Symbol;Acc:HGNC:7553]	bHLH
ENSG00000092199	19692	19612	12283	13161	12425	16005	HNRNPC	14	21209136	21269494	-	7309	protein_coding	heterogeneous nuclear ribonucleoprotein C (C1/C2) [Source:HGNC Symbol;Acc:HGNC:5035]	-
ENSG00000135404	32800	33251	15807	16618	19473	24035	CD63	12	55725323	55729707	-	2633	protein_coding	CD63 molecule [Source:HGNC Symbol;Acc:HGNC:1692]	-
ENSG00000144713	13584	13339	10022	10503	11682	15195	RPL32	3	12834485	12841588	-	3720	protein_coding	ribosomal protein L32 [Source:HGNC Symbol;Acc:HGNC:10336]	-
ENSG00000138326	11094	10808	7470	7968	7827	10000	RPS24	10	78033732	78056813	+	7857	protein_coding	ribosomal protein S24 [Source:HGNC Symbol;Acc:HGNC:10411]	-
ENSG00000163931	10548	10933	7421	7924	8070	10499	TKT	3	53224707	53256052	-	9507	protein_coding	transketolase [Source:HGNC Symbol;Acc:HGNC:11834]	-
ENSG00000125691	10251	10359	7072	7627	8415	10950	RPL23	17	38847865	38853843	-	5979	protein_coding	ribosomal protein L23 [Source:HGNC Symbol;Acc:HGNC:10316]	-
ENSG00000112306	10180	9939	6847	7219	8214	10425	RPS12	6	132814441	132817564	+	767	protein_coding	ribosomal protein S12 [Source:HGNC Symbol;Acc:HGNC:10385]	-
ENSG00000115461	6737	6651	11081	12004	3172	4239	IGFBP5	2	216672105	216695525	-	6442	protein_coding	insulin like growth factor binding protein 5 [Source:HGNC Symbol;Acc:HGNC:5474]	-
ENSG00000198668	27794	27233	16155	17403	13967	17834	CALM1	14	90396502	90408261	+	7705	protein_coding	calmodulin 1 [Source:HGNC Symbol;Acc:HGNC:1442]	-
ENSG00000142676	13457	14215	9801	10256	11132	13669	RPL11	1	23691742	23696835	+	2659	protein_coding	ribosomal protein L11 [Source:HGNC Symbol;Acc:HGNC:10301]	-
ENSG00000143013	37986	38357	17072	18242	20425	26793	LMO4	1	87328468	87348923	+	5833	protein_coding	LIM domain only 4 [Source:HGNC Symbol;Acc:HGNC:6644]	-
ENSG00000133112	16709	16139	11319	12123	13993	17345	TPT1	13	45333471	45341370	-	7269	protein_coding	tumor protein, translationally-controlled 1 [Source:HGNC Symbol;Acc:HGNC:12022]	-
ENSG00000134333	16973	16748	10933	11483	11943	16104	LDHA	11	18394388	18408425	+	6210	protein_coding	lactate dehydrogenase A [Source:HGNC Symbol;Acc:HGNC:6535]	-
ENSG00000198755	12476	12459	7300	8329	9445	11729	RPL10A	6	35468408	35470785	+	1501	protein_coding	ribosomal protein L10a [Source:HGNC Symbol;Acc:HGNC:10299]	-
ENSG00000204580	21987	22617	15766	16701	15543	20521	DDR1	6	30876421	30900156	+	9122	protein_coding	discoidin domain receptor tyrosine kinase 1 [Source:HGNC Symbol;Acc:HGNC:2730]	-
ENSG00000142864	18256	17748	12071	12871	11350	15025	SERBP1	1	67407810	67430415	-	7676	protein_coding	SERPINE1 mRNA binding protein 1 [Source:HGNC Symbol;Acc:HGNC:17860]	-
ENSG00000130726	18476	19193	13614	16909	16571	22071	TRIM28	19	58544091	58550722	+	4034	protein_coding	tripartite motif containing 28 [Source:HGNC Symbol;Acc:HGNC:16384]	-
ENSG00000071082	6567	6335	4904	5327	5552	7289	RPL31	2	101001715	101024032	+	5791	protein_coding	ribosomal protein L31 [Source:HGNC Symbol;Acc:HGNC:10334]	-
ENSG00000150991	20993	21314	17264	18426	16044	21289	UBC	12	124911604	124917368	-	3898	protein_coding	ubiquitin C [Source:HGNC Symbol;Acc:HGNC:12468]	-
ENSG00000172757	20768	20553	17194	18003	16633	21896	CFL1	11	65823022	65862026	-	5863	protein_coding	cofilin 1 [Source:HGNC Symbol;Acc:HGNC:1874]	-
ENSG00000130702	20585	21298	14741	15944	14049	18192	LAMA5	20	62307955	62367312	-	14291	protein_coding	laminin subunit alpha 5 [Source:HGNC Symbol;Acc:HGNC:6485]	-
ENSG00000108107	12566	12888	9147	9909	12069	15822	RPL28	19	55385345	55403250	+	6933	protein_coding	ribosomal protein L28 [Source:HGNC Symbol;Acc:HGNC:10330]	-
ENSG00000181449	16224	16904	16304	17620	13999	18555	SOX2	3	181711924	181714436	+	2513	protein_coding	SRY-box 2 [Source:HGNC Symbol;Acc:HGNC:11195]	HMG
ENSG00000198830	23964	23303	16470	17730	14116	18539	HMGN2	1	26472450	26475972	+	2509	protein_coding	high mobility group nucleosomal binding domain 2 [Source:HGNC Symbol;Acc:HGNC:4986]	-
ENSG00000169045	17853	17140	11829	12897	12068	15922	HNRNPH1	5	179614178	179634784	-	9480	protein_coding	heterogeneous nuclear ribonucleoprotein H1 [Source:HGNC Symbol;Acc:HGNC:5041]	-
ENSG00000188846	11081	11288	7299	7532	7710	10382	RPL14	3	40457292	40468587	+	8626	protein_coding	ribosomal protein L14 [Source:HGNC Symbol;Acc:HGNC:10305]	-
ENSG00000108953	16716	16615	11595	12087	11018	14015	YWHAE	17	1344272	1400378	-	3847	protein_coding	tyrosine 3-monooxygenase/tryptophan 5-monooxygenase activation protein epsilon [Source:HGNC Symbol;Acc:HGNC:12851]	-
ENSG00000204469	19754	20520	14076	14798	13054	17337	PRRC2A	6	31620720	31637771	+	9115	protein_coding	proline rich coiled-coil 2A [Source:HGNC Symbol;Acc:HGNC:13918]	-
ENSG00000011304	16203	16154	13384	14238	11345	15574	PTBP1	19	797075	812327	+	6883	protein_coding	polypyrimidine tract binding protein 1 [Source:HGNC Symbol;Acc:HGNC:9583]	-
ENSG00000127022	16821	16562	12720	13808	11473	15264	CANX	5	179678628	179730925	+	6235	protein_coding	calnexin [Source:HGNC Symbol;Acc:HGNC:1473]	-
ENSG00000106211	10683	11630	11821	12596	10480	13390	HSPB1	7	76302544	76304295	+	1634	protein_coding	heat shock protein family B (small) member 1 [Source:HGNC Symbol;Acc:HGNC:5246]	-
ENSG00000092758	15562	15730	15350	16441	13367	17857	COL9A3	20	62816244	62841159	+	4841	protein_coding	collagen type IX alpha 3 chain [Source:HGNC Symbol;Acc:HGNC:2219]	-
ENSG00000089597	20522	20395	17037	17976	15240	19488	GANAB	11	62624826	62646726	-	5030	protein_coding	glucosidase II alpha subunit [Source:HGNC Symbol;Acc:HGNC:4138]	-
ENSG00000088247	17755	17680	12695	13555	12377	15814	KHSRP	19	6413348	6424794	-	4563	protein_coding	KH-type splicing regulatory protein [Source:HGNC Symbol;Acc:HGNC:6316]	-
ENSG00000038382	20722	21250	14748	15140	9206	12064	TRIO	5	14143702	14532128	+	17500	protein_coding	trio Rho guanine nucleotide exchange factor [Source:HGNC Symbol;Acc:HGNC:12303]	-
ENSG00000143799	18636	18447	13321	13988	11560	15283	PARP1	1	226360691	226408079	-	7169	protein_coding	poly(ADP-ribose) polymerase 1 [Source:HGNC Symbol;Acc:HGNC:270]	Others
ENSG00000240342	10128	10616	6390	6909	7874	10675	RPS2P5	12	118246084	118246962	+	879	processed_pseudogene	ribosomal protein S2 pseudogene 5 [Source:HGNC Symbol;Acc:HGNC:31386]	-
ENSG00000132507	12424	12362	8765	9283	9142	11550	EIF5A	17	7306999	7312463	+	2815	protein_coding	eukaryotic translation initiation factor 5A [Source:HGNC Symbol;Acc:HGNC:3300]	-
ENSG00000063046	10472	10321	7061	7562	6895	8822	EIF4B	12	53006158	53042209	+	6146	protein_coding	eukaryotic translation initiation factor 4B [Source:HGNC Symbol;Acc:HGNC:3285]	-
ENSG00000177600	13420	13354	9695	10070	11680	14977	RPLP2	11	809647	812880	+	1955	protein_coding	ribosomal protein lateral stalk subunit P2 [Source:HGNC Symbol;Acc:HGNC:10377]	-
ENSG00000089280	18572	19186	11534	12360	12821	16489	FUS	16	31180110	31194871	+	10283	protein_coding	FUS RNA binding protein [Source:HGNC Symbol;Acc:HGNC:4010]	-
ENSG00000182899	13210	12882	8720	9586	10213	13591	RPL35A	3	197949980	197956610	+	3109	protein_coding	ribosomal protein L35a [Source:HGNC Symbol;Acc:HGNC:10345]	-
ENSG00000161203	17398	17589	14421	15228	17183	22232	AP2M1	3	184174689	184184091	+	4756	protein_coding	adaptor related protein complex 2 subunit mu 1 [Source:HGNC Symbol;Acc:HGNC:564]	-
ENSG00000155660	16147	16052	12787	13486	13263	16910	PDIA4	7	149003062	149028641	-	3277	protein_coding	protein disulfide isomerase family A member 4 [Source:HGNC Symbol;Acc:HGNC:30167]	-
ENSG00000171314	14094	13429	12655	13234	12724	16831	PGAM1	10	97426160	97433441	+	2568	protein_coding	phosphoglycerate mutase 1 [Source:HGNC Symbol;Acc:HGNC:8888]	-
ENSG00000116560	17955	17934	12023	12683	10487	13591	SFPQ	1	35176378	35193148	-	7426	protein_coding	splicing factor proline and glutamine rich [Source:HGNC Symbol;Acc:HGNC:10774]	-
ENSG00000187109	11515	10952	7949	8853	8130	11177	NAP1L1	12	76036587	76085033	-	17355	protein_coding	nucleosome assembly protein 1 like 1 [Source:HGNC Symbol;Acc:HGNC:7637]	-
ENSG00000130985	9380	9521	6609	6864	7113	9217	UBA1	X	47190861	47215128	+	6437	protein_coding	ubiquitin like modifier activating enzyme 1 [Source:HGNC Symbol;Acc:HGNC:12469]	-
ENSG00000108518	14529	14688	10287	11231	11725	15620	PFN1	17	4945652	4949061	-	1987	protein_coding	profilin 1 [Source:HGNC Symbol;Acc:HGNC:8881]	-
ENSG00000145592	10290	10558	7811	8922	8965	11236	RPL37	5	40825262	40835335	-	8153	protein_coding	ribosomal protein L37 [Source:HGNC Symbol;Acc:HGNC:10347]	-
ENSG00000044574	16201	15739	11614	12423	11295	14733	HSPA5	9	125234853	125241330	-	3908	protein_coding	heat shock protein family A (Hsp70) member 5 [Source:HGNC Symbol;Acc:HGNC:5238]	-
ENSG00000175130	19372	19385	11686	12492	13650	17350	MARCKSL1	1	32333832	32336379	-	1699	protein_coding	MARCKS like 1 [Source:HGNC Symbol;Acc:HGNC:7142]	-
ENSG00000172893	18983	19394	19184	20819	18569	24480	DHCR7	11	71428193	71452868	-	4160	protein_coding	7-dehydrocholesterol reductase [Source:HGNC Symbol;Acc:HGNC:2860]	-
ENSG00000100201	15962	15299	9494	10261	10500	13799	DDX17	22	38483440	38507660	-	9995	protein_coding	DEAD-box helicase 17 [Source:HGNC Symbol;Acc:HGNC:2740]	-
ENSG00000131469	9296	9579	7238	5470	7882	10389	RPL27	17	42998273	43002959	+	2026	protein_coding	ribosomal protein L27 [Source:HGNC Symbol;Acc:HGNC:10328]	-
ENSG00000277443	21015	20774	14783	16417	13306	17627	MARCKS	6	113857362	113863471	+	4275	protein_coding	myristoylated alanine rich protein kinase C substrate [Source:HGNC Symbol;Acc:HGNC:6759]	-
ENSG00000086758	13598	13793	9991	10696	9864	13118	HUWE1	X	53532096	53686729	-	17380	protein_coding	HECT, UBA and WWE domain containing 1, E3 ubiquitin protein ligase [Source:HGNC Symbol;Acc:HGNC:30892]	-
ENSG00000146731	15599	14904	10551	11524	9304	12053	CCT6A	7	56051630	56063989	+	3901	protein_coding	chaperonin containing TCP1 subunit 6A [Source:HGNC Symbol;Acc:HGNC:1620]	-
ENSG00000119335	14954	14287	7854	8249	8253	10833	SET	9	128683424	128696400	+	4355	protein_coding	SET nuclear proto-oncogene [Source:HGNC Symbol;Acc:HGNC:10760]	-
ENSG00000171858	8713	8805	6388	6936	7722	9259	RPS21	20	62387116	62388520	+	1023	protein_coding	ribosomal protein S21 [Source:HGNC Symbol;Acc:HGNC:10409]	-
ENSG00000188157	21343	21822	14972	15408	15469	20676	AGRN	1	1020123	1056118	+	10758	protein_coding	agrin [Source:HGNC Symbol;Acc:HGNC:329]	-
ENSG00000221983	11369	12093	8834	9411	10252	12956	UBA52	19	18571730	18577550	+	4306	protein_coding	ubiquitin A-52 residue ribosomal protein fusion product 1 [Source:HGNC Symbol;Acc:HGNC:12458]	-
ENSG00000087086	10407	10301	7900	8336	12412	16101	FTL	19	48965301	48966878	+	878	protein_coding	ferritin light chain [Source:HGNC Symbol;Acc:HGNC:3999]	-
ENSG00000168385	14175	13559	9670	10199	9806	12957	2025-09-02	2	241315100	241354027	+	7378	protein_coding	septin 2 [Source:HGNC Symbol;Acc:HGNC:7729]	-
ENSG00000106263	12789	12985	8306	8977	8123	11030	EIF3B	7	2354086	2380745	+	8998	protein_coding	eukaryotic translation initiation factor 3 subunit B [Source:HGNC Symbol;Acc:HGNC:3280]	-
ENSG00000114353	14793	15148	13814	14548	12081	15803	GNAI2	3	50226292	50259355	+	7650	protein_coding	G protein subunit alpha i2 [Source:HGNC Symbol;Acc:HGNC:4385]	-
ENSG00000100345	7645	7861	8199	8804	7195	9155	MYH9	22	36281277	36388067	-	9012	protein_coding	myosin heavy chain 9 [Source:HGNC Symbol;Acc:HGNC:7579]	-
ENSG00000100427	21059	20732	12825	13783	14968	20077	MLC1	22	50059391	50085902	-	4297	protein_coding	megalencephalic leukoencephalopathy with subcortical cysts 1 [Source:HGNC Symbol;Acc:HGNC:17082]	-
ENSG00000163468	12678	12577	7609	8194	8035	10082	CCT3	1	156308968	156367873	-	4018	protein_coding	chaperonin containing TCP1 subunit 3 [Source:HGNC Symbol;Acc:HGNC:1616]	-
ENSG00000174231	11498	11203	9573	10347	7501	9412	PRPF8	17	1650629	1684882	-	11355	protein_coding	pre-mRNA processing factor 8 [Source:HGNC Symbol;Acc:HGNC:17340]	-
ENSG00000150893	21445	21467	12195	13108	12731	16225	FREM2	13	38687129	38887131	+	16223	protein_coding	FRAS1 related extracellular matrix protein 2 [Source:HGNC Symbol;Acc:HGNC:25396]	-
ENSG00000112531	17191	16497	8786	9750	12416	16157	QKI	6	163414000	163578596	+	17368	protein_coding	QKI, KH domain containing RNA binding [Source:HGNC Symbol;Acc:HGNC:21100]	-
ENSG00000120885	6644	6595	7170	7423	10979	14096	CLU	8	27596917	27615031	-	6616	protein_coding	clusterin [Source:HGNC Symbol;Acc:HGNC:2095]	-
ENSG00000132475	14105	14217	10925	11549	9627	12727	H3F3B	17	75776434	75785893	-	6134	protein_coding	H3 histone family member 3B [Source:HGNC Symbol;Acc:HGNC:4765]	-
ENSG00000137309	10383	10704	6661	7141	8996	11473	HMGA1	6	34236873	34246231	+	2327	protein_coding	high mobility group AT-hook 1 [Source:HGNC Symbol;Acc:HGNC:5010]	HMGI/HMGY
ENSG00000135624	12924	13720	8152	8687	8768	11176	CCT7	2	73233420	73253021	+	3591	protein_coding	chaperonin containing TCP1 subunit 7 [Source:HGNC Symbol;Acc:HGNC:1622]	-
ENSG00000167460	15714	15399	11186	11974	10544	13676	TPM4	19	16067021	16103005	+	8632	protein_coding	tropomyosin 4 [Source:HGNC Symbol;Acc:HGNC:12013]	-
ENSG00000115677	12175	12066	9412	10043	9579	11883	HDLBP	2	241227264	241317061	-	12182	protein_coding	high density lipoprotein binding protein [Source:HGNC Symbol;Acc:HGNC:4857]	-
ENSG00000114391	10404	10808	6732	7320	7684	9668	RPL24	3	101681091	101686782	-	2682	protein_coding	ribosomal protein L24 [Source:HGNC Symbol;Acc:HGNC:10325]	-
ENSG00000078369	16300	15994	12227	12975	10858	14335	GNB1	1	1785285	1891117	-	6417	protein_coding	G protein subunit beta 1 [Source:HGNC Symbol;Acc:HGNC:4396]	-
ENSG00000077782	14917	15082	10285	11244	9427	12194	FGFR1	8	38400215	38468834	-	13842	protein_coding	fibroblast growth factor receptor 1 [Source:HGNC Symbol;Acc:HGNC:3688]	-
ENSG00000132341	15066	14947	8344	8823	9517	12411	RAN	12	130871879	130877678	+	4825	protein_coding	RAN, member RAS oncogene family [Source:HGNC Symbol;Acc:HGNC:9846]	-
ENSG00000187498	18741	18254	12400	13022	12944	16849	COL4A1	13	110148963	110307233	-	14738	protein_coding	collagen type IV alpha 1 chain [Source:HGNC Symbol;Acc:HGNC:2202]	-
ENSG00000162512	18200	18369	8349	8728	15722	20282	SDC3	1	30869467	30908761	-	7067	protein_coding	syndecan 3 [Source:HGNC Symbol;Acc:HGNC:10660]	-
ENSG00000185624	15116	15020	12854	13309	13255	17453	P4HB	17	81843159	81860694	-	5303	protein_coding	prolyl 4-hydroxylase subunit beta [Source:HGNC Symbol;Acc:HGNC:8548]	-
ENSG00000148773	18449	18476	15667	16550	9576	12186	MKI67	10	128096659	128126385	-	12807	protein_coding	marker of proliferation Ki-67 [Source:HGNC Symbol;Acc:HGNC:7107]	-
ENSG00000063660	13654	13945	15098	15812	20101	26135	GPC1	2	240435671	240468078	+	6516	protein_coding	glypican 1 [Source:HGNC Symbol;Acc:HGNC:4449]	-
ENSG00000118181	10262	10679	7063	7490	7676	10022	RPS25	11	119015712	119018691	-	1477	protein_coding	ribosomal protein S25 [Source:HGNC Symbol;Acc:HGNC:10413]	-
ENSG00000198242	9867	9331	5841	6298	6556	8465	RPL23A	17	28719393	28724359	+	2824	protein_coding	ribosomal protein L23a [Source:HGNC Symbol;Acc:HGNC:10317]	-
ENSG00000164924	9918	9692	8322	8941	7666	9645	YWHAZ	8	100916525	100953388	-	8555	protein_coding	tyrosine 3-monooxygenase/tryptophan 5-monooxygenase activation protein zeta [Source:HGNC Symbol;Acc:HGNC:12855]	-
ENSG00000174437	16334	16061	13739	14863	10214	13454	ATP2A2	12	110280756	110351093	+	13745	protein_coding	ATPase sarcoplasmic/endoplasmic reticulum Ca2+ transporting 2 [Source:HGNC Symbol;Acc:HGNC:812]	-
ENSG00000112972	15995	15224	9719	10504	10237	13123	HMGCS1	5	43289395	43313512	-	4702	protein_coding	3-hydroxy-3-methylglutaryl-CoA synthase 1 [Source:HGNC Symbol;Acc:HGNC:5007]	-
ENSG00000107581	9442	9579	7575	7967	6384	8360	EIF3A	10	119033670	119080823	-	7101	protein_coding	eukaryotic translation initiation factor 3 subunit A [Source:HGNC Symbol;Acc:HGNC:3271]	-
ENSG00000099783	13358	13356	9126	9788	7969	10651	HNRNPM	19	8444767	8489114	+	5614	protein_coding	heterogeneous nuclear ribonucleoprotein M [Source:HGNC Symbol;Acc:HGNC:5046]	-
ENSG00000106153	12757	12350	8971	9403	10046	12889	CHCHD2	7	56101569	56106576	-	1132	protein_coding	coiled-coil-helix-coiled-coil-helix domain containing 2 [Source:HGNC Symbol;Acc:HGNC:21645]	-
ENSG00000172354	15358	15298	10969	11486	13221	17017	GNB2	7	100673531	100679174	+	2857	protein_coding	G protein subunit beta 2 [Source:HGNC Symbol;Acc:HGNC:4398]	-
ENSG00000108424	13743	13129	9564	10659	8521	11193	KPNB1	17	47649476	47685505	+	7678	protein_coding	karyopherin subunit beta 1 [Source:HGNC Symbol;Acc:HGNC:6400]	-
ENSG00000127946	20093	19685	14440	15427	12310	15868	HIP1	7	75533300	75738962	-	8953	protein_coding	huntingtin interacting protein 1 [Source:HGNC Symbol;Acc:HGNC:4913]	-
ENSG00000176619	13218	13317	11495	12030	10194	13123	LMNB2	19	2427638	2456996	-	5432	protein_coding	lamin B2 [Source:HGNC Symbol;Acc:HGNC:6638]	-
ENSG00000105323	16291	16488	11525	12151	13077	17222	HNRNPUL1	19	41262496	41307598	+	6543	protein_coding	heterogeneous nuclear ribonucleoprotein U like 1 [Source:HGNC Symbol;Acc:HGNC:17011]	-
ENSG00000131747	16077	15442	12681	13610	9875	13319	TOP2A	17	40388516	40417950	-	6437	protein_coding	DNA topoisomerase II alpha [Source:HGNC Symbol;Acc:HGNC:11989]	-
ENSG00000141756	12460	12855	9904	10310	10282	13226	FKBP10	17	41812680	41823217	+	4273	protein_coding	FK506 binding protein 10 [Source:HGNC Symbol;Acc:HGNC:18169]	-
ENSG00000213639	16522	15720	11385	12357	13305	17503	PPP1CB	2	28751640	28802940	+	5760	protein_coding	protein phosphatase 1 catalytic subunit beta [Source:HGNC Symbol;Acc:HGNC:9282]	-
ENSG00000170144	11603	11780	8074	8727	7078	8976	HNRNPA3	2	177212563	177223958	+	6033	protein_coding	heterogeneous nuclear ribonucleoprotein A3 [Source:HGNC Symbol;Acc:HGNC:24941]	-
ENSG00000122565	16766	15995	9399	9905	8959	11756	CBX3	7	26201162	26213356	+	4641	protein_coding	chromobox 3 [Source:HGNC Symbol;Acc:HGNC:1553]	-
ENSG00000164032	12208	12059	9776	10652	7736	9818	H2AFZ	4	99948086	99950388	-	2303	protein_coding	H2A histone family member Z [Source:HGNC Symbol;Acc:HGNC:4741]	-
ENSG00000122545	15366	14617	16523	17650	12831	16655	2025-09-07	7	35800932	35907105	+	10906	protein_coding	septin 7 [Source:HGNC Symbol;Acc:HGNC:1717]	-
ENSG00000160014	15745	15735	13839	15346	14072	18349	CALM3	19	46601074	46610793	+	3667	protein_coding	calmodulin 3 [Source:HGNC Symbol;Acc:HGNC:1449]	-
ENSG00000127616	13365	13809	9211	9686	9228	11774	SMARCA4	19	10960825	11079426	+	15778	protein_coding	SWI/SNF related, matrix associated, actin dependent regulator of chromatin, subfamily a, member 4 [Source:HGNC Symbol;Acc:HGNC:11100]	-
ENSG00000166710	11552	10830	10855	11789	11546	15398	B2M	15	44711487	44718877	+	6079	protein_coding	beta-2-microglobulin [Source:HGNC Symbol;Acc:HGNC:914]	-
ENSG00000163682	12064	11301	7573	8171	9119	11938	RPL9	4	39452521	39458949	-	5022	protein_coding	ribosomal protein L9 [Source:HGNC Symbol;Acc:HGNC:10369]	-
ENSG00000138668	12036	12448	8467	9071	8356	10871	HNRNPD	4	82352498	82374503	-	6981	protein_coding	heterogeneous nuclear ribonucleoprotein D [Source:HGNC Symbol;Acc:HGNC:5036]	-
ENSG00000170027	15868	15477	11296	12188	10771	13585	YWHAG	7	76326794	76359031	-	3750	protein_coding	tyrosine 3-monooxygenase/tryptophan 5-monooxygenase activation protein gamma [Source:HGNC Symbol;Acc:HGNC:12852]	-
ENSG00000135535	12207	11806	12994	13953	15869	20373	CD164	6	109366514	109382812	-	7206	protein_coding	CD164 molecule [Source:HGNC Symbol;Acc:HGNC:1632]	-
ENSG00000177954	7204	7458	5975	6508	7087	8750	RPS27	1	153990755	153992155	+	1035	protein_coding	ribosomal protein S27 [Source:HGNC Symbol;Acc:HGNC:10416]	-
ENSG00000127603	14128	13834	9898	10472	9559	12735	MACF1	1	39081316	39487177	+	40739	protein_coding	microtubule-actin crosslinking factor 1 [Source:HGNC Symbol;Acc:HGNC:13664]	-
ENSG00000104904	13858	13723	10171	10704	9986	12859	OAZ1	19	2269509	2273490	+	3436	protein_coding	ornithine decarboxylase antizyme 1 [Source:HGNC Symbol;Acc:HGNC:8095]	-
ENSG00000168268	14522	14810	9568	10652	11811	15503	NT5DC2	3	52524385	52535054	-	4719	protein_coding	5'-nucleotidase domain containing 2 [Source:HGNC Symbol;Acc:HGNC:25717]	-
ENSG00000152234	11846	11529	7054	7652	7092	8994	ATP5F1A	18	46080248	46104334	-	10908	protein_coding	ATP synthase F1 subunit alpha [Source:HGNC Symbol;Acc:HGNC:823]	-
ENSG00000075415	11920	11468	8488	9228	7565	9311	SLC25A3	12	98593591	98606379	+	8896	protein_coding	solute carrier family 25 member 3 [Source:HGNC Symbol;Acc:HGNC:10989]	-
ENSG00000005022	10854	10758	6731	7166	6832	9064	SLC25A5	X	119468400	119471319	+	1500	protein_coding	solute carrier family 25 member 5 [Source:HGNC Symbol;Acc:HGNC:10991]	-
ENSG00000198911	11146	11290	8185	8667	8113	10521	SREBF2	22	41833079	41907308	+	7557	protein_coding	sterol regulatory element binding transcription factor 2 [Source:HGNC Symbol;Acc:HGNC:11290]	bHLH
ENSG00000117724	15018	14517	11934	12566	7124	9428	CENPF	1	214603195	214664588	+	11690	protein_coding	centromere protein F [Source:HGNC Symbol;Acc:HGNC:1857]	-
ENSG00000136238	12479	12011	9844	10710	9916	12545	RAC1	7	6374523	6403977	+	3114	protein_coding	Rac family small GTPase 1 [Source:HGNC Symbol;Acc:HGNC:9801]	-
ENSG00000227097	7181	7282	5491	5970	6474	8359	RPS28P7	11	82689559	82689768	+	210	processed_pseudogene	ribosomal protein S28 pseudogene 7 [Source:HGNC Symbol;Acc:HGNC:35787]	-
ENSG00000182670	11273	11044	7882	8599	11043	14290	TTC3	21	37073226	37203112	+	15883	protein_coding	tetratricopeptide repeat domain 3 [Source:HGNC Symbol;Acc:HGNC:12393]	-
ENSG00000128050	9713	9481	6334	6468	6010	7618	PAICS	4	56435741	56464579	+	7517	protein_coding	phosphoribosylaminoimidazole carboxylase and phosphoribosylaminoimidazolesuccinocarboxamide synthase [Source:HGNC Symbol;Acc:HGNC:8587]	-
ENSG00000124126	16758	16847	10044	10519	12821	16694	PREX1	20	48624252	48827883	-	7393	protein_coding	phosphatidylinositol-3,4,5-trisphosphate dependent Rac exchange factor 1 [Source:HGNC Symbol;Acc:HGNC:32594]	-
ENSG00000084207	13276	13336	8148	8377	10594	13882	GSTP1	11	67583595	67586656	+	1911	protein_coding	glutathione S-transferase pi 1 [Source:HGNC Symbol;Acc:HGNC:4638]	-
ENSG00000165280	12102	12062	7796	8644	8028	10441	VCP	9	35056064	35073249	-	5438	protein_coding	valosin containing protein [Source:HGNC Symbol;Acc:HGNC:12666]	-
ENSG00000150625	10585	10186	8420	8655	7474	9606	GPM6A	4	175632934	176002664	-	7040	protein_coding	glycoprotein M6A [Source:HGNC Symbol;Acc:HGNC:4460]	-
ENSG00000182095	13734	14339	11517	12376	9825	13017	TNRC18	7	5306790	5425414	-	12572	protein_coding	trinucleotide repeat containing 18 [Source:HGNC Symbol;Acc:HGNC:11962]	-
ENSG00000135387	16238	16476	10717	11784	10057	13013	CAPRIN1	11	34051683	34101156	+	7689	protein_coding	cell cycle associated protein 1 [Source:HGNC Symbol;Acc:HGNC:6743]	-
ENSG00000147065	11649	11437	7365	8221	8204	10560	MSN	X	65588377	65741931	+	5971	protein_coding	moesin [Source:HGNC Symbol;Acc:HGNC:7373]	-
ENSG00000082898	13993	13514	9116	9187	8633	11377	XPO1	2	61477849	61538626	-	11708	protein_coding	exportin 1 [Source:HGNC Symbol;Acc:HGNC:12825]	-
ENSG00000130255	8599	8613	5767	6291	8348	10760	RPL36	19	5674947	5691876	+	2272	protein_coding	ribosomal protein L36 [Source:HGNC Symbol;Acc:HGNC:13631]	-
ENSG00000106070	19453	19072	10465	11057	18956	24392	GRB10	7	50590063	50793462	-	9795	protein_coding	growth factor receptor bound protein 10 [Source:HGNC Symbol;Acc:HGNC:4564]	-
ENSG00000144028	10367	10387	8849	9372	6500	8777	SNRNP200	2	96274336	96305515	-	10926	protein_coding	small nuclear ribonucleoprotein U5 subunit 200 [Source:HGNC Symbol;Acc:HGNC:30859]	-
ENSG00000156976	12281	12128	8707	9383	9176	11994	EIF4A2	3	186783205	186789900	+	6133	protein_coding	eukaryotic translation initiation factor 4A2 [Source:HGNC Symbol;Acc:HGNC:3284]	-
ENSG00000009307	14118	13912	9057	9361	9097	11881	CSDE1	1	114716913	114758676	-	5778	protein_coding	cold shock domain containing E1 [Source:HGNC Symbol;Acc:HGNC:29905]	CSD
ENSG00000092841	11893	12049	10938	11488	12038	15548	MYL6	12	56158161	56163496	+	4609	protein_coding	myosin light chain 6 [Source:HGNC Symbol;Acc:HGNC:7587]	-
ENSG00000198918	7230	7051	4564	5003	5663	6871	RPL39	X	119786504	119791643	-	2141	protein_coding	ribosomal protein L39 [Source:HGNC Symbol;Acc:HGNC:10350]	-
ENSG00000141367	12615	12035	9918	10402	8787	11543	CLTC	17	59619689	59696956	+	11836	protein_coding	clathrin heavy chain [Source:HGNC Symbol;Acc:HGNC:2092]	-
ENSG00000153395	12238	12251	8935	9606	9294	11617	LPCAT1	5	1456480	1523977	-	6494	protein_coding	lysophosphatidylcholine acyltransferase 1 [Source:HGNC Symbol;Acc:HGNC:25718]	-
ENSG00000079246	11312	10768	8373	8975	7306	9383	XRCC5	2	216107464	216206303	+	5463	protein_coding	X-ray repair cross complementing 5 [Source:HGNC Symbol;Acc:HGNC:12833]	-
ENSG00000171863	5409	5551	2959	3280	3841	4931	RPS7	2	3575205	3580920	+	5584	protein_coding	ribosomal protein S7 [Source:HGNC Symbol;Acc:HGNC:10440]	-
ENSG00000092201	9024	8941	7465	7954	7400	9456	SUPT16H	14	21351472	21384266	-	7151	protein_coding	SPT16 homolog, facilitates chromatin remodeling subunit [Source:HGNC Symbol;Acc:HGNC:11465]	-
ENSG00000276043	14343	14695	10470	11079	9705	12790	UHRF1	19	4903080	4962154	+	5145	protein_coding	ubiquitin like with PHD and ring finger domains 1 [Source:HGNC Symbol;Acc:HGNC:12556]	-
ENSG00000070087	10197	9764	12595	13311	11482	14851	PFN2	3	149964904	150050788	-	3709	protein_coding	profilin 2 [Source:HGNC Symbol;Acc:HGNC:8882]	-
ENSG00000049540	14253	14331	13939	14744	17868	22688	ELN	7	74027789	74069907	+	6542	protein_coding	elastin [Source:HGNC Symbol;Acc:HGNC:3327]	-
ENSG00000104852	11479	11895	9189	9950	11177	14949	SNRNP70	19	49085419	49108605	+	4684	protein_coding	small nuclear ribonucleoprotein U1 subunit 70 [Source:HGNC Symbol;Acc:HGNC:11150]	-
ENSG00000130175	10045	10519	9756	10754	9003	11746	PRKCSH	19	11435288	11450968	+	5166	protein_coding	protein kinase C substrate 80K-H [Source:HGNC Symbol;Acc:HGNC:9411]	-
ENSG00000196419	9271	8965	6319	6741	5698	7166	XRCC6	22	41621119	41664048	+	3288	protein_coding	X-ray repair cross complementing 6 [Source:HGNC Symbol;Acc:HGNC:4055]	-
ENSG00000215021	8729	8862	5710	6104	6459	8439	PHB2	12	6965327	6970825	-	2499	protein_coding	prohibitin 2 [Source:HGNC Symbol;Acc:HGNC:30306]	-
ENSG00000155506	7819	7996	5579	6122	5153	6353	LARP1	5	154712902	154817607	+	8492	protein_coding	La ribonucleoprotein domain family member 1 [Source:HGNC Symbol;Acc:HGNC:29531]	-
ENSG00000112081	12058	11755	8609	9430	7491	9346	SRSF3	6	36594353	36605600	+	7118	protein_coding	serine and arginine rich splicing factor 3 [Source:HGNC Symbol;Acc:HGNC:10785]	-
ENSG00000067560	10593	10742	8368	9161	8606	10664	RHOA	3	49359145	49412998	-	2582	protein_coding	ras homolog family member A [Source:HGNC Symbol;Acc:HGNC:667]	-
ENSG00000124006	9841	10314	6884	7271	9217	12144	OBSL1	2	219550729	219571859	-	9611	protein_coding	obscurin like 1 [Source:HGNC Symbol;Acc:HGNC:29092]	-
ENSG00000265972	5988	5707	8504	8945	9118	11690	TXNIP	1	145992435	145996600	-	3625	protein_coding	thioredoxin interacting protein [Source:HGNC Symbol;Acc:HGNC:16952]	-
ENSG00000179051	11293	11245	8894	9473	7679	9905	RCC2	1	17406760	17439724	-	4126	protein_coding	regulator of chromosome condensation 2 [Source:HGNC Symbol;Acc:HGNC:30297]	-
ENSG00000101444	7997	8206	4783	5133	6543	8457	AHCY	20	34280268	34311802	-	3894	protein_coding	adenosylhomocysteinase [Source:HGNC Symbol;Acc:HGNC:343]	-
ENSG00000110958	10028	9649	7412	8279	7121	9113	PTGES3	12	56663341	56688408	-	3399	protein_coding	prostaglandin E synthase 3 [Source:HGNC Symbol;Acc:HGNC:16049]	-
ENSG00000147162	8187	8036	5759	6163	6586	8671	OGT	X	71533083	71575897	+	9812	protein_coding	O-linked N-acetylglucosamine (GlcNAc) transferase [Source:HGNC Symbol;Acc:HGNC:8127]	-
ENSG00000094916	10726	10316	6207	6870	6799	9016	CBX5	12	54230940	54280133	-	15040	protein_coding	chromobox 5 [Source:HGNC Symbol;Acc:HGNC:1555]	-
ENSG00000197451	10816	10964	7920	8268	6574	8640	HNRNPAB	5	178204507	178211163	+	2144	protein_coding	heterogeneous nuclear ribonucleoprotein A/B [Source:HGNC Symbol;Acc:HGNC:5034]	-
ENSG00000179295	17051	16682	7848	8321	7403	9395	PTPN11	12	112418351	112509913	+	7023	protein_coding	protein tyrosine phosphatase, non-receptor type 11 [Source:HGNC Symbol;Acc:HGNC:9644]	-
ENSG00000118705	11547	11589	9583	10358	8761	10936	RPN2	20	37178410	37241623	+	2819	protein_coding	ribophorin II [Source:HGNC Symbol;Acc:HGNC:10382]	-
ENSG00000009954	12229	11793	10032	10801	8382	10671	BAZ1B	7	73440398	73522278	-	7053	protein_coding	bromodomain adjacent to zinc finger domain 1B [Source:HGNC Symbol;Acc:HGNC:961]	-
ENSG00000110917	12428	12548	8857	9335	9399	11996	MLEC	12	120686869	120701864	+	6723	protein_coding	malectin [Source:HGNC Symbol;Acc:HGNC:28973]	-
ENSG00000123384	17126	17515	10944	11651	11015	14212	LRP1	12	57128493	57213351	+	20839	protein_coding	LDL receptor related protein 1 [Source:HGNC Symbol;Acc:HGNC:6692]	-
ENSG00000113013	7746	7960	5679	6043	4620	6059	HSPA9	5	138553756	138575724	-	8254	protein_coding	heat shock protein family A (Hsp70) member 9 [Source:HGNC Symbol;Acc:HGNC:5244]	-
ENSG00000065150	8059	8009	5975	6353	5323	6929	IPO5	13	97953658	98024297	+	9671	protein_coding	importin 5 [Source:HGNC Symbol;Acc:HGNC:6402]	-
ENSG00000149294	12600	12436	11972	12707	12430	16126	NCAM1	11	112961247	113278436	+	12737	protein_coding	neural cell adhesion molecule 1 [Source:HGNC Symbol;Acc:HGNC:7656]	-
ENSG00000140262	8673	8832	7368	7501	4943	6490	TCF12	15	56918623	57299281	+	9446	protein_coding	transcription factor 12 [Source:HGNC Symbol;Acc:HGNC:11623]	bHLH
ENSG00000108106	12292	12171	9237	9785	8674	11643	UBE2S	19	55399745	55407777	-	2788	protein_coding	ubiquitin conjugating enzyme E2 S [Source:HGNC Symbol;Acc:HGNC:17895]	-
ENSG00000135424	19622	19630	8646	8977	12759	16433	ITGA7	12	55684568	55716043	-	6373	protein_coding	integrin subunit alpha 7 [Source:HGNC Symbol;Acc:HGNC:6143]	-
ENSG00000143321	12441	11983	11789	12388	5521	7201	HDGF	1	156742107	156766925	-	3745	protein_coding	heparin binding growth factor [Source:HGNC Symbol;Acc:HGNC:4856]	-
ENSG00000149639	12289	12639	10816	11212	7866	10075	SOGA1	20	36777442	36863686	-	15128	protein_coding	suppressor of glucose, autophagy associated 1 [Source:HGNC Symbol;Acc:HGNC:16111]	-
ENSG00000100097	13140	13676	8130	8822	11241	14787	LGALS1	22	37675608	37679806	+	1099	protein_coding	galectin 1 [Source:HGNC Symbol;Acc:HGNC:6561]	-
ENSG00000130723	9038	9045	8071	8441	6293	8228	PRRC2B	9	131373636	131500197	+	12390	protein_coding	proline rich coiled-coil 2B [Source:HGNC Symbol;Acc:HGNC:28121]	-
ENSG00000100823	7312	7395	4553	4902	5215	7042	APEX1	14	20455191	20457772	+	1886	protein_coding	apurinic/apyrimidinic endodeoxyribonuclease 1 [Source:HGNC Symbol;Acc:HGNC:587]	-
ENSG00000124766	7886	7726	10484	11220	6696	8830	SOX4	6	21592768	21598619	+	5852	protein_coding	SRY-box 4 [Source:HGNC Symbol;Acc:HGNC:11200]	HMG
ENSG00000101361	11715	11629	7703	8248	7786	10342	NOP56	20	2652145	2658393	+	5398	protein_coding	NOP56 ribonucleoprotein [Source:HGNC Symbol;Acc:HGNC:15911]	-
ENSG00000214022	8631	8777	6474	7168	6327	8459	REPIN1	7	150368189	150374044	+	4649	protein_coding	replication initiator 1 [Source:HGNC Symbol;Acc:HGNC:17922]	zf-C2H2
ENSG00000105810	20313	19642	11925	12689	12138	15225	CDK6	7	92604921	92836594	-	12260	protein_coding	cyclin dependent kinase 6 [Source:HGNC Symbol;Acc:HGNC:1777]	-
ENSG00000135829	10698	10470	8807	9412	6802	8959	DHX9	1	182839369	182887751	+	5645	protein_coding	DExH-box helicase 9 [Source:HGNC Symbol;Acc:HGNC:2750]	-
ENSG00000138758	11040	10888	10112	10466	7643	9804	2025-09-11	4	76949703	77040384	+	9787	protein_coding	septin 11 [Source:HGNC Symbol;Acc:HGNC:25589]	-
ENSG00000159140	11433	11258	9679	10295	7188	9682	SON	21	33542618	33577481	+	13172	protein_coding	SON DNA binding protein [Source:HGNC Symbol;Acc:HGNC:11183]	-
ENSG00000136193	9993	9802	7798	8406	7743	10149	SCRN1	7	29920103	29990289	-	6046	protein_coding	secernin 1 [Source:HGNC Symbol;Acc:HGNC:22192]	-
ENSG00000160789	9384	9535	7460	7685	8800	11303	LMNA	1	156082573	156140089	+	6985	protein_coding	lamin A/C [Source:HGNC Symbol;Acc:HGNC:6636]	-
ENSG00000104341	8351	8634	5949	6195	5555	7268	LAPTM4B	8	97775057	97853013	+	3197	protein_coding	lysosomal protein transmembrane 4 beta [Source:HGNC Symbol;Acc:HGNC:13646]	-
ENSG00000156261	10275	9895	8241	8613	6774	8834	CCT8	21	29055805	29073797	-	3341	protein_coding	chaperonin containing TCP1 subunit 8 [Source:HGNC Symbol;Acc:HGNC:1623]	-
ENSG00000088832	9774	9379	6745	7125	8597	10839	FKBP1A	20	1368978	1393172	-	2577	protein_coding	FK506 binding protein 1A [Source:HGNC Symbol;Acc:HGNC:3711]	-
ENSG00000123989	6646	7056	6603	7055	7146	9268	CHPF	2	219538947	219543787	-	3354	protein_coding	chondroitin polymerizing factor [Source:HGNC Symbol;Acc:HGNC:24291]	-
ENSG00000157851	8010	7887	11229	11864	10577	13742	DPYSL5	2	26847747	26950351	+	7079	protein_coding	dihydropyrimidinase like 5 [Source:HGNC Symbol;Acc:HGNC:20637]	-
ENSG00000105220	12143	12418	7592	8294	7097	9438	GPI	19	34359480	34402413	+	10680	protein_coding	glucose-6-phosphate isomerase [Source:HGNC Symbol;Acc:HGNC:4458]	-
ENSG00000162873	14630	14729	9967	10283	12827	16881	KLHDC8A	1	205336065	205357090	-	3651	protein_coding	kelch domain containing 8A [Source:HGNC Symbol;Acc:HGNC:25573]	-
ENSG00000168906	12001	11542	8436	8697	7795	10186	MAT2A	2	85539165	85545280	+	4487	protein_coding	methionine adenosyltransferase 2A [Source:HGNC Symbol;Acc:HGNC:6904]	-
ENSG00000130816	11479	11202	8453	9263	7671	10367	DNMT1	19	10133345	10231286	-	9796	protein_coding	DNA methyltransferase 1 [Source:HGNC Symbol;Acc:HGNC:2976]	-
ENSG00000131473	12784	12775	7876	8287	7691	10235	ACLY	17	41866908	41930542	-	5217	protein_coding	ATP citrate lyase [Source:HGNC Symbol;Acc:HGNC:115]	-
ENSG00000113657	6406	6438	7008	7392	9558	12512	DPYSL3	5	147390811	147510056	-	7164	protein_coding	dihydropyrimidinase like 3 [Source:HGNC Symbol;Acc:HGNC:3015]	-
ENSG00000077097	11011	10827	6962	7276	6527	8405	TOP2B	3	25597905	25664907	-	6044	protein_coding	DNA topoisomerase II beta [Source:HGNC Symbol;Acc:HGNC:11990]	-
ENSG00000100813	9851	9797	8615	9042	6872	8753	ACIN1	14	23058564	23095614	-	9110	protein_coding	apoptotic chromatin condensation inducer 1 [Source:HGNC Symbol;Acc:HGNC:17066]	-
ENSG00000143933	10700	10606	8855	9257	7772	10007	CALM2	2	47160082	47176601	-	6466	protein_coding	calmodulin 2 [Source:HGNC Symbol;Acc:HGNC:1445]	-
ENSG00000143549	10954	11046	9038	9537	8970	11216	TPM3	1	154155304	154194648	-	8389	protein_coding	tropomyosin 3 [Source:HGNC Symbol;Acc:HGNC:12012]	-
ENSG00000163041	11417	11765	9383	9998	8743	11115	H3F3A	1	226061851	226072001	+	3146	protein_coding	H3 histone family member 3A [Source:HGNC Symbol;Acc:HGNC:4764]	-
ENSG00000143761	10124	10153	7474	7760	7350	9623	ARF1	1	228082660	228099212	+	3281	protein_coding	ADP ribosylation factor 1 [Source:HGNC Symbol;Acc:HGNC:652]	-
ENSG00000178209	7754	7977	6402	6623	7085	8905	PLEC	8	143915147	143976734	-	16991	protein_coding	plectin [Source:HGNC Symbol;Acc:HGNC:9069]	-
ENSG00000179010	9310	9338	6679	7120	6719	8666	MRFAP1	4	6640091	6642745	+	2655	protein_coding	Morf4 family associated protein 1 [Source:HGNC Symbol;Acc:HGNC:24549]	-
ENSG00000111676	11782	12125	9556	10049	8536	10804	ATN1	12	6924463	6942321	+	4762	protein_coding	atrophin 1 [Source:HGNC Symbol;Acc:HGNC:3033]	-
ENSG00000112118	9363	9127	7121	7857	8156	10197	MCM3	6	52264009	52284881	-	3650	protein_coding	minichromosome maintenance complex component 3 [Source:HGNC Symbol;Acc:HGNC:6945]	-
ENSG00000151835	18635	17551	10805	11076	7444	9660	SACS	13	23328826	23433740	-	15918	protein_coding	sacsin molecular chaperone [Source:HGNC Symbol;Acc:HGNC:10519]	-
ENSG00000125835	8511	8445	8357	8595	7480	9682	SNRPB	20	2461634	2470853	-	1278	protein_coding	small nuclear ribonucleoprotein polypeptides B and B1 [Source:HGNC Symbol;Acc:HGNC:11153]	-
ENSG00000138071	12720	12014	10227	10822	8586	11385	ACTR2	2	65227753	65271253	+	4347	protein_coding	ARP2 actin related protein 2 homolog [Source:HGNC Symbol;Acc:HGNC:169]	-
ENSG00000147889	16273	17282	10418	11352	13407	18290	CDKN2A	9	21967753	21995301	-	4329	protein_coding	cyclin dependent kinase inhibitor 2A [Source:HGNC Symbol;Acc:HGNC:1787]	-
ENSG00000109475	4525	4515	3264	3496	3960	5179	RPL34	4	108620566	108630412	+	3393	protein_coding	ribosomal protein L34 [Source:HGNC Symbol;Acc:HGNC:10340]	-
ENSG00000113758	9566	9948	7555	7965	7870	10039	DBN1	5	177456608	177474401	-	5119	protein_coding	drebrin 1 [Source:HGNC Symbol;Acc:HGNC:2695]	-
ENSG00000079459	8927	8625	7480	7906	5971	7877	FDFT1	8	11795573	11839309	+	5202	protein_coding	farnesyl-diphosphate farnesyltransferase 1 [Source:HGNC Symbol;Acc:HGNC:3629]	-
ENSG00000145741	7181	7351	4607	4972	4685	6274	BTF3	5	73498408	73505635	+	2467	protein_coding	basic transcription factor 3 [Source:HGNC Symbol;Acc:HGNC:1125]	-
ENSG00000142949	8874	9327	8446	9164	7465	9749	PTPRF	1	43525187	43623666	+	10712	protein_coding	protein tyrosine phosphatase, receptor type F [Source:HGNC Symbol;Acc:HGNC:9670]	-
ENSG00000106628	9645	9996	6696	7679	7271	9344	POLD2	7	44114681	44124358	-	3695	protein_coding	DNA polymerase delta 2, accessory subunit [Source:HGNC Symbol;Acc:HGNC:9176]	-
ENSG00000104964	12943	13154	8595	9404	9866	13063	AES	19	3052910	3063107	-	5298	protein_coding	amino-terminal enhancer of split [Source:HGNC Symbol;Acc:HGNC:307]	-
ENSG00000197457	12508	12515	7175	7614	11455	15073	STMN3	20	63639705	63657682	-	3032	protein_coding	stathmin 3 [Source:HGNC Symbol;Acc:HGNC:15926]	-
ENSG00000108679	7592	7698	7648	7644	7417	9631	LGALS3BP	17	78971238	78980109	-	3584	protein_coding	galectin 3 binding protein [Source:HGNC Symbol;Acc:HGNC:6564]	-
ENSG00000125944	10868	10759	8875	9611	6588	8489	HNRNPR	1	23303771	23344336	-	8676	protein_coding	heterogeneous nuclear ribonucleoprotein R [Source:HGNC Symbol;Acc:HGNC:5047]	-
ENSG00000125970	10138	10791	7273	7383	8140	10710	RALY	20	33993646	34108308	+	7513	protein_coding	RALY heterogeneous nuclear ribonucleoprotein [Source:HGNC Symbol;Acc:HGNC:15921]	-
ENSG00000131711	6728	6599	4978	5491	6003	7730	MAP1B	5	72107234	72209570	+	12630	protein_coding	microtubule associated protein 1B [Source:HGNC Symbol;Acc:HGNC:6836]	-
ENSG00000115524	8386	8168	6839	7319	5887	7686	SF3B1	2	197389784	197435091	-	9164	protein_coding	splicing factor 3b subunit 1 [Source:HGNC Symbol;Acc:HGNC:10768]	-
ENSG00000089693	10366	10242	7735	8296	8813	11502	MLF2	12	6747996	6767475	-	3781	protein_coding	myeloid leukemia factor 2 [Source:HGNC Symbol;Acc:HGNC:7126]	-
ENSG00000058262	11683	11321	9142	9486	9297	11668	SEC61A1	3	128051641	128071683	+	4697	protein_coding	Sec61 translocon alpha 1 subunit [Source:HGNC Symbol;Acc:HGNC:18276]	-
ENSG00000177733	8497	8988	6340	6711	6959	8969	HNRNPA0	5	137745651	137754376	-	8726	protein_coding	heterogeneous nuclear ribonucleoprotein A0 [Source:HGNC Symbol;Acc:HGNC:5030]	-
ENSG00000189091	8075	8006	7331	8100	5503	7288	SF3B3	16	70523788	70577670	+	12419	protein_coding	splicing factor 3b subunit 3 [Source:HGNC Symbol;Acc:HGNC:10770]	-
ENSG00000115310	9709	9556	8460	9252	9041	12287	RTN4	2	54972187	55112621	-	6644	protein_coding	reticulon 4 [Source:HGNC Symbol;Acc:HGNC:14085]	-
ENSG00000152977	5769	5514	5487	5814	5808	7400	ZIC1	3	147393422	147510293	+	6806	protein_coding	Zic family member 1 [Source:HGNC Symbol;Acc:HGNC:12872]	zf-C2H2
ENSG00000104738	8605	8249	5366	5876	6219	8007	MCM4	8	47960185	47978160	+	6973	protein_coding	minichromosome maintenance complex component 4 [Source:HGNC Symbol;Acc:HGNC:6947]	-
ENSG00000105568	11175	11314	8664	9243	8557	11327	PPP2R1A	19	52190039	52229533	+	7437	protein_coding	protein phosphatase 2 scaffold subunit Aalpha [Source:HGNC Symbol;Acc:HGNC:9302]	-
ENSG00000169714	8800	8578	5314	5674	6117	7786	CNBP	3	129169484	129183922	-	1927	protein_coding	CCHC-type zinc finger nucleic acid binding protein [Source:HGNC Symbol;Acc:HGNC:13164]	Others
ENSG00000132182	10724	10446	5111	5338	8309	10942	NUP210	3	13316235	13420309	-	8182	protein_coding	nucleoporin 210 [Source:HGNC Symbol;Acc:HGNC:30052]	-
ENSG00000182944	9515	9573	5991	6587	5974	7669	EWSR1	22	29268009	29300525	+	10326	protein_coding	EWS RNA binding protein 1 [Source:HGNC Symbol;Acc:HGNC:3508]	-
ENSG00000196531	8677	8502	5380	5458	5429	7026	NACA	12	56712428	56731628	-	10008	protein_coding	nascent polypeptide associated complex subunit alpha [Source:HGNC Symbol;Acc:HGNC:7629]	-
ENSG00000167815	11262	11108	7457	8003	9688	12969	PRDX2	19	12796820	12801859	-	2093	protein_coding	peroxiredoxin 2 [Source:HGNC Symbol;Acc:HGNC:9353]	-
ENSG00000172115	11938	12032	7722	8447	6926	9314	CYCS	7	25120091	25125361	-	4457	protein_coding	cytochrome c, somatic [Source:HGNC Symbol;Acc:HGNC:19986]	-
ENSG00000168036	10761	10724	6124	6725	7728	9901	CTNNB1	3	41194741	41260096	+	11927	protein_coding	catenin beta 1 [Source:HGNC Symbol;Acc:HGNC:2514]	-
ENSG00000130402	10305	10720	10200	10588	9484	12034	ACTN4	19	38647649	38731583	+	6098	protein_coding	actinin alpha 4 [Source:HGNC Symbol;Acc:HGNC:166]	-
ENSG00000164889	8947	9139	7721	8185	7426	10119	SLC4A2	7	151057210	151076527	+	7590	protein_coding	solute carrier family 4 member 2 [Source:HGNC Symbol;Acc:HGNC:11028]	-
ENSG00000074181	12598	12811	9063	9975	8366	10961	NOTCH3	19	15159038	15200981	-	9394	protein_coding	notch 3 [Source:HGNC Symbol;Acc:HGNC:7883]	-
ENSG00000117632	10391	10327	8424	8911	8312	10442	STMN1	1	25884181	25906991	-	6261	protein_coding	stathmin 1 [Source:HGNC Symbol;Acc:HGNC:6510]	-
ENSG00000237550	694	587	388	406	342	614	RPL9P9	15	82372196	82372912	-	717	transcribed_processed_pseudogene	ribosomal protein L9 pseudogene 9 [Source:HGNC Symbol;Acc:HGNC:17251]	-
ENSG00000138095	6443	6416	4849	5057	4480	5704	LRPPRC	2	43886508	43996005	-	9760	protein_coding	leucine rich pentatricopeptide repeat containing [Source:HGNC Symbol;Acc:HGNC:15714]	-
ENSG00000169813	8426	8226	5290	5781	5707	7655	HNRNPF	10	43385617	43409166	-	3253	protein_coding	heterogeneous nuclear ribonucleoprotein F [Source:HGNC Symbol;Acc:HGNC:5039]	-
ENSG00000124181	10349	9937	7560	7637	7064	9370	PLCG1	20	41136960	41196801	+	9648	protein_coding	phospholipase C gamma 1 [Source:HGNC Symbol;Acc:HGNC:9065]	-
ENSG00000215301	7071	6812	4251	4266	3928	5002	DDX3X	X	41333284	41364472	+	15892	protein_coding	DEAD-box helicase 3 X-linked [Source:HGNC Symbol;Acc:HGNC:2745]	-
ENSG00000196576	5491	5632	6763	6848	7757	9878	PLXNB2	22	50274979	50307627	-	7257	protein_coding	plexin B2 [Source:HGNC Symbol;Acc:HGNC:9104]	-
ENSG00000126457	10770	10875	6380	6570	6339	8653	PRMT1	19	49675786	49689029	+	4796	protein_coding	protein arginine methyltransferase 1 [Source:HGNC Symbol;Acc:HGNC:5187]	-
ENSG00000132780	10947	10659	6234	6565	6606	8678	NASP	1	45583846	45618904	+	8304	protein_coding	nuclear autoantigenic sperm protein [Source:HGNC Symbol;Acc:HGNC:7644]	-
ENSG00000004478	8232	8188	5375	5858	4820	6280	FKBP4	12	2794953	2805423	+	5180	protein_coding	FK506 binding protein 4 [Source:HGNC Symbol;Acc:HGNC:3720]	-
ENSG00000175166	12083	12382	9544	9756	8249	11060	PSMD2	3	184298709	184309054	+	5453	protein_coding	proteasome 26S subunit, non-ATPase 2 [Source:HGNC Symbol;Acc:HGNC:9559]	-
ENSG00000175216	11509	11555	9791	10164	7381	9457	CKAP5	11	46743048	46846308	-	8538	protein_coding	cytoskeleton associated protein 5 [Source:HGNC Symbol;Acc:HGNC:28959]	-
ENSG00000074410	6474	6245	5219	5846	5859	7371	CA12	15	63321378	63382161	-	7313	protein_coding	carbonic anhydrase 12 [Source:HGNC Symbol;Acc:HGNC:1371]	-
ENSG00000260032	7612	7520	5750	6298	4877	6306	NORAD	20	36045622	36050960	-	5339	lincRNA	non-coding RNA activated by DNA damage [Source:HGNC Symbol;Acc:HGNC:44311]	-
ENSG00000131051	8486	8331	7652	7861	7290	9191	RBM39	20	35701347	35742312	-	11936	protein_coding	RNA binding motif protein 39 [Source:HGNC Symbol;Acc:HGNC:15923]	-
ENSG00000205581	11472	11286	7969	8520	7670	9639	HMGN1	21	39342315	39349647	-	5102	protein_coding	high mobility group nucleosome binding domain 1 [Source:HGNC Symbol;Acc:HGNC:4984]	-
ENSG00000122026	8921	8360	5367	5722	6379	8169	RPL21	13	27251309	27256691	+	2249	protein_coding	ribosomal protein L21 [Source:HGNC Symbol;Acc:HGNC:10313]	-
ENSG00000163902	9260	8794	8334	8978	7949	10334	RPN1	3	128619970	128681075	-	3992	protein_coding	ribophorin I [Source:HGNC Symbol;Acc:HGNC:10381]	-
ENSG00000160710	8848	8684	6962	7264	6523	8231	ADAR	1	154582057	154628013	-	9691	protein_coding	adenosine deaminase, RNA specific [Source:HGNC Symbol;Acc:HGNC:225]	-
ENSG00000147274	9626	9105	6794	7325	5611	7317	RBMX	X	136848004	136880764	-	5882	protein_coding	RNA binding motif protein X-linked [Source:HGNC Symbol;Acc:HGNC:9910]	-
ENSG00000170348	6945	6829	6533	7017	6182	8103	TMED10	14	75131470	75176631	-	4974	protein_coding	transmembrane p24 trafficking protein 10 [Source:HGNC Symbol;Acc:HGNC:16998]	-
ENSG00000110700	8977	9212	6045	6700	6701	8412	RPS13	11	17074389	17077787	-	2186	protein_coding	ribosomal protein S13 [Source:HGNC Symbol;Acc:HGNC:10386]	-
ENSG00000044115	9089	9236	7768	8085	7403	9435	CTNNA1	5	138610967	138935034	+	8830	protein_coding	catenin alpha 1 [Source:HGNC Symbol;Acc:HGNC:2509]	-
ENSG00000100664	7636	7641	6493	6931	5173	6545	EIF5	14	103333544	103345025	+	8505	protein_coding	eukaryotic translation initiation factor 5 [Source:HGNC Symbol;Acc:HGNC:3299]	-
ENSG00000150753	9122	8807	5775	6143	4792	6067	CCT5	5	10249921	10266412	+	5839	protein_coding	chaperonin containing TCP1 subunit 5 [Source:HGNC Symbol;Acc:HGNC:1618]	-
ENSG00000168439	10302	10259	7415	7661	6134	7684	STIP1	11	64185272	64204543	+	4657	protein_coding	stress induced phosphoprotein 1 [Source:HGNC Symbol;Acc:HGNC:11387]	-
ENSG00000071564	11422	11248	8378	9049	7209	9603	TCF3	19	1609290	1652605	-	6080	protein_coding	transcription factor 3 [Source:HGNC Symbol;Acc:HGNC:11633]	bHLH
ENSG00000087087	8679	8829	9765	10377	6990	8809	SRRT	7	100875111	100888664	+	4850	protein_coding	serrate, RNA effector molecule [Source:HGNC Symbol;Acc:HGNC:24101]	-
ENSG00000128272	8017	8143	5544	6074	5179	6889	ATF4	22	39519695	39522685	+	2514	protein_coding	activating transcription factor 4 [Source:HGNC Symbol;Acc:HGNC:786]	TF_bZIP
ENSG00000128595	10420	10143	5352	5616	6827	8706	CALU	7	128739292	128771807	+	4537	protein_coding	calumenin [Source:HGNC Symbol;Acc:HGNC:1458]	-
ENSG00000115306	9816	9991	9326	9678	7726	10024	SPTBN1	2	54456285	54671445	+	18504	protein_coding	spectrin beta, non-erythrocytic 1 [Source:HGNC Symbol;Acc:HGNC:11275]	-
ENSG00000127481	9487	9545	9108	9457	7267	9368	UBR4	1	19074506	19210276	-	24675	protein_coding	ubiquitin protein ligase E3 component n-recognin 4 [Source:HGNC Symbol;Acc:HGNC:30313]	-
ENSG00000196367	10040	9999	7489	8058	7000	8924	TRRAP	7	98877933	99050831	+	19972	protein_coding	transformation/transcription domain associated protein [Source:HGNC Symbol;Acc:HGNC:12347]	-
ENSG00000143742	9655	9124	7305	7634	6078	7963	SRP9	1	225777813	225790466	+	1728	protein_coding	signal recognition particle 9 [Source:HGNC Symbol;Acc:HGNC:11304]	-
ENSG00000139289	9745	9451	11136	11801	6872	9104	PHLDA1	12	76025447	76033932	-	8069	protein_coding	pleckstrin homology like domain family A member 1 [Source:HGNC Symbol;Acc:HGNC:8933]	-
ENSG00000126777	10176	9872	6253	6810	5846	7360	KTN1	14	55559072	55701526	+	17575	protein_coding	kinectin 1 [Source:HGNC Symbol;Acc:HGNC:6467]	-
ENSG00000152795	9467	9413	5605	5871	6248	8217	HNRNPDL	4	82422564	82430408	-	5476	protein_coding	heterogeneous nuclear ribonucleoprotein D like [Source:HGNC Symbol;Acc:HGNC:5037]	-
ENSG00000143621	9011	9029	6585	7008	6167	8161	ILF2	1	153661788	153671048	-	2281	protein_coding	interleukin enhancer binding factor 2 [Source:HGNC Symbol;Acc:HGNC:6037]	-
ENSG00000169764	17928	17107	9102	9954	8833	11101	UGP2	2	63840940	63891562	+	6501	protein_coding	UDP-glucose pyrophosphorylase 2 [Source:HGNC Symbol;Acc:HGNC:12527]	-
ENSG00000182481	10155	10287	8726	9207	6898	8612	KPNA2	17	68035519	68046842	+	3140	protein_coding	karyopherin subunit alpha 2 [Source:HGNC Symbol;Acc:HGNC:6395]	-
ENSG00000188229	9851	9895	6128	6491	6670	8504	TUBB4B	9	137241213	137243707	+	2111	protein_coding	tubulin beta 4B class IVb [Source:HGNC Symbol;Acc:HGNC:20771]	-
ENSG00000101182	8781	8798	6674	7186	6434	8237	PSMA7	20	62136735	62143440	-	1750	protein_coding	proteasome subunit alpha 7 [Source:HGNC Symbol;Acc:HGNC:9536]	-
ENSG00000105968	10257	9910	7524	7985	8310	10627	H2AFV	7	44826791	44848083	-	4749	protein_coding	H2A histone family member V [Source:HGNC Symbol;Acc:HGNC:20664]	-
ENSG00000136527	10611	10452	7159	7639	6787	8831	TRA2B	3	185915906	185938136	-	11769	protein_coding	transformer 2 beta homolog [Source:HGNC Symbol;Acc:HGNC:10781]	-
ENSG00000047849	8403	8410	6135	6424	6793	8784	MAP4	3	47850690	48089272	-	14943	protein_coding	microtubule associated protein 4 [Source:HGNC Symbol;Acc:HGNC:6862]	-
ENSG00000072501	7666	7723	5102	5557	4340	5775	SMC1A	X	53374149	53422728	-	10484	protein_coding	structural maintenance of chromosomes 1A [Source:HGNC Symbol;Acc:HGNC:11111]	-
ENSG00000142657	10193	10105	5358	5785	6776	8758	PGD	1	10398592	10420144	+	2966	protein_coding	phosphogluconate dehydrogenase [Source:HGNC Symbol;Acc:HGNC:8891]	-
ENSG00000084774	9852	9901	6905	7123	6851	9096	CAD	2	27217390	27243943	+	8422	protein_coding	carbamoyl-phosphate synthetase 2, aspartate transcarbamylase, and dihydroorotase [Source:HGNC Symbol;Acc:HGNC:1424]	-
ENSG00000175061	4817	4783	3399	3520	5017	6256	LRRC75A-AS1	17	16438822	16478678	+	3759	processed_transcript	LRRC75A antisense RNA 1 [Source:HGNC Symbol;Acc:HGNC:28619]	-
ENSG00000146830	7110	7137	7336	8000	6857	8737	GIGYF1	7	100679507	100694037	-	6917	protein_coding	GRB10 interacting GYF protein 1 [Source:HGNC Symbol;Acc:HGNC:9126]	-
ENSG00000100994	8108	8178	6553	7051	7947	10156	PYGB	20	25248069	25298014	+	4474	protein_coding	glycogen phosphorylase B [Source:HGNC Symbol;Acc:HGNC:9723]	-
ENSG00000089154	8301	8176	5723	6246	5274	7028	GCN1	12	120127203	120194710	-	9654	protein_coding	GCN1, eIF2 alpha kinase activator homolog [Source:HGNC Symbol;Acc:HGNC:4199]	-
ENSG00000139318	11557	11281	5647	6067	5865	7922	DUSP6	12	89347232	89353271	-	4632	protein_coding	dual specificity phosphatase 6 [Source:HGNC Symbol;Acc:HGNC:3072]	-
ENSG00000177732	10800	10816	6477	6980	7608	9795	SOX12	20	325595	330224	+	4630	protein_coding	SRY-box 12 [Source:HGNC Symbol;Acc:HGNC:11198]	HMG
ENSG00000135316	8858	8592	6044	6280	5055	6635	SYNCRIP	6	85607785	85643792	-	8205	protein_coding	synaptotagmin binding cytoplasmic RNA interacting protein [Source:HGNC Symbol;Acc:HGNC:16918]	-
ENSG00000124207	8381	8167	5751	5971	4655	6008	CSE1L	20	49046246	49096960	+	3800	protein_coding	chromosome segregation 1 like [Source:HGNC Symbol;Acc:HGNC:2431]	-
ENSG00000197694	9579	9608	7879	8807	7940	9998	SPTAN1	9	128552558	128633662	+	16236	protein_coding	spectrin alpha, non-erythrocytic 1 [Source:HGNC Symbol;Acc:HGNC:11273]	-
ENSG00000163399	10076	10381	9055	9385	9115	12228	ATP1A1	1	116372668	116410261	+	7261	protein_coding	ATPase Na+/K+ transporting subunit alpha 1 [Source:HGNC Symbol;Acc:HGNC:799]	-
ENSG00000143384	10368	10440	6042	6476	7326	9883	MCL1	1	150574551	150579738	-	4371	protein_coding	MCL1, BCL2 family apoptosis regulator [Source:HGNC Symbol;Acc:HGNC:6943]	-
ENSG00000159164	11276	11184	9208	9652	8602	11686	SV2A	1	149903318	149917882	-	4824	protein_coding	synaptic vesicle glycoprotein 2A [Source:HGNC Symbol;Acc:HGNC:20566]	-
ENSG00000137409	8937	8899	7902	8460	8132	10762	MTCH1	6	36968141	36986298	-	3126	protein_coding	mitochondrial carrier 1 [Source:HGNC Symbol;Acc:HGNC:17586]	-
ENSG00000012232	10073	9939	6874	7352	7292	9641	EXTL3	8	28600469	28755599	+	13220	protein_coding	exostosin like glycosyltransferase 3 [Source:HGNC Symbol;Acc:HGNC:3518]	-
ENSG00000068697	6885	6982	9433	10095	8457	11097	LAPTM4A	2	20032650	20052028	-	1946	protein_coding	lysosomal protein transmembrane 4 alpha [Source:HGNC Symbol;Acc:HGNC:6924]	-
ENSG00000072274	8086	7945	6725	7267	5735	7426	TFRC	3	196027183	196082189	-	7887	protein_coding	transferrin receptor [Source:HGNC Symbol;Acc:HGNC:11763]	-
ENSG00000172809	5368	5479	3816	4165	4450	5706	RPL38	17	74203582	74210655	+	3829	protein_coding	ribosomal protein L38 [Source:HGNC Symbol;Acc:HGNC:10349]	-
ENSG00000177606	14491	14714	5782	6108	9108	11921	JUN	1	58780788	58784327	-	3540	protein_coding	Jun proto-oncogene, AP-1 transcription factor subunit [Source:HGNC Symbol;Acc:HGNC:6204]	TF_bZIP
ENSG00000221978	9677	9695	8107	8464	7311	9433	CCNL2	1	1385711	1399328	-	6850	protein_coding	cyclin L2 [Source:HGNC Symbol;Acc:HGNC:20570]	-
ENSG00000197081	5929	5981	8264	9040	4139	5463	IGF2R	6	159969099	160113507	+	17843	protein_coding	insulin like growth factor 2 receptor [Source:HGNC Symbol;Acc:HGNC:5467]	-
ENSG00000154277	8433	7990	6402	6948	8732	11426	UCHL1	4	41256413	41268455	+	2282	protein_coding	ubiquitin C-terminal hydrolase L1 [Source:HGNC Symbol;Acc:HGNC:12513]	-
ENSG00000182199	10037	10061	5318	5736	6340	8266	SHMT2	12	57229327	57234935	+	4838	protein_coding	serine hydroxymethyltransferase 2 [Source:HGNC Symbol;Acc:HGNC:10852]	-
ENSG00000121774	8575	8200	6274	6656	5377	7097	KHDRBS1	1	32013829	32060850	+	3588	protein_coding	KH RNA binding domain containing, signal transduction associated 1 [Source:HGNC Symbol;Acc:HGNC:18116]	-
ENSG00000120438	5613	5347	4547	4926	3387	4464	TCP1	6	159778498	159789749	-	4929	protein_coding	t-complex 1 [Source:HGNC Symbol;Acc:HGNC:11655]	-
ENSG00000104408	3696	3456	2525	2842	2351	3066	EIF3E	8	108201216	108435333	-	6005	protein_coding	eukaryotic translation initiation factor 3 subunit E [Source:HGNC Symbol;Acc:HGNC:3277]	-
ENSG00000158470	9905	10162	7347	7797	5937	7817	B4GALT5	20	49632945	49713878	-	4722	protein_coding	beta-1,4-galactosyltransferase 5 [Source:HGNC Symbol;Acc:HGNC:928]	-
ENSG00000150093	8920	8548	8006	8713	5966	7672	ITGB1	10	32900319	33005792	-	6011	protein_coding	integrin subunit beta 1 [Source:HGNC Symbol;Acc:HGNC:6153]	-
ENSG00000172037	9151	9463	8762	9231	9685	12817	LAMB2	3	49121114	49133118	-	6865	protein_coding	laminin subunit beta 2 [Source:HGNC Symbol;Acc:HGNC:6487]	-
ENSG00000178252	8525	8568	6194	6421	6779	8897	WDR6	3	49007062	49015953	+	5304	protein_coding	WD repeat domain 6 [Source:HGNC Symbol;Acc:HGNC:12758]	-
ENSG00000115241	8618	8587	6379	6948	7473	9445	PPM1G	2	27381194	27409687	-	4092	protein_coding	protein phosphatase, Mg2+/Mn2+ dependent 1G [Source:HGNC Symbol;Acc:HGNC:9278]	-
ENSG00000106397	8060	8383	8167	8614	6243	8572	PLOD3	7	101205977	101218420	-	5671	protein_coding	procollagen-lysine,2-oxoglutarate 5-dioxygenase 3 [Source:HGNC Symbol;Acc:HGNC:9083]	-
ENSG00000065000	7879	8123	7577	8034	6411	8321	AP3D1	19	2100988	2164468	-	8613	protein_coding	adaptor related protein complex 3 subunit delta 1 [Source:HGNC Symbol;Acc:HGNC:568]	-
ENSG00000173905	15280	14595	7938	9028	6275	8330	GOLIM4	3	168008677	168095975	-	4647	protein_coding	golgi integral membrane protein 4 [Source:HGNC Symbol;Acc:HGNC:15448]	-
ENSG00000164880	8768	9186	7253	7745	6589	8654	INTS1	7	1470277	1504367	-	9062	protein_coding	integrator complex subunit 1 [Source:HGNC Symbol;Acc:HGNC:24555]	-
ENSG00000187122	17822	17669	5677	6257	5682	7312	SLIT1	10	96998038	97185920	-	9103	protein_coding	slit guidance ligand 1 [Source:HGNC Symbol;Acc:HGNC:11085]	-
ENSG00000186298	7555	7120	5912	6075	5075	6737	PPP1CC	12	110719680	110742939	-	6906	protein_coding	protein phosphatase 1 catalytic subunit gamma [Source:HGNC Symbol;Acc:HGNC:9283]	-
ENSG00000164828	7780	7537	6961	7216	6073	7954	SUN1	7	816615	896435	+	11811	protein_coding	Sad1 and UNC84 domain containing 1 [Source:HGNC Symbol;Acc:HGNC:18587]	-
ENSG00000134308	6829	6725	4820	5242	4614	5986	YWHAQ	2	9583972	9631014	-	2713	protein_coding	tyrosine 3-monooxygenase/tryptophan 5-monooxygenase activation protein theta [Source:HGNC Symbol;Acc:HGNC:12854]	-
ENSG00000178952	5841	5798	3730	3914	4647	6140	TUFM	16	28842411	28846408	-	2271	protein_coding	Tu translation elongation factor, mitochondrial [Source:HGNC Symbol;Acc:HGNC:12420]	-
ENSG00000153944	10481	10147	6178	6794	5915	7635	MSI2	17	57255851	57684685	+	21479	protein_coding	musashi RNA binding protein 2 [Source:HGNC Symbol;Acc:HGNC:18585]	-
ENSG00000105426	8165	8337	6649	7177	6553	8475	PTPRS	19	5158495	5340803	-	8565	protein_coding	protein tyrosine phosphatase, receptor type S [Source:HGNC Symbol;Acc:HGNC:9681]	-
ENSG00000132640	9691	9702	11969	12415	9192	11816	BTBD3	20	11890723	11926609	+	6228	protein_coding	BTB domain containing 3 [Source:HGNC Symbol;Acc:HGNC:15854]	-
ENSG00000087365	10133	9861	7964	8643	7422	9671	SF3B2	11	66050729	66069308	+	9795	protein_coding	splicing factor 3b subunit 2 [Source:HGNC Symbol;Acc:HGNC:10769]	-
ENSG00000131584	11851	12216	7782	8200	7296	9687	ACAP3	1	1292376	1309609	-	8809	protein_coding	ArfGAP with coiled-coil, ankyrin repeat and PH domains 3 [Source:HGNC Symbol;Acc:HGNC:16754]	-
ENSG00000100380	5304	5276	3943	4238	3742	4861	ST13	22	40824535	40857022	-	4147	protein_coding	ST13, Hsp70 interacting protein [Source:HGNC Symbol;Acc:HGNC:11343]	-
ENSG00000164104	8161	8186	7319	7794	5228	6969	HMGB2	4	173331695	173335125	-	2775	protein_coding	high mobility group box 2 [Source:HGNC Symbol;Acc:HGNC:5000]	HMG
ENSG00000124795	10104	9819	3680	3774	7435	9668	DEK	6	18223868	18264823	-	4361	protein_coding	DEK proto-oncogene [Source:HGNC Symbol;Acc:HGNC:2768]	-
ENSG00000115484	8065	7640	5672	6049	5225	6703	CCT4	2	61868089	61888804	-	2830	protein_coding	chaperonin containing TCP1 subunit 4 [Source:HGNC Symbol;Acc:HGNC:1617]	-
ENSG00000149428	10264	10470	8036	8245	8177	10702	HYOU1	11	119044189	119057202	-	7694	protein_coding	hypoxia up-regulated 1 [Source:HGNC Symbol;Acc:HGNC:16931]	-
ENSG00000063244	8830	9106	6591	6665	6571	8395	U2AF2	19	55654146	55674715	+	4115	protein_coding	U2 small nuclear RNA auxiliary factor 2 [Source:HGNC Symbol;Acc:HGNC:23156]	-
ENSG00000125817	8161	8757	6844	7273	9649	12821	CENPB	20	3783851	3786690	-	2840	protein_coding	centromere protein B [Source:HGNC Symbol;Acc:HGNC:1852]	-
ENSG00000152661	10661	10127	6741	7205	6921	8829	GJA1	6	121435577	121449727	+	3413	protein_coding	gap junction protein alpha 1 [Source:HGNC Symbol;Acc:HGNC:4274]	-
ENSG00000120802	9684	9095	6621	7189	5643	7410	TMPO	12	98515512	98550379	+	8593	protein_coding	thymopoietin [Source:HGNC Symbol;Acc:HGNC:11875]	-
ENSG00000114942	5593	5705	3605	4042	4194	5296	EEF1B2	2	206159585	206162928	+	1915	protein_coding	eukaryotic translation elongation factor 1 beta 2 [Source:HGNC Symbol;Acc:HGNC:3208]	-
ENSG00000203879	8580	8715	5682	6012	6608	8313	GDI1	X	154436913	154443467	+	5256	protein_coding	GDP dissociation inhibitor 1 [Source:HGNC Symbol;Acc:HGNC:4226]	-
ENSG00000103855	13266	13367	7428	8037	6473	8725	CD276	15	73683966	73714518	+	5542	protein_coding	CD276 molecule [Source:HGNC Symbol;Acc:HGNC:19137]	-
ENSG00000172534	9132	9491	7357	7525	5274	7120	HCFC1	X	153947553	153971807	-	9004	protein_coding	host cell factor C1 [Source:HGNC Symbol;Acc:HGNC:4839]	-
ENSG00000088325	9082	8672	7789	8439	5845	7356	TPX2	20	31739271	31801805	+	3605	protein_coding	TPX2, microtubule nucleation factor [Source:HGNC Symbol;Acc:HGNC:1249]	-
ENSG00000103202	7649	7877	5751	5819	7362	9253	NME4	16	396725	410367	+	3670	protein_coding	NME/NM23 nucleoside diphosphate kinase 4 [Source:HGNC Symbol;Acc:HGNC:7852]	-
ENSG00000105576	8684	8817	7551	7945	6945	8625	TNPO2	19	12699194	12724011	-	7029	protein_coding	transportin 2 [Source:HGNC Symbol;Acc:HGNC:19998]	-
ENSG00000149485	8569	8622	4958	5363	6749	8987	FADS1	11	61799625	61829318	-	10230	protein_coding	fatty acid desaturase 1 [Source:HGNC Symbol;Acc:HGNC:3574]	-
ENSG00000233276	7650	7763	4578	4789	6876	9349	GPX1	3	49357171	49358600	-	1430	polymorphic_pseudogene	glutathione peroxidase 1 [Source:HGNC Symbol;Acc:HGNC:4553]	-
ENSG00000004487	7617	7405	6064	6377	5190	6694	KDM1A	1	23019443	23083689	+	5440	protein_coding	lysine demethylase 1A [Source:HGNC Symbol;Acc:HGNC:29079]	-
ENSG00000060237	8200	8110	6517	6832	5915	7659	WNK1	12	752593	911452	+	14370	protein_coding	WNK lysine deficient protein kinase 1 [Source:HGNC Symbol;Acc:HGNC:14540]	-
ENSG00000175899	928	848	9989	10282	19124	24664	A2M	12	9067664	9116229	-	6384	protein_coding	alpha-2-macroglobulin [Source:HGNC Symbol;Acc:HGNC:7]	-
ENSG00000090060	6992	6846	4925	5337	4357	5571	PAPOLA	14	96501433	96567111	+	12766	protein_coding	poly(A) polymerase alpha [Source:HGNC Symbol;Acc:HGNC:14981]	-
ENSG00000110880	7892	7515	6853	7118	5391	7036	CORO1C	12	108645109	108731596	-	6532	protein_coding	coronin 1C [Source:HGNC Symbol;Acc:HGNC:2254]	-
ENSG00000124767	6837	6210	6411	6676	5763	7651	GLO1	6	38675925	38703141	-	2352	protein_coding	glyoxalase I [Source:HGNC Symbol;Acc:HGNC:4323]	-
ENSG00000123562	6445	6249	4895	5365	4594	6139	MORF4L2	X	103675496	103688158	-	2648	protein_coding	mortality factor 4 like 2 [Source:HGNC Symbol;Acc:HGNC:16849]	-
ENSG00000142208	8682	8960	5779	6279	7110	9134	AKT1	14	104769349	104795751	-	11162	protein_coding	AKT serine/threonine kinase 1 [Source:HGNC Symbol;Acc:HGNC:391]	-
ENSG00000104549	5400	5416	4357	4557	4258	5581	SQLE	8	124998497	125022283	+	4305	protein_coding	squalene epoxidase [Source:HGNC Symbol;Acc:HGNC:11279]	-
ENSG00000196365	5770	6156	4521	4974	5204	6518	LONP1	19	5691834	5720572	-	5085	protein_coding	lon peptidase 1, mitochondrial [Source:HGNC Symbol;Acc:HGNC:9479]	-
ENSG00000128989	6233	6181	5117	5377	5151	6434	ARPP19	15	52547045	52569883	-	6917	protein_coding	cAMP regulated phosphoprotein 19 [Source:HGNC Symbol;Acc:HGNC:16967]	-
ENSG00000205339	7837	7517	5742	5870	4854	6191	IPO7	11	9384622	9448126	+	7245	protein_coding	importin 7 [Source:HGNC Symbol;Acc:HGNC:9852]	-
ENSG00000167996	8792	8866	6686	7272	7696	10005	FTH1	11	61959718	61967660	-	2030	protein_coding	ferritin heavy chain 1 [Source:HGNC Symbol;Acc:HGNC:3976]	-
ENSG00000111331	13716	13570	7694	8152	8060	10364	OAS3	12	112938352	112973249	+	8251	protein_coding	2'-5'-oligoadenylate synthetase 3 [Source:HGNC Symbol;Acc:HGNC:8088]	-
ENSG00000166913	8374	8235	6924	7559	6813	8564	YWHAB	20	44885676	44908532	+	7933	protein_coding	tyrosine 3-monooxygenase/tryptophan 5-monooxygenase activation protein beta [Source:HGNC Symbol;Acc:HGNC:12849]	-
ENSG00000205937	7252	7251	6181	6278	5741	7409	RNPS1	16	2253116	2268412	-	8582	protein_coding	RNA binding protein with serine rich domain 1 [Source:HGNC Symbol;Acc:HGNC:10080]	-
ENSG00000156515	6001	5798	4866	5335	4824	6189	HK1	10	69269984	69401884	+	6296	protein_coding	hexokinase 1 [Source:HGNC Symbol;Acc:HGNC:4922]	-
ENSG00000089220	8522	8366	6260	6581	6295	8005	PEBP1	12	118135858	118145584	+	1780	protein_coding	phosphatidylethanolamine binding protein 1 [Source:HGNC Symbol;Acc:HGNC:8630]	-
ENSG00000197728	6307	6209	3915	4079	4113	5380	RPS26	12	56041351	56044697	+	2053	protein_coding	ribosomal protein S26 [Source:HGNC Symbol;Acc:HGNC:10414]	-
ENSG00000130309	7146	7098	6789	7337	6308	8286	COLGALT1	19	17555594	17583162	+	4900	protein_coding	collagen beta(1-O)galactosyltransferase 1 [Source:HGNC Symbol;Acc:HGNC:26182]	-
ENSG00000149136	9211	9250	6016	6454	6244	8308	SSRP1	11	57325985	57335877	-	6323	protein_coding	structure specific recognition protein 1 [Source:HGNC Symbol;Acc:HGNC:11327]	HMG
ENSG00000206503	6994	7086	4865	5228	7350	9415	HLA-A	6	29941260	29945884	+	2710	protein_coding	major histocompatibility complex, class I, A [Source:HGNC Symbol;Acc:HGNC:4931]	-
ENSG00000166226	7807	7558	4858	5111	4252	5540	CCT2	12	69585334	69601570	+	4322	protein_coding	chaperonin containing TCP1 subunit 2 [Source:HGNC Symbol;Acc:HGNC:1615]	-
ENSG00000125398	7906	8156	7692	8024	6270	8038	SOX9	17	72121020	72126420	+	3935	protein_coding	SRY-box 9 [Source:HGNC Symbol;Acc:HGNC:11204]	HMG
ENSG00000180900	6350	6546	4975	5429	5242	6918	SCRIB	8	143790920	143815379	-	6192	protein_coding	scribbled planar cell polarity protein [Source:HGNC Symbol;Acc:HGNC:30377]	-
ENSG00000105373	5759	5949	3565	3839	4819	6387	NOP53	19	47745522	47757058	+	5341	protein_coding	NOP53 ribosome biogenesis factor [Source:HGNC Symbol;Acc:HGNC:4333]	-
ENSG00000103187	5682	5886	3578	3537	4284	5662	COTL1	16	84565594	84618077	-	6762	protein_coding	coactosin like F-actin binding protein 1 [Source:HGNC Symbol;Acc:HGNC:18304]	-
ENSG00000156482	4563	4874	3147	3283	3194	4295	RPL30	8	98024851	98046469	-	4027	protein_coding	ribosomal protein L30 [Source:HGNC Symbol;Acc:HGNC:10333]	-
ENSG00000132646	8687	8568	6832	7318	6874	8893	PCNA	20	5114953	5126626	-	1471	protein_coding	proliferating cell nuclear antigen [Source:HGNC Symbol;Acc:HGNC:8729]	-
ENSG00000133318	9542	9462	9660	10264	8205	10904	RTN3	11	63681446	63759891	+	5792	protein_coding	reticulon 3 [Source:HGNC Symbol;Acc:HGNC:10469]	-
ENSG00000175215	6153	6177	6945	7476	5018	6434	CTDSP2	12	57819927	57846739	-	5442	protein_coding	CTD small phosphatase 2 [Source:HGNC Symbol;Acc:HGNC:17077]	-
ENSG00000109685	7477	7325	5993	6493	4781	6315	NSD2	4	1871424	1982207	+	19776	protein_coding	nuclear receptor binding SET domain protein 2 [Source:HGNC Symbol;Acc:HGNC:12766]	HMG
ENSG00000105202	5945	5821	4611	4888	5281	7089	FBL	19	39834458	39846414	-	2173	protein_coding	fibrillarin [Source:HGNC Symbol;Acc:HGNC:3599]	-
ENSG00000229807	13	0	16	19	1	1	XIST	X	73820651	73852723	-	25264	lincRNA	X inactive specific transcript [Source:HGNC Symbol;Acc:HGNC:12810]	-
ENSG00000067057	5721	5816	3955	3989	4919	6509	PFKP	10	3066333	3137712	+	4836	protein_coding	phosphofructokinase, platelet [Source:HGNC Symbol;Acc:HGNC:8878]	-
ENSG00000099622	7577	7732	5933	6276	6037	7788	CIRBP	19	1259384	1274880	+	6368	protein_coding	cold inducible RNA binding protein [Source:HGNC Symbol;Acc:HGNC:1982]	-
ENSG00000204256	8266	8112	6445	6693	5703	7281	BRD2	6	32968660	32981505	+	7337	protein_coding	bromodomain containing 2 [Source:HGNC Symbol;Acc:HGNC:1103]	-
ENSG00000146701	8726	8783	5999	6216	5296	6785	MDH2	7	76048051	76067508	+	3641	protein_coding	malate dehydrogenase 2 [Source:HGNC Symbol;Acc:HGNC:6971]	-
ENSG00000104824	8853	8451	6054	6518	5232	6903	HNRNPL	19	38836388	38852347	-	6821	protein_coding	heterogeneous nuclear ribonucleoprotein L [Source:HGNC Symbol;Acc:HGNC:5045]	-
ENSG00000105701	7205	7608	5731	6086	8115	10460	FKBP8	19	18531751	18544077	-	2902	protein_coding	FK506 binding protein 8 [Source:HGNC Symbol;Acc:HGNC:3724]	-
ENSG00000125107	6633	6654	5497	5761	4883	6327	CNOT1	16	58519951	58629886	-	10852	protein_coding	CCR4-NOT transcription complex subunit 1 [Source:HGNC Symbol;Acc:HGNC:7877]	-
ENSG00000134884	7738	7736	5667	5896	6623	8577	ARGLU1	13	106541673	106568164	-	5810	protein_coding	arginine and glutamate rich 1 [Source:HGNC Symbol;Acc:HGNC:25482]	-
ENSG00000100650	6210	6012	4942	5356	5275	6756	SRSF5	14	69726900	69772005	+	5357	protein_coding	serine and arginine rich splicing factor 5 [Source:HGNC Symbol;Acc:HGNC:10787]	-
ENSG00000123144	7455	7864	5972	6363	7026	9368	TRIR	19	12730640	12734775	-	1402	protein_coding	telomerase RNA component interacting RNase [Source:HGNC Symbol;Acc:HGNC:28424]	-
ENSG00000060138	3719	3860	2898	3170	3648	4941	YBX3	12	10699089	10723312	-	8610	protein_coding	Y-box binding protein 3 [Source:HGNC Symbol;Acc:HGNC:2428]	CSD
ENSG00000165458	9186	9421	8078	8684	7530	9448	INPPL1	11	72223701	72239105	+	6519	protein_coding	inositol polyphosphate phosphatase like 1 [Source:HGNC Symbol;Acc:HGNC:6080]	-
ENSG00000159840	13772	13805	6339	6568	6903	9276	ZYX	7	143381080	143391111	+	3482	protein_coding	zyxin [Source:HGNC Symbol;Acc:HGNC:13200]	-
ENSG00000168066	8751	8761	6509	6666	5955	7538	SF1	11	64764606	64778786	-	5972	protein_coding	splicing factor 1 [Source:HGNC Symbol;Acc:HGNC:12950]	-
ENSG00000181222	7770	8013	6332	6750	5485	7171	POLR2A	17	7484366	7514616	+	8355	protein_coding	RNA polymerase II subunit A [Source:HGNC Symbol;Acc:HGNC:9187]	-
ENSG00000113161	6797	6479	5811	5983	4678	5997	HMGCR	5	75336329	75362104	+	6215	protein_coding	3-hydroxy-3-methylglutaryl-CoA reductase [Source:HGNC Symbol;Acc:HGNC:5006]	-
ENSG00000075142	10041	9751	5977	6293	6001	7991	SRI	7	88205118	88226993	-	4237	protein_coding	sorcin [Source:HGNC Symbol;Acc:HGNC:11292]	-
ENSG00000115758	5360	4905	3063	3455	2389	3136	ODC1	2	10439968	10448504	-	2968	protein_coding	ornithine decarboxylase 1 [Source:HGNC Symbol;Acc:HGNC:8109]	-
ENSG00000100941	7016	6810	5606	5998	4981	6291	PNN	14	39175183	39183218	+	4201	protein_coding	pinin, desmosome associated protein [Source:HGNC Symbol;Acc:HGNC:9162]	-
ENSG00000084754	6882	6675	5160	5657	4811	6252	HADHA	2	26190635	26244726	-	4385	protein_coding	hydroxyacyl-CoA dehydrogenase trifunctional multienzyme complex subunit alpha [Source:HGNC Symbol;Acc:HGNC:4801]	-
ENSG00000149806	6819	6794	5326	5582	6410	8350	FAU	11	65120628	65122473	-	1846	protein_coding	FAU, ubiquitin like and ribosomal protein S30 fusion [Source:HGNC Symbol;Acc:HGNC:3597]	-
ENSG00000169992	7090	7395	5423	5631	7034	9041	NLGN2	17	7404874	7419860	+	5550	protein_coding	neuroligin 2 [Source:HGNC Symbol;Acc:HGNC:14290]	-
ENSG00000064607	8578	8529	6264	6469	5932	7991	SUGP2	19	18990888	19034023	-	8468	protein_coding	SURP and G-patch domain containing 2 [Source:HGNC Symbol;Acc:HGNC:18641]	-
ENSG00000213741	3358	3687	2667	2961	3102	3816	RPS29	14	49570984	49599164	-	9845	protein_coding	ribosomal protein S29 [Source:HGNC Symbol;Acc:HGNC:10419]	-
ENSG00000184897	6011	6205	5373	5607	5327	7093	H1FX	3	129314771	129316277	-	1507	protein_coding	H1 histone family member X [Source:HGNC Symbol;Acc:HGNC:4722]	-
ENSG00000161202	9403	9847	7517	8277	7174	9347	DVL3	3	184155311	184173614	+	6368	protein_coding	dishevelled segment polarity protein 3 [Source:HGNC Symbol;Acc:HGNC:3087]	-
ENSG00000167615	8145	8619	6190	6567	7935	10436	LENG8	19	54448887	54462037	+	6469	protein_coding	leukocyte receptor cluster member 8 [Source:HGNC Symbol;Acc:HGNC:15500]	-
ENSG00000085662	5028	5136	4346	4947	5767	7692	AKR1B1	7	134442350	134459284	-	3660	protein_coding	aldo-keto reductase family 1 member B [Source:HGNC Symbol;Acc:HGNC:381]	-
ENSG00000010292	7025	7000	6337	6694	4857	6013	NCAPD2	12	6493356	6531955	+	6487	protein_coding	non-SMC condensin I complex subunit D2 [Source:HGNC Symbol;Acc:HGNC:24305]	-
ENSG00000088882	7085	7334	4893	5296	6909	8925	CPXM1	20	2794069	2800637	-	2391	protein_coding	carboxypeptidase X, M14 family member 1 [Source:HGNC Symbol;Acc:HGNC:15771]	-
ENSG00000008710	6507	6529	5474	5547	5065	6784	PKD1	16	2088710	2135898	-	18532	protein_coding	polycystin 1, transient receptor potential channel interacting [Source:HGNC Symbol;Acc:HGNC:9008]	-
ENSG00000101224	7222	7431	6500	7001	6293	7730	CDC25B	20	3786772	3806121	+	4314	protein_coding	cell division cycle 25B [Source:HGNC Symbol;Acc:HGNC:1726]	-
ENSG00000173473	9051	8973	4327	4673	5467	7192	SMARCC1	3	47585272	47782106	-	7645	protein_coding	SWI/SNF related, matrix associated, actin dependent regulator of chromatin subfamily c member 1 [Source:HGNC Symbol;Acc:HGNC:11104]	MYB
ENSG00000140391	7489	7576	6379	6758	5282	7177	TSPAN3	15	77041404	77083984	-	8506	protein_coding	tetraspanin 3 [Source:HGNC Symbol;Acc:HGNC:17752]	-
ENSG00000178035	4287	4170	2674	2774	3568	4705	IMPDH2	3	49024325	49029408	-	2773	protein_coding	inosine monophosphate dehydrogenase 2 [Source:HGNC Symbol;Acc:HGNC:6053]	-
ENSG00000173812	6340	6137	4133	4208	4010	5281	EIF1	17	41688885	41692668	+	3623	protein_coding	eukaryotic translation initiation factor 1 [Source:HGNC Symbol;Acc:HGNC:3249]	-
ENSG00000167986	7869	8122	5723	6054	5337	6692	DDB1	11	61299451	61342596	-	13950	protein_coding	damage specific DNA binding protein 1 [Source:HGNC Symbol;Acc:HGNC:2717]	-
ENSG00000112715	7060	7096	4743	4976	6666	8632	VEGFA	6	43770184	43786487	+	14431	protein_coding	vascular endothelial growth factor A [Source:HGNC Symbol;Acc:HGNC:12680]	-
ENSG00000141959	7103	7391	4949	5177	6571	8514	PFKL	21	44300051	44327376	+	8926	protein_coding	phosphofructokinase, liver type [Source:HGNC Symbol;Acc:HGNC:8876]	-
ENSG00000160285	9143	9575	5527	5771	6105	8223	LSS	21	46188141	46228824	-	7238	protein_coding	lanosterol synthase [Source:HGNC Symbol;Acc:HGNC:6708]	-
ENSG00000149091	8726	9310	8155	8413	8547	11393	DGKZ	11	46332905	46380554	+	10787	protein_coding	diacylglycerol kinase zeta [Source:HGNC Symbol;Acc:HGNC:2857]	-
ENSG00000102316	8214	8130	5485	5777	6306	8082	MAGED2	X	54807599	54816012	+	2940	protein_coding	MAGE family member D2 [Source:HGNC Symbol;Acc:HGNC:16353]	-
ENSG00000062485	7356	7092	5109	5487	4951	6253	CS	12	56271699	56300392	-	6402	protein_coding	citrate synthase [Source:HGNC Symbol;Acc:HGNC:2422]	-
ENSG00000013306	7337	7033	6057	6560	6084	7837	SLC25A39	17	44319625	44324870	-	3526	protein_coding	solute carrier family 25 member 39 [Source:HGNC Symbol;Acc:HGNC:24279]	-
ENSG00000186591	5363	5282	6312	6760	4949	6399	UBE2H	7	129830732	129952949	-	6503	protein_coding	ubiquitin conjugating enzyme E2 H [Source:HGNC Symbol;Acc:HGNC:12484]	-
ENSG00000133275	7074	7021	6680	7052	6807	9034	CSNK1G2	19	1941149	1981338	+	3804	protein_coding	casein kinase 1 gamma 2 [Source:HGNC Symbol;Acc:HGNC:2455]	-
ENSG00000086232	6881	6696	5401	5852	5771	7162	EIF2AK1	7	6022244	6059230	-	5550	protein_coding	eukaryotic translation initiation factor 2 alpha kinase 1 [Source:HGNC Symbol;Acc:HGNC:24921]	-
ENSG00000124422	6744	6703	4694	4881	4989	6390	USP22	17	20999593	21043760	-	6808	protein_coding	ubiquitin specific peptidase 22 [Source:HGNC Symbol;Acc:HGNC:12621]	-
ENSG00000090006	10039	10412	9078	9539	9945	12975	LTBP4	19	40592883	40629818	+	8108	protein_coding	latent transforming growth factor beta binding protein 4 [Source:HGNC Symbol;Acc:HGNC:6717]	-
ENSG00000105401	5741	5874	5431	5856	5926	7988	CDC37	19	10391134	10420121	-	3041	protein_coding	cell division cycle 37 [Source:HGNC Symbol;Acc:HGNC:1735]	-
ENSG00000112655	5489	5448	5951	6332	5677	7457	PTK7	6	43076268	43161719	+	9024	protein_coding	protein tyrosine kinase 7 (inactive) [Source:HGNC Symbol;Acc:HGNC:9618]	-
ENSG00000117523	7445	7181	5574	5958	4498	5900	PRRC2C	1	171485551	171593511	+	14173	protein_coding	proline rich coiled-coil 2C [Source:HGNC Symbol;Acc:HGNC:24903]	-
ENSG00000131143	5821	6095	4608	4898	4668	6159	COX4I1	16	85798633	85807044	+	4792	protein_coding	cytochrome c oxidase subunit 4I1 [Source:HGNC Symbol;Acc:HGNC:2265]	-
ENSG00000128683	14278	13857	7604	7999	8670	11089	GAD1	2	170813213	170861151	+	8242	protein_coding	glutamate decarboxylase 1 [Source:HGNC Symbol;Acc:HGNC:4092]	-
ENSG00000154380	8944	9120	5719	6030	5258	6905	ENAH	1	225486835	225653142	-	15044	protein_coding	ENAH, actin regulator [Source:HGNC Symbol;Acc:HGNC:18271]	-
ENSG00000101367	7466	7425	6671	7127	5575	7184	MAPRE1	20	32819893	32850405	+	2623	protein_coding	microtubule associated protein RP/EB family member 1 [Source:HGNC Symbol;Acc:HGNC:6890]	-
ENSG00000130520	7069	6736	5363	5376	5753	7810	LSM4	19	18306230	18323274	-	3029	protein_coding	LSM4 homolog, U6 small nuclear RNA and mRNA degradation associated [Source:HGNC Symbol;Acc:HGNC:17259]	-
ENSG00000140848	10808	10972	5520	5609	7084	9343	CPNE2	16	57092537	57148367	+	7781	protein_coding	copine 2 [Source:HGNC Symbol;Acc:HGNC:2315]	-
ENSG00000162521	7294	6942	5516	5939	5660	7422	RBBP4	1	32651142	32686211	+	9470	protein_coding	RB binding protein 4, chromatin remodeling factor [Source:HGNC Symbol;Acc:HGNC:9887]	-
ENSG00000148400	5148	5106	4245	4464	1967	2670	NOTCH1	9	136494433	136545786	-	10377	protein_coding	notch 1 [Source:HGNC Symbol;Acc:HGNC:7881]	-
ENSG00000186480	8242	7873	6654	6975	5753	7345	INSIG1	7	155297776	155310235	+	3650	protein_coding	insulin induced gene 1 [Source:HGNC Symbol;Acc:HGNC:6083]	-
ENSG00000126012	4674	4748	3736	3952	3450	4585	KDM5C	X	53191321	53225422	-	8727	protein_coding	lysine demethylase 5C [Source:HGNC Symbol;Acc:HGNC:11114]	ARID
ENSG00000152291	6982	7005	8610	9287	5010	6650	TGOLN2	2	85318020	85328425	-	7081	protein_coding	trans-golgi network protein 2 [Source:HGNC Symbol;Acc:HGNC:15450]	-
ENSG00000274012	4844	5610	3780	4247	3192	3870	RN7SL2	14	49862550	49862849	-	300	misc_RNA	RNA, 7SL, cytoplasmic 2 [Source:HGNC Symbol;Acc:HGNC:23134]	-
ENSG00000189043	9293	8955	6659	6849	5780	7341	NDUFA4	7	10931951	10940256	-	3556	protein_coding	NDUFA4, mitochondrial complex associated [Source:HGNC Symbol;Acc:HGNC:7687]	-
ENSG00000106244	7453	7887	6210	6321	6166	7702	PDAP1	7	99392048	99408829	-	2854	protein_coding	PDGFA associated protein 1 [Source:HGNC Symbol;Acc:HGNC:14634]	-
ENSG00000057608	5855	5791	4354	4587	4049	5021	GDI2	10	5765223	5842132	-	4033	protein_coding	GDP dissociation inhibitor 2 [Source:HGNC Symbol;Acc:HGNC:4227]	-
ENSG00000167468	6452	6679	4155	4516	6169	8093	GPX4	19	1103926	1106791	+	2019	protein_coding	glutathione peroxidase 4 [Source:HGNC Symbol;Acc:HGNC:4556]	-
ENSG00000187678	12581	12372	5594	6013	4929	6352	SPRY4	5	142310427	142326455	-	6565	protein_coding	sprouty RTK signaling antagonist 4 [Source:HGNC Symbol;Acc:HGNC:15533]	-
ENSG00000129657	9442	9347	8065	8238	7576	9684	SEC14L1	17	77088749	77217101	+	10356	protein_coding	SEC14 like lipid binding 1 [Source:HGNC Symbol;Acc:HGNC:10698]	-
ENSG00000185787	6226	5804	5116	5392	5038	6339	MORF4L1	15	78810487	78898133	+	6584	protein_coding	mortality factor 4 like 1 [Source:HGNC Symbol;Acc:HGNC:16989]	-
ENSG00000167548	7549	7676	6700	7231	4661	5878	KMT2D	12	49018975	49059774	-	20485	protein_coding	lysine methyltransferase 2D [Source:HGNC Symbol;Acc:HGNC:7133]	-
ENSG00000204525	8337	8289	7291	7790	8491	11354	HLA-C	6	31268749	31272130	-	2507	protein_coding	major histocompatibility complex, class I, C [Source:HGNC Symbol;Acc:HGNC:4933]	-
ENSG00000099817	6903	6821	4688	4878	5572	7657	POLR2E	19	1086579	1095380	-	4865	protein_coding	RNA polymerase II subunit E [Source:HGNC Symbol;Acc:HGNC:9192]	-
ENSG00000164985	7761	7157	4746	4908	5356	7027	PSIP1	9	15464066	15511019	-	6768	protein_coding	PC4 and SFRS1 interacting protein 1 [Source:HGNC Symbol;Acc:HGNC:9527]	-
ENSG00000244038	6680	6926	6603	7144	5988	7581	DDOST	1	20651767	20661544	-	2721	protein_coding	dolichyl-diphosphooligosaccharide--protein glycosyltransferase non-catalytic subunit [Source:HGNC Symbol;Acc:HGNC:2728]	-
ENSG00000116754	7878	7583	5930	6412	5832	7506	SRSF11	1	70205682	70253052	+	8473	protein_coding	serine and arginine rich splicing factor 11 [Source:HGNC Symbol;Acc:HGNC:10782]	-
ENSG00000113810	9568	9161	8144	8590	4962	6321	SMC4	3	160399274	160434962	+	8457	protein_coding	structural maintenance of chromosomes 4 [Source:HGNC Symbol;Acc:HGNC:14013]	-
ENSG00000163430	8656	8445	9660	10227	6998	9214	FSTL1	3	120392293	120451253	-	8727	protein_coding	follistatin like 1 [Source:HGNC Symbol;Acc:HGNC:3972]	-
ENSG00000102606	9724	9751	6269	6597	6673	8596	ARHGEF7	13	111114559	111305737	+	11768	protein_coding	Rho guanine nucleotide exchange factor 7 [Source:HGNC Symbol;Acc:HGNC:15607]	-
ENSG00000083857	5232	5113	5970	6243	3782	4766	FAT1	4	186587783	186726722	-	16177	protein_coding	FAT atypical cadherin 1 [Source:HGNC Symbol;Acc:HGNC:3595]	-
ENSG00000083444	5852	6020	5200	5416	5249	6751	PLOD1	1	11934205	11975538	+	5320	protein_coding	procollagen-lysine,2-oxoglutarate 5-dioxygenase 1 [Source:HGNC Symbol;Acc:HGNC:9081]	-
ENSG00000167004	6464	6378	4221	4375	5275	6845	PDIA3	15	43746392	43773279	+	4240	protein_coding	protein disulfide isomerase family A member 3 [Source:HGNC Symbol;Acc:HGNC:4606]	-
ENSG00000188612	7158	7315	5774	6061	5254	6675	SUMO2	17	75165586	75182983	-	3372	protein_coding	small ubiquitin-like modifier 2 [Source:HGNC Symbol;Acc:HGNC:11125]	-
ENSG00000124193	7080	6851	5068	5442	5459	7140	SRSF6	20	43457928	43464247	+	4593	protein_coding	serine and arginine rich splicing factor 6 [Source:HGNC Symbol;Acc:HGNC:10788]	-
ENSG00000119333	6706	6882	4154	4299	7260	9434	WDR34	9	128633661	128656787	-	2604	protein_coding	WD repeat domain 34 [Source:HGNC Symbol;Acc:HGNC:28296]	-
ENSG00000108848	7333	6808	5670	6247	5659	7163	LUC7L3	17	50719544	50756213	+	8151	protein_coding	LUC7 like 3 pre-mRNA splicing factor [Source:HGNC Symbol;Acc:HGNC:24309]	-
ENSG00000164754	5331	5067	4453	4764	3297	4432	RAD21	8	116845935	116874866	-	6192	protein_coding	RAD21 cohesin complex component [Source:HGNC Symbol;Acc:HGNC:9811]	-
ENSG00000125844	7495	7639	5971	6423	5833	7628	RRBP1	20	17613678	17682295	-	6980	protein_coding	ribosome binding protein 1 [Source:HGNC Symbol;Acc:HGNC:10448]	-
ENSG00000182979	6485	6571	4216	4531	4776	6342	MTA1	14	105419820	105470729	+	6966	protein_coding	metastasis associated 1 [Source:HGNC Symbol;Acc:HGNC:7410]	zf-GATA
ENSG00000007237	4065	3991	3484	3748	3210	4183	GAS7	17	9910609	10198551	-	10100	protein_coding	growth arrest specific 7 [Source:HGNC Symbol;Acc:HGNC:4169]	-
ENSG00000140350	7763	7518	5040	5576	4667	6189	ANP32A	15	68778535	68820897	-	7544	protein_coding	acidic nuclear phosphoprotein 32 family member A [Source:HGNC Symbol;Acc:HGNC:13233]	-
ENSG00000148730	7198	7207	5994	6438	5171	6842	EIF4EBP2	10	70404379	70428618	+	7257	protein_coding	eukaryotic translation initiation factor 4E binding protein 2 [Source:HGNC Symbol;Acc:HGNC:3289]	-
ENSG00000145495	6822	6586	5662	6045	5042	6591	2025-03-06	5	10353703	10440388	+	11336	protein_coding	membrane associated ring-CH-type finger 6 [Source:HGNC Symbol;Acc:HGNC:30550]	-
ENSG00000164434	11148	11113	5788	6112	9782	12575	FABP7	6	122779475	122784074	+	2728	protein_coding	fatty acid binding protein 7 [Source:HGNC Symbol;Acc:HGNC:3562]	-
ENSG00000213719	7037	7136	4656	4973	6479	8155	CLIC1	6	31730581	31739763	-	1942	protein_coding	chloride intracellular channel 1 [Source:HGNC Symbol;Acc:HGNC:2062]	-
ENSG00000121753	9868	9686	5705	5879	8935	11484	ADGRB2	1	31727117	31764893	-	7756	protein_coding	adhesion G protein-coupled receptor B2 [Source:HGNC Symbol;Acc:HGNC:944]	-
ENSG00000006468	9336	8778	5911	6262	4760	6083	ETV1	7	13891228	13991425	-	9616	protein_coding	ETS variant 1 [Source:HGNC Symbol;Acc:HGNC:3490]	ETS
ENSG00000168209	5295	5437	3651	4054	3795	4923	DDIT4	10	72273920	72276036	+	2058	protein_coding	DNA damage inducible transcript 4 [Source:HGNC Symbol;Acc:HGNC:24944]	-
ENSG00000152558	6003	6002	6446	6619	5432	7302	TMEM123	11	102396332	102470384	-	4647	protein_coding	transmembrane protein 123 [Source:HGNC Symbol;Acc:HGNC:30138]	-
ENSG00000173457	8499	8966	5225	6194	7118	8944	PPP1R14B	11	64244480	64246941	-	1655	protein_coding	protein phosphatase 1 regulatory inhibitor subunit 14B [Source:HGNC Symbol;Acc:HGNC:9057]	-
ENSG00000086061	6508	6450	5563	5877	3995	4897	DNAJA1	9	33025211	33039907	+	2730	protein_coding	DnaJ heat shock protein family (Hsp40) member A1 [Source:HGNC Symbol;Acc:HGNC:5229]	-
ENSG00000136240	8798	8765	5107	5581	5963	8226	KDELR2	7	6445953	6484242	-	3990	protein_coding	KDEL endoplasmic reticulum protein retention receptor 2 [Source:HGNC Symbol;Acc:HGNC:6305]	-
ENSG00000204843	7374	7503	5665	5997	5514	7406	DCTN1	2	74361154	74392087	-	10439	protein_coding	dynactin subunit 1 [Source:HGNC Symbol;Acc:HGNC:2711]	-
ENSG00000089169	18622	18540	3320	3434	5575	7167	RPH3A	12	112570380	112898881	+	10369	protein_coding	rabphilin 3A [Source:HGNC Symbol;Acc:HGNC:17056]	-
ENSG00000115884	7257	7233	9613	10025	7316	9256	SDC1	2	20200797	20225433	-	3595	protein_coding	syndecan 1 [Source:HGNC Symbol;Acc:HGNC:10658]	-
ENSG00000144485	8794	8727	4588	4729	4578	5948	HES6	2	238238267	238240662	-	2037	protein_coding	hes family bHLH transcription factor 6 [Source:HGNC Symbol;Acc:HGNC:18254]	bHLH
ENSG00000145907	6806	6559	4333	4807	3849	4885	G3BP1	5	151771045	151812785	+	12406	protein_coding	G3BP stress granule assembly factor 1 [Source:HGNC Symbol;Acc:HGNC:30292]	-
ENSG00000204463	6868	7168	5031	5292	4894	6463	BAG6	6	31639028	31652705	-	5310	protein_coding	BCL2 associated athanogene 6 [Source:HGNC Symbol;Acc:HGNC:13919]	-
ENSG00000123143	5756	6160	4743	4843	5302	7045	PKN1	19	14433053	14471867	+	4606	protein_coding	protein kinase N1 [Source:HGNC Symbol;Acc:HGNC:9405]	-
ENSG00000111530	7060	6959	5803	6350	4964	6472	CAND1	12	67269281	67319951	+	13655	protein_coding	cullin associated and neddylation dissociated 1 [Source:HGNC Symbol;Acc:HGNC:30688]	-
ENSG00000100401	5476	5697	5485	5759	4483	5905	RANGAP1	22	41245611	41286251	-	5348	protein_coding	Ran GTPase activating protein 1 [Source:HGNC Symbol;Acc:HGNC:9854]	-
ENSG00000109332	6130	5792	4800	5304	4393	5498	UBE2D3	4	102794383	102868896	-	10069	protein_coding	ubiquitin conjugating enzyme E2 D3 [Source:HGNC Symbol;Acc:HGNC:12476]	-
ENSG00000182087	6648	6767	5393	5709	6139	8291	TMEM259	19	1009648	1021179	-	4031	protein_coding	transmembrane protein 259 [Source:HGNC Symbol;Acc:HGNC:17039]	-
ENSG00000183255	6428	6116	5887	6183	5176	6539	PTTG1IP	21	44849585	44873903	-	3537	protein_coding	PTTG1 interacting protein [Source:HGNC Symbol;Acc:HGNC:13524]	-
ENSG00000182809	7035	7356	3905	4247	4458	5738	CRIP2	14	105472962	105480170	+	4837	protein_coding	cysteine rich protein 2 [Source:HGNC Symbol;Acc:HGNC:2361]	-
ENSG00000127483	8868	8767	6101	6296	5558	7019	HP1BP3	1	20742661	20787323	-	7442	protein_coding	heterochromatin protein 1 binding protein 3 [Source:HGNC Symbol;Acc:HGNC:24973]	-
ENSG00000099901	5702	5843	4208	4447	4349	5841	RANBP1	22	20115938	20127357	+	4622	protein_coding	RAN binding protein 1 [Source:HGNC Symbol;Acc:HGNC:9847]	-
ENSG00000137076	7489	7407	5431	5809	4803	5970	TLN1	9	35696948	35732395	-	10076	protein_coding	talin 1 [Source:HGNC Symbol;Acc:HGNC:11845]	-
ENSG00000188529	8874	8567	7183	7582	5375	6928	SRSF10	1	23964804	23980927	-	10277	protein_coding	serine and arginine rich splicing factor 10 [Source:HGNC Symbol;Acc:HGNC:16713]	-
ENSG00000173726	6068	5990	4106	4383	3565	4683	TOMM20	1	235109336	235128936	-	3542	protein_coding	translocase of outer mitochondrial membrane 20 [Source:HGNC Symbol;Acc:HGNC:20947]	-
ENSG00000170275	5173	5008	3600	3833	3125	4156	CRTAP	3	33113979	33147773	+	6695	protein_coding	cartilage associated protein [Source:HGNC Symbol;Acc:HGNC:2379]	-
ENSG00000082153	8178	7748	4606	4785	4569	6217	BZW1	2	200810594	200827338	+	8085	protein_coding	basic leucine zipper and W2 domains 1 [Source:HGNC Symbol;Acc:HGNC:18380]	-
ENSG00000130741	2565	2413	1550	1640	1652	2160	EIF2S3	X	24054716	24077971	+	3472	protein_coding	eukaryotic translation initiation factor 2 subunit gamma [Source:HGNC Symbol;Acc:HGNC:3267]	-
ENSG00000196591	6155	5923	4767	5047	3919	5088	HDAC2	6	113933028	114011308	-	15461	protein_coding	histone deacetylase 2 [Source:HGNC Symbol;Acc:HGNC:4853]	-
ENSG00000133030	7579	7344	5935	6490	6366	7963	MPRIP	17	17042545	17217679	+	18153	protein_coding	myosin phosphatase Rho interacting protein [Source:HGNC Symbol;Acc:HGNC:30321]	-
ENSG00000060982	4402	4204	1768	1794	1488	2052	BCAT1	12	24810022	24949459	-	11775	protein_coding	branched chain amino acid transaminase 1 [Source:HGNC Symbol;Acc:HGNC:976]	-
ENSG00000090861	6858	7111	4282	4632	4527	5900	AARS	16	70252295	70289543	-	4498	protein_coding	alanyl-tRNA synthetase [Source:HGNC Symbol;Acc:HGNC:20]	-
ENSG00000078018	8131	7936	5346	5753	4360	5860	MAP2	2	209424058	209734118	+	11559	protein_coding	microtubule associated protein 2 [Source:HGNC Symbol;Acc:HGNC:6839]	-
ENSG00000198176	7053	6856	6553	6890	5515	7357	TFDP1	13	113584721	113641470	+	3741	protein_coding	transcription factor Dp-1 [Source:HGNC Symbol;Acc:HGNC:11749]	E2F
ENSG00000010256	7269	7298	4454	4855	5126	6542	UQCRC1	3	48599002	48610976	-	3236	protein_coding	ubiquinol-cytochrome c reductase core protein 1 [Source:HGNC Symbol;Acc:HGNC:12585]	-
ENSG00000100714	6246	6153	3765	3874	3850	5000	MTHFD1	14	64388031	64463457	+	9377	protein_coding	methylenetetrahydrofolate dehydrogenase, cyclohydrolase and formyltetrahydrofolate synthetase 1 [Source:HGNC Symbol;Acc:HGNC:7432]	-
ENSG00000117461	7134	6768	7448	7851	5994	7947	PIK3R3	1	46040140	46133036	-	7410	protein_coding	phosphoinositide-3-kinase regulatory subunit 3 [Source:HGNC Symbol;Acc:HGNC:8981]	-
ENSG00000129968	6963	7285	5462	5813	6790	9319	ABHD17A	19	1876810	1885547	-	6139	protein_coding	abhydrolase domain containing 17A [Source:HGNC Symbol;Acc:HGNC:28756]	-
ENSG00000133706	5024	4891	3229	3463	2893	3685	LARS	5	146113038	146182660	-	8118	protein_coding	leucyl-tRNA synthetase [Source:HGNC Symbol;Acc:HGNC:6512]	-
ENSG00000149187	7367	7169	5954	6181	5329	6950	CELF1	11	47465933	47565569	-	10452	protein_coding	CUGBP Elav-like family member 1 [Source:HGNC Symbol;Acc:HGNC:2549]	-
ENSG00000047410	6704	6471	5256	5407	4558	5882	TPR	1	186311652	186375693	-	12350	protein_coding	translocated promoter region, nuclear basket protein [Source:HGNC Symbol;Acc:HGNC:12017]	-
ENSG00000184216	7544	7806	3455	3578	5524	7272	IRAK1	X	154010500	154019980	-	4001	protein_coding	interleukin 1 receptor associated kinase 1 [Source:HGNC Symbol;Acc:HGNC:6112]	-
ENSG00000100241	6055	6326	5546	5792	5201	6716	SBF1	22	50445000	50475024	-	9441	protein_coding	SET binding factor 1 [Source:HGNC Symbol;Acc:HGNC:10542]	-
ENSG00000179195	7981	7826	4274	4471	4943	6462	ZNF664	12	123971845	124015439	+	6340	protein_coding	zinc finger protein 664 [Source:HGNC Symbol;Acc:HGNC:25406]	zf-C2H2
ENSG00000108561	4724	4536	2642	2805	2671	3400	C1QBP	17	5432777	5448830	-	2335	protein_coding	complement C1q binding protein [Source:HGNC Symbol;Acc:HGNC:1243]	-
ENSG00000102804	7829	7710	6518	6898	6136	7909	TSC22D1	13	44432143	44577147	-	8586	protein_coding	TSC22 domain family member 1 [Source:HGNC Symbol;Acc:HGNC:16826]	TSC22
ENSG00000143870	5421	5343	4078	4459	4416	5644	PDIA6	2	10783391	10837977	-	4101	protein_coding	protein disulfide isomerase family A member 6 [Source:HGNC Symbol;Acc:HGNC:30168]	-
ENSG00000122786	4398	4445	4341	4520	4363	5850	CALD1	7	134744252	134970728	+	9843	protein_coding	caldesmon 1 [Source:HGNC Symbol;Acc:HGNC:1441]	-
ENSG00000075785	6595	6414	5322	5513	4838	6272	RAB7A	3	128726122	128814796	+	2717	protein_coding	RAB7A, member RAS oncogene family [Source:HGNC Symbol;Acc:HGNC:9788]	-
ENSG00000105887	7257	7068	5042	5425	5681	7194	MTPN	7	135926761	135977353	-	3775	protein_coding	myotrophin [Source:HGNC Symbol;Acc:HGNC:15667]	-
ENSG00000159377	6204	6288	4915	5211	4786	6296	PSMB4	1	151399534	151401944	+	2158	protein_coding	proteasome subunit beta 4 [Source:HGNC Symbol;Acc:HGNC:9541]	-
ENSG00000118816	5565	5244	4444	4705	4283	5607	CCNI	4	77047158	77076005	-	3741	protein_coding	cyclin I [Source:HGNC Symbol;Acc:HGNC:1595]	-
ENSG00000251562	5719	5716	3872	5435	5976	7851	MALAT1	11	65497688	65506516	+	8829	lincRNA	metastasis associated lung adenocarcinoma transcript 1 [Source:HGNC Symbol;Acc:HGNC:29665]	-
ENSG00000173402	6651	6728	5927	6376	5441	6984	DAG1	3	49468703	49535618	+	6923	protein_coding	dystroglycan 1 [Source:HGNC Symbol;Acc:HGNC:2666]	-
ENSG00000168488	5943	5940	4423	4852	4073	5361	ATXN2L	16	28823035	28837237	+	6508	protein_coding	ataxin 2 like [Source:HGNC Symbol;Acc:HGNC:31326]	-
ENSG00000164091	6983	7023	6170	6668	4512	5712	WDR82	3	52254421	52288020	-	5726	protein_coding	WD repeat domain 82 [Source:HGNC Symbol;Acc:HGNC:28826]	-
ENSG00000170558	3655	3684	3938	4293	3024	4126	CDH2	18	27950966	28177446	-	4950	protein_coding	cadherin 2 [Source:HGNC Symbol;Acc:HGNC:1759]	-
ENSG00000121579	6853	6551	4586	5068	5149	6626	NAA50	3	113716460	113746300	-	6436	protein_coding	N(alpha)-acetyltransferase 50, NatE catalytic subunit [Source:HGNC Symbol;Acc:HGNC:29533]	-
ENSG00000135916	4713	4685	5201	5614	6283	8452	ITM2C	2	230864639	230879248	+	2611	protein_coding	integral membrane protein 2C [Source:HGNC Symbol;Acc:HGNC:6175]	-
ENSG00000186468	4497	5056	3328	3406	3046	3462	RPS23	5	82273358	82278577	-	4204	protein_coding	ribosomal protein S23 [Source:HGNC Symbol;Acc:HGNC:10410]	-
ENSG00000115875	7513	7146	5005	5455	4582	5866	SRSF7	2	38743599	38751494	-	4045	protein_coding	serine and arginine rich splicing factor 7 [Source:HGNC Symbol;Acc:HGNC:10789]	-
ENSG00000126247	8210	8358	5341	5717	7227	9696	CAPNS1	19	36139575	36150353	+	3478	protein_coding	calpain small subunit 1 [Source:HGNC Symbol;Acc:HGNC:1481]	-
ENSG00000091136	4259	4273	5157	5499	5329	6628	LAMB1	7	107923799	108003255	-	8140	protein_coding	laminin subunit beta 1 [Source:HGNC Symbol;Acc:HGNC:6486]	-
ENSG00000144749	6289	6507	5737	5951	3894	4889	LRIG1	3	66378797	66501263	-	7032	protein_coding	leucine rich repeats and immunoglobulin like domains 1 [Source:HGNC Symbol;Acc:HGNC:17360]	-
ENSG00000162704	6812	6688	5918	6453	4334	5641	ARPC5	1	183620846	183635757	-	10624	protein_coding	actin related protein 2/3 complex subunit 5 [Source:HGNC Symbol;Acc:HGNC:708]	-
ENSG00000092621	11414	11189	6173	6529	6255	8126	PHGDH	1	119648411	119744226	+	9217	protein_coding	phosphoglycerate dehydrogenase [Source:HGNC Symbol;Acc:HGNC:8923]	-
ENSG00000134250	9167	8921	7706	8247	6796	8763	NOTCH2	1	119911553	120069626	-	16807	protein_coding	notch 2 [Source:HGNC Symbol;Acc:HGNC:7882]	-
ENSG00000177697	8806	9223	6080	6570	7573	10051	CD151	11	832843	839831	+	3938	protein_coding	CD151 molecule (Raph blood group) [Source:HGNC Symbol;Acc:HGNC:1630]	-
ENSG00000109606	5958	5884	5233	5569	3897	5036	DHX15	4	24517441	24584550	-	8162	protein_coding	DEAH-box helicase 15 [Source:HGNC Symbol;Acc:HGNC:2738]	-
ENSG00000089737	5626	5429	4974	5023	5073	6341	DDX24	14	94048291	94081245	-	8636	protein_coding	DEAD-box helicase 24 [Source:HGNC Symbol;Acc:HGNC:13266]	-
ENSG00000133657	7399	7161	6111	6548	5154	6633	ATP13A3	3	194402672	194498364	-	13254	protein_coding	ATPase 13A3 [Source:HGNC Symbol;Acc:HGNC:24113]	-
ENSG00000133026	7923	7619	5360	5668	5362	7098	MYH10	17	8474205	8630761	-	9011	protein_coding	myosin heavy chain 10 [Source:HGNC Symbol;Acc:HGNC:7568]	-
ENSG00000119318	5935	5722	5133	5345	3982	5181	RAD23B	9	107283137	107332194	+	4615	protein_coding	RAD23 homolog B, nucleotide excision repair protein [Source:HGNC Symbol;Acc:HGNC:9813]	-
ENSG00000171208	10888	10590	3898	4001	5512	7388	NETO2	16	47077703	47143997	-	7481	protein_coding	neuropilin and tolloid like 2 [Source:HGNC Symbol;Acc:HGNC:14644]	-
ENSG00000168137	6499	6355	5216	5717	5062	6471	SETD5	3	9397615	9479240	+	10808	protein_coding	SET domain containing 5 [Source:HGNC Symbol;Acc:HGNC:25566]	-
ENSG00000084733	6914	6773	5944	6220	5240	7057	RAB10	2	26034107	26137454	+	3631	protein_coding	RAB10, member RAS oncogene family [Source:HGNC Symbol;Acc:HGNC:9759]	-
ENSG00000122642	6164	6236	5656	5932	4320	5649	FKBP9	7	32957404	33006931	+	5170	protein_coding	FK506 binding protein 9 [Source:HGNC Symbol;Acc:HGNC:3725]	-
ENSG00000132153	6781	6806	5246	5291	4467	5912	DHX30	3	47802909	47850195	+	7744	protein_coding	DExH-box helicase 30 [Source:HGNC Symbol;Acc:HGNC:16716]	-
ENSG00000137285	7467	8114	4124	5066	5998	6913	TUBB2B	6	3224261	3231730	-	2194	protein_coding	tubulin beta 2B class IIb [Source:HGNC Symbol;Acc:HGNC:30829]	-
ENSG00000155561	5741	5611	4292	4604	3472	4458	NUP205	7	135557919	135648757	+	7619	protein_coding	nucleoporin 205 [Source:HGNC Symbol;Acc:HGNC:18658]	-
ENSG00000182103	10036	10496	6312	6861	5803	8104	FAM181B	11	82729941	82733864	-	3924	protein_coding	family with sequence similarity 181 member B [Source:HGNC Symbol;Acc:HGNC:28512]	-
ENSG00000173660	6741	6662	4885	5257	4193	5659	UQCRH	1	46303631	46316776	+	1408	protein_coding	ubiquinol-cytochrome c reductase hinge protein [Source:HGNC Symbol;Acc:HGNC:12590]	-
ENSG00000113368	6521	6428	4592	5016	3971	5079	LMNB1	5	126776623	126837020	+	3633	protein_coding	lamin B1 [Source:HGNC Symbol;Acc:HGNC:6637]	-
ENSG00000071054	5308	5221	5011	5678	4871	6337	MAP4K4	2	101696850	101894689	+	11961	protein_coding	mitogen-activated protein kinase kinase kinase kinase 4 [Source:HGNC Symbol;Acc:HGNC:6866]	-
ENSG00000180447	14494	15086	5702	5867	4780	6269	GAS1	9	86944363	86947189	-	2827	protein_coding	growth arrest specific 1 [Source:HGNC Symbol;Acc:HGNC:4165]	-
ENSG00000146223	5990	5845	4076	4414	3994	5274	RPL7L1	6	42879618	42889925	+	7809	protein_coding	ribosomal protein L7 like 1 [Source:HGNC Symbol;Acc:HGNC:21370]	-
ENSG00000170759	8219	7950	3000	3191	4107	5540	KIF5B	10	32009010	32056431	-	5877	protein_coding	kinesin family member 5B [Source:HGNC Symbol;Acc:HGNC:6324]	-
ENSG00000134686	5422	5689	4880	5077	5183	6891	PHC2	1	33323623	33431052	-	4975	protein_coding	polyhomeotic homolog 2 [Source:HGNC Symbol;Acc:HGNC:3183]	-
ENSG00000101266	6206	5918	5390	5680	4088	5251	CSNK2A1	20	472498	543835	-	29523	protein_coding	casein kinase 2 alpha 1 [Source:HGNC Symbol;Acc:HGNC:2457]	-
ENSG00000167553	7004	6802	4501	4954	4918	6594	TUBA1C	12	49188736	49274603	+	4631	protein_coding	tubulin alpha 1c [Source:HGNC Symbol;Acc:HGNC:20768]	-
ENSG00000132361	4322	4575	3256	3444	2908	3750	CLUH	17	2689386	2712663	-	6900	protein_coding	clustered mitochondria homolog [Source:HGNC Symbol;Acc:HGNC:29094]	-
ENSG00000136158	7942	7692	5033	5482	5423	7011	SPRY2	13	80335976	80340951	-	3038	protein_coding	sprouty RTK signaling antagonist 2 [Source:HGNC Symbol;Acc:HGNC:11270]	-
ENSG00000197157	4818	4771	3217	3408	3700	4787	SND1	7	127652180	128092609	+	6500	protein_coding	staphylococcal nuclease and tudor domain containing 1 [Source:HGNC Symbol;Acc:HGNC:30646]	-
ENSG00000124762	1645	1618	4061	4143	8883	11550	CDKN1A	6	36676460	36687339	+	3050	protein_coding	cyclin dependent kinase inhibitor 1A [Source:HGNC Symbol;Acc:HGNC:1784]	-
ENSG00000114416	5519	5473	4959	5464	3373	4513	FXR1	3	180868141	180982753	+	12054	protein_coding	FMR1 autosomal homolog 1 [Source:HGNC Symbol;Acc:HGNC:4023]	-
ENSG00000136938	5659	5599	3640	3853	3754	4792	ANP32B	9	97983361	98015943	+	1850	protein_coding	acidic nuclear phosphoprotein 32 family member B [Source:HGNC Symbol;Acc:HGNC:16677]	-
ENSG00000136485	6806	6973	4336	4470	5013	6577	DCAF7	17	63550461	63594266	+	6575	protein_coding	DDB1 and CUL4 associated factor 7 [Source:HGNC Symbol;Acc:HGNC:30915]	-
ENSG00000103335	5638	5670	3777	4039	3247	4111	PIEZO1	16	88715338	88785220	-	11292	protein_coding	piezo type mechanosensitive ion channel component 1 [Source:HGNC Symbol;Acc:HGNC:28993]	-
ENSG00000185896	5612	5270	7134	7695	5381	6897	LAMP1	13	113297241	113323672	+	5739	protein_coding	lysosomal associated membrane protein 1 [Source:HGNC Symbol;Acc:HGNC:6499]	-
ENSG00000054523	7126	6732	5204	5605	5729	7292	KIF1B	1	10210805	10381603	+	17720	protein_coding	kinesin family member 1B [Source:HGNC Symbol;Acc:HGNC:16636]	-
ENSG00000196498	5968	6289	4846	5118	3864	5167	NCOR2	12	124324415	124567589	-	13975	protein_coding	nuclear receptor corepressor 2 [Source:HGNC Symbol;Acc:HGNC:7673]	MYB
ENSG00000070961	5663	5383	5227	5669	4526	5861	ATP2B1	12	89588049	89709300	-	9493	protein_coding	ATPase plasma membrane Ca2+ transporting 1 [Source:HGNC Symbol;Acc:HGNC:814]	-
ENSG00000196411	5293	5291	5470	5852	4386	5921	EPHB4	7	100802565	100827521	-	6435	protein_coding	EPH receptor B4 [Source:HGNC Symbol;Acc:HGNC:3395]	-
ENSG00000125991	5830	5768	4649	4865	5084	6754	ERGIC3	20	35542021	35557634	+	6012	protein_coding	ERGIC and golgi 3 [Source:HGNC Symbol;Acc:HGNC:15927]	-
ENSG00000077235	6101	5895	4678	5137	4178	5497	GTF3C1	16	27459555	27549913	-	11562	protein_coding	general transcription factor IIIC subunit 1 [Source:HGNC Symbol;Acc:HGNC:4664]	-
ENSG00000072778	5879	5921	3999	4240	5582	7256	ACADVL	17	7217125	7225273	+	4865	protein_coding	acyl-CoA dehydrogenase very long chain [Source:HGNC Symbol;Acc:HGNC:92]	-
ENSG00000169504	10066	9538	3027	3369	6284	8047	CLIC4	1	24745357	24844324	+	4495	protein_coding	chloride intracellular channel 4 [Source:HGNC Symbol;Acc:HGNC:13518]	-
ENSG00000143126	7354	7411	5258	5387	5432	7183	CELSR2	1	109250019	109275750	+	12349	protein_coding	cadherin EGF LAG seven-pass G-type receptor 2 [Source:HGNC Symbol;Acc:HGNC:3231]	-
ENSG00000137509	7877	7681	7704	8385	5565	7348	PRCP	11	82823502	82970584	-	12798	protein_coding	prolylcarboxypeptidase [Source:HGNC Symbol;Acc:HGNC:9344]	-
ENSG00000011028	8951	9094	5555	6202	7132	9949	MRC2	17	62627401	62693597	+	6860	protein_coding	mannose receptor C type 2 [Source:HGNC Symbol;Acc:HGNC:16875]	-
ENSG00000111786	6364	6735	5363	5837	4796	6176	SRSF9	12	120461668	120469793	-	3744	protein_coding	serine and arginine rich splicing factor 9 [Source:HGNC Symbol;Acc:HGNC:10791]	-
ENSG00000119707	6509	6422	4443	4886	4518	5665	RBM25	14	73058436	73123898	+	11859	protein_coding	RNA binding motif protein 25 [Source:HGNC Symbol;Acc:HGNC:23244]	-
ENSG00000134287	6529	6628	5245	5586	5560	7474	ARF3	12	48935723	48957551	-	5002	protein_coding	ADP ribosylation factor 3 [Source:HGNC Symbol;Acc:HGNC:654]	-
ENSG00000196205	3738	3788	2669	2709	2617	3610	EEF1A1P5	9	133019486	133020874	+	1389	processed_pseudogene	eukaryotic translation elongation factor 1 alpha 1 pseudogene 5 [Source:HGNC Symbol;Acc:HGNC:3200]	-
ENSG00000117592	5241	5167	4313	4508	3845	4973	PRDX6	1	173477266	173488807	+	2367	protein_coding	peroxiredoxin 6 [Source:HGNC Symbol;Acc:HGNC:16753]	-
ENSG00000006125	5940	5633	3515	3953	4216	5483	AP2B1	17	35578046	35726409	+	7587	protein_coding	adaptor related protein complex 2 subunit beta 1 [Source:HGNC Symbol;Acc:HGNC:563]	-
ENSG00000146676	6989	6801	5891	6364	5167	6653	PURB	7	44876293	44885361	-	9069	protein_coding	purine rich element binding protein B [Source:HGNC Symbol;Acc:HGNC:9702]	Others
ENSG00000240184	11464	11814	5814	6259	8264	10857	PCDHGC3	5	141475947	141512979	+	5432	protein_coding	protocadherin gamma subfamily C, 3 [Source:HGNC Symbol;Acc:HGNC:8716]	-
ENSG00000030582	5343	5452	6614	6887	5649	7144	GRN	17	44345086	44353102	+	3680	protein_coding	granulin precursor [Source:HGNC Symbol;Acc:HGNC:4601]	-
ENSG00000079215	11594	11175	5311	5653	7520	9584	SLC1A3	5	36606355	36688334	+	6265	protein_coding	solute carrier family 1 member 3 [Source:HGNC Symbol;Acc:HGNC:10941]	-
ENSG00000108219	5243	5110	5210	5719	4718	6191	TSPAN14	10	80454166	80533123	+	17888	protein_coding	tetraspanin 14 [Source:HGNC Symbol;Acc:HGNC:23303]	-
ENSG00000111674	4996	5257	3550	3656	5832	7531	ENO2	12	6913745	6923698	+	4281	protein_coding	enolase 2 [Source:HGNC Symbol;Acc:HGNC:3353]	-
ENSG00000117713	7419	7664	6955	7247	4845	6571	ARID1A	1	26693236	26782110	+	15928	protein_coding	AT-rich interaction domain 1A [Source:HGNC Symbol;Acc:HGNC:11110]	ARID
ENSG00000196642	5613	5789	4614	5137	4654	6124	RABL6	9	136807943	136841187	+	10178	protein_coding	RAB, member RAS oncogene family like 6 [Source:HGNC Symbol;Acc:HGNC:24703]	-
ENSG00000142168	5962	5732	4348	4579	4123	5375	SOD1	21	31659622	31668931	+	2019	protein_coding	superoxide dismutase 1 [Source:HGNC Symbol;Acc:HGNC:11179]	-
ENSG00000240694	4345	4204	2144	2351	3982	4963	PNMA2	8	26504686	26514092	-	5579	protein_coding	PNMA family member 2 [Source:HGNC Symbol;Acc:HGNC:9159]	-
ENSG00000088986	6876	6590	4450	4955	5183	6565	DYNLL1	12	120469850	120498493	+	2957	protein_coding	dynein light chain LC8-type 1 [Source:HGNC Symbol;Acc:HGNC:15476]	-
ENSG00000090863	4978	4937	5273	5671	4610	5727	GLG1	16	74447427	74607144	-	14111	protein_coding	golgi glycoprotein 1 [Source:HGNC Symbol;Acc:HGNC:4316]	-
ENSG00000064961	5774	5850	4333	4777	6186	7854	HMG20B	19	3572777	3579088	+	3857	protein_coding	high mobility group 20B [Source:HGNC Symbol;Acc:HGNC:5002]	HMG
ENSG00000005007	5610	5854	5856	6264	4730	6166	UPF1	19	18831938	18868236	+	8600	protein_coding	UPF1, RNA helicase and ATPase [Source:HGNC Symbol;Acc:HGNC:9962]	-
ENSG00000076604	7698	7732	4819	5031	4473	5901	TRAF4	17	28743984	28750958	+	4596	protein_coding	TNF receptor associated factor 4 [Source:HGNC Symbol;Acc:HGNC:12034]	-
ENSG00000110696	7971	7528	6675	7180	5450	7066	C11orf58	11	16613132	16756881	+	8675	protein_coding	chromosome 11 open reading frame 58 [Source:HGNC Symbol;Acc:HGNC:16990]	-
ENSG00000104969	5234	5664	4973	5485	5039	6400	SGTA	19	2754714	2783371	-	3801	protein_coding	small glutamine rich tetratricopeptide repeat containing alpha [Source:HGNC Symbol;Acc:HGNC:10819]	-
ENSG00000165916	8207	8265	5920	6219	6834	8786	PSMC3	11	47418769	47426473	-	2276	protein_coding	proteasome 26S subunit, ATPase 3 [Source:HGNC Symbol;Acc:HGNC:9549]	-
ENSG00000113387	7717	7246	6035	6487	5781	7743	SUB1	5	32531633	32604079	+	9324	protein_coding	SUB1 homolog, transcriptional regulator [Source:HGNC Symbol;Acc:HGNC:19985]	PC4
ENSG00000204394	5924	6013	3132	3421	3945	5105	VARS	6	31777518	31795953	-	6081	protein_coding	valyl-tRNA synthetase [Source:HGNC Symbol;Acc:HGNC:12651]	-
ENSG00000140264	5165	5168	4175	4608	4651	6341	SERF2	15	43777087	43802589	+	7347	protein_coding	small EDRK-rich factor 2 [Source:HGNC Symbol;Acc:HGNC:10757]	-
ENSG00000116871	6127	6163	5560	5969	5210	7470	MAP7D1	1	36155579	36180849	+	5271	protein_coding	MAP7 domain containing 1 [Source:HGNC Symbol;Acc:HGNC:25514]	-
ENSG00000118971	10145	10117	5075	5573	4397	5499	CCND2	12	4273772	4305350	+	7157	protein_coding	cyclin D2 [Source:HGNC Symbol;Acc:HGNC:1583]	-
ENSG00000163584	5441	5423	2955	3118	3639	4939	RPL22L1	3	170864875	170870483	-	2326	protein_coding	ribosomal protein L22 like 1 [Source:HGNC Symbol;Acc:HGNC:27610]	-
ENSG00000010810	7430	7240	4921	5290	5066	6593	FYN	6	111660332	111873452	-	7411	protein_coding	FYN proto-oncogene, Src family tyrosine kinase [Source:HGNC Symbol;Acc:HGNC:4037]	-
ENSG00000135446	6212	5971	4034	4265	5054	6423	CDK4	12	57747727	57756013	-	3168	protein_coding	cyclin dependent kinase 4 [Source:HGNC Symbol;Acc:HGNC:1773]	-
ENSG00000205531	6415	6294	5647	5790	4824	6578	NAP1L4	11	2944431	2992377	-	5200	protein_coding	nucleosome assembly protein 1 like 4 [Source:HGNC Symbol;Acc:HGNC:7640]	-
ENSG00000197043	5422	5543	3478	3777	4579	5821	ANXA6	5	151100712	151157882	-	5427	protein_coding	annexin A6 [Source:HGNC Symbol;Acc:HGNC:544]	-
ENSG00000073111	5481	5310	4417	4658	4352	5803	MCM2	3	127598223	127622436	+	4902	protein_coding	minichromosome maintenance complex component 2 [Source:HGNC Symbol;Acc:HGNC:6944]	-
ENSG00000168615	3645	3444	3030	3104	2814	3781	ADAM9	8	38996869	39105144	+	6913	protein_coding	ADAM metallopeptidase domain 9 [Source:HGNC Symbol;Acc:HGNC:216]	-
ENSG00000071626	6588	6566	3688	4022	3683	4974	DAZAP1	19	1407569	1435687	+	9201	protein_coding	DAZ associated protein 1 [Source:HGNC Symbol;Acc:HGNC:2683]	-
ENSG00000135052	5421	5248	5129	5364	3981	5110	GOLM1	9	86026146	86100173	-	4233	protein_coding	golgi membrane protein 1 [Source:HGNC Symbol;Acc:HGNC:15451]	-
ENSG00000090621	6638	6647	3825	4134	4158	5485	PABPC4	1	39560816	39576790	-	6782	protein_coding	poly(A) binding protein cytoplasmic 4 [Source:HGNC Symbol;Acc:HGNC:8557]	-
ENSG00000138829	8115	8125	7237	7751	9249	12093	FBN2	5	128257909	128659185	-	13196	protein_coding	fibrillin 2 [Source:HGNC Symbol;Acc:HGNC:3604]	-
ENSG00000122779	6877	6986	4955	5201	4920	6474	TRIM24	7	138460334	138589993	+	9223	protein_coding	tripartite motif containing 24 [Source:HGNC Symbol;Acc:HGNC:11812]	-
ENSG00000171130	7297	7204	6712	6946	5943	7965	ATP6V0E2	7	149872968	149891204	+	6751	protein_coding	ATPase H+ transporting V0 subunit e2 [Source:HGNC Symbol;Acc:HGNC:21723]	-
ENSG00000166681	5521	5503	4451	4934	4716	5852	BEX3	X	103376340	103378077	+	1080	protein_coding	brain expressed X-linked 3 [Source:HGNC Symbol;Acc:HGNC:13388]	-
ENSG00000079805	5497	5453	5411	5634	4925	6524	DNM2	19	10718079	10833488	+	13443	protein_coding	dynamin 2 [Source:HGNC Symbol;Acc:HGNC:2974]	-
ENSG00000074696	5355	5225	4713	5035	4302	5675	HACD3	15	65530418	65578352	+	7097	protein_coding	3-hydroxyacyl-CoA dehydratase 3 [Source:HGNC Symbol;Acc:HGNC:24175]	-
ENSG00000117519	5781	5563	5024	5251	5975	7711	CNN3	1	94896949	94927278	-	2838	protein_coding	calponin 3 [Source:HGNC Symbol;Acc:HGNC:2157]	-
ENSG00000138413	7936	7861	5407	5837	4820	6260	IDH1	2	208236227	208266074	-	4721	protein_coding	isocitrate dehydrogenase (NADP(+)) 1, cytosolic [Source:HGNC Symbol;Acc:HGNC:5382]	-
ENSG00000173894	6278	6365	5730	6094	4861	6200	CBX2	17	79778132	79787983	+	5687	protein_coding	chromobox 2 [Source:HGNC Symbol;Acc:HGNC:1552]	-
ENSG00000170315	1	0	2	0	1	3	UBB	17	16380798	16382745	+	1621	protein_coding	ubiquitin B [Source:HGNC Symbol;Acc:HGNC:12463]	-
ENSG00000130821	5275	5006	4262	4734	3492	4783	SLC6A8	X	153688099	153696593	+	5498	protein_coding	solute carrier family 6 member 8 [Source:HGNC Symbol;Acc:HGNC:11055]	-
ENSG00000143569	5564	5477	4950	5399	4107	5479	UBAP2L	1	154220179	154271510	+	7503	protein_coding	ubiquitin associated protein 2 like [Source:HGNC Symbol;Acc:HGNC:29877]	-
ENSG00000162783	5241	5541	6066	6402	5667	7920	IER5	1	181088712	181092899	+	4188	protein_coding	immediate early response 5 [Source:HGNC Symbol;Acc:HGNC:5393]	-
ENSG00000164916	3986	4103	3881	4206	2933	4023	FOXK1	7	4682309	4771443	+	13093	protein_coding	forkhead box K1 [Source:HGNC Symbol;Acc:HGNC:23480]	Fork
ENSG00000213585	4501	4334	3006	3191	3182	4088	VDAC1	5	133971915	134005133	-	3163	protein_coding	voltage dependent anion channel 1 [Source:HGNC Symbol;Acc:HGNC:12669]	-
ENSG00000283041	5078	4968	3412	3748	4130	5607	AC008038.1	7	133034607	133035920	-	1314	processed_pseudogene	eukaryotic translation elongation factor 1 gamma (	-
ENSG00000101098	10287	10279	6858	7480	6945	9144	RIMS4	20	44751808	44810338	-	5206	protein_coding	regulating synaptic membrane exocytosis 4 [Source:HGNC Symbol;Acc:HGNC:16183]	-
ENSG00000177084	6447	6777	5141	5401	4685	6269	POLE	12	132623753	132687365	-	16609	protein_coding	DNA polymerase epsilon, catalytic subunit [Source:HGNC Symbol;Acc:HGNC:9177]	-
ENSG00000143774	4970	4923	3732	3959	5234	7054	GUK1	1	228139962	228148984	+	4725	protein_coding	guanylate kinase 1 [Source:HGNC Symbol;Acc:HGNC:4693]	-
ENSG00000035862	7755	7864	7081	7638	5822	7294	TIMP2	17	78852977	78925387	-	5633	protein_coding	TIMP metallopeptidase inhibitor 2 [Source:HGNC Symbol;Acc:HGNC:11821]	-
ENSG00000184575	6468	5841	3518	3899	3126	4055	XPOT	12	64404350	64451127	+	7364	protein_coding	exportin for tRNA [Source:HGNC Symbol;Acc:HGNC:12826]	-
ENSG00000099331	7116	7358	5432	5676	5832	8014	MYO9B	19	17075781	17214537	+	9948	protein_coding	myosin IXB [Source:HGNC Symbol;Acc:HGNC:7609]	-
ENSG00000106636	5610	5593	5558	5984	4724	5827	YKT6	7	44200968	44214294	+	3707	protein_coding	YKT6 v-SNARE homolog [Source:HGNC Symbol;Acc:HGNC:16959]	-
ENSG00000142173	4322	4340	3907	3970	5816	7550	COL6A2	21	46098097	46132849	+	5386	protein_coding	collagen type VI alpha 2 chain [Source:HGNC Symbol;Acc:HGNC:2212]	-
ENSG00000165732	3463	3339	2492	2795	1925	2593	DDX21	10	68956128	68985073	+	5020	protein_coding	DExD-box helicase 21 [Source:HGNC Symbol;Acc:HGNC:2744]	-
ENSG00000130511	4369	4491	2916	3061	5179	7124	SSBP4	19	18418864	18434562	+	2974	protein_coding	single stranded DNA binding protein 4 [Source:HGNC Symbol;Acc:HGNC:15676]	-
ENSG00000152102	5890	5613	4447	4688	3968	5247	FAM168B	2	131047876	131093460	-	5435	protein_coding	family with sequence similarity 168 member B [Source:HGNC Symbol;Acc:HGNC:27016]	-
ENSG00000138757	5636	5595	4708	5022	4457	5417	G3BP2	4	75642782	75724525	-	7183	protein_coding	G3BP stress granule assembly factor 2 [Source:HGNC Symbol;Acc:HGNC:30291]	-
ENSG00000141905	8151	8196	5489	5841	5012	6429	NFIC	19	3314403	3469217	+	9801	protein_coding	nuclear factor I C [Source:HGNC Symbol;Acc:HGNC:7786]	CTF/NFI
ENSG00000168159	5557	5483	5242	5285	5163	6742	RNF187	1	228487061	228495766	+	3285	protein_coding	ring finger protein 187 [Source:HGNC Symbol;Acc:HGNC:27146]	-
ENSG00000167972	5614	5778	3465	3532	3323	4318	ABCA3	16	2275881	2340746	-	7804	protein_coding	ATP binding cassette subfamily A member 3 [Source:HGNC Symbol;Acc:HGNC:33]	-
ENSG00000110092	5713	5654	6360	6770	3012	3874	CCND1	11	69641087	69654474	+	4830	protein_coding	cyclin D1 [Source:HGNC Symbol;Acc:HGNC:1582]	-
ENSG00000140319	5073	4893	4201	4503	4007	5306	SRP14	15	40035739	40039188	-	2005	protein_coding	signal recognition particle 14 [Source:HGNC Symbol;Acc:HGNC:11299]	-
ENSG00000112308	6258	6180	5362	5932	4830	6138	C6orf62	6	24704861	24720836	-	4134	protein_coding	chromosome 6 open reading frame 62 [Source:HGNC Symbol;Acc:HGNC:20998]	-
ENSG00000131149	3451	3407	5009	5229	3846	5073	GSE1	16	85169525	85676204	+	13387	protein_coding	Gse1 coiled-coil protein [Source:HGNC Symbol;Acc:HGNC:28979]	-
ENSG00000071894	4325	4794	4036	4129	4400	5946	CPSF1	8	144393229	144409349	-	6072	protein_coding	cleavage and polyadenylation specific factor 1 [Source:HGNC Symbol;Acc:HGNC:2324]	-
ENSG00000135390	4554	4917	3325	3264	3625	4456	ATP5MC2	12	53632726	53677408	-	3991	protein_coding	ATP synthase membrane subunit c locus 2 [Source:HGNC Symbol;Acc:HGNC:842]	-
ENSG00000151914	4941	4953	5277	5618	6663	8839	DST	6	56457987	56954628	-	42341	protein_coding	dystonin [Source:HGNC Symbol;Acc:HGNC:1090]	-
ENSG00000120889	3488	3519	4605	4695	3511	4566	TNFRSF10B	8	23020133	23069179	-	5158	protein_coding	TNF receptor superfamily member 10b [Source:HGNC Symbol;Acc:HGNC:11905]	-
ENSG00000092964	4072	4260	3516	3528	3478	4686	DPYSL2	8	26514022	26658178	+	7305	protein_coding	dihydropyrimidinase like 2 [Source:HGNC Symbol;Acc:HGNC:3014]	-
ENSG00000167325	7652	7027	5917	6430	5137	6791	RRM1	11	4094707	4138876	+	4177	protein_coding	ribonucleotide reductase catalytic subunit M1 [Source:HGNC Symbol;Acc:HGNC:10451]	-
ENSG00000179222	7727	7676	4323	4655	5357	7198	MAGED1	X	51803007	51902357	+	6016	protein_coding	MAGE family member D1 [Source:HGNC Symbol;Acc:HGNC:6813]	-
ENSG00000163527	6507	6172	4615	5167	3616	4538	STT3B	3	31532638	31637622	+	5012	protein_coding	STT3B, catalytic subunit of the oligosaccharyltransferase complex [Source:HGNC Symbol;Acc:HGNC:30611]	-
ENSG00000166197	4456	4158	3426	3686	3128	3999	NOLC1	10	102152176	102163871	+	3970	protein_coding	nucleolar and coiled-body phosphoprotein 1 [Source:HGNC Symbol;Acc:HGNC:15608]	-
ENSG00000119669	5725	5655	3745	4009	3904	4947	IRF2BPL	14	77024543	77028699	-	4157	protein_coding	interferon regulatory factor 2 binding protein like [Source:HGNC Symbol;Acc:HGNC:14282]	-
ENSG00000123908	4980	4723	4091	4574	3013	3909	AGO2	8	140520156	140635619	-	15833	protein_coding	argonaute 2, RISC catalytic component [Source:HGNC Symbol;Acc:HGNC:3263]	-
ENSG00000196305	5143	5069	2616	2800	3065	3747	IARS	9	92210207	92293756	-	7401	protein_coding	isoleucyl-tRNA synthetase [Source:HGNC Symbol;Acc:HGNC:5330]	-
ENSG00000078808	6014	6224	5410	5800	4886	6454	SDF4	1	1216908	1232031	-	4709	protein_coding	stromal cell derived factor 4 [Source:HGNC Symbol;Acc:HGNC:24188]	-
ENSG00000113648	5337	5133	4596	4798	4019	5166	H2AFY	5	135333900	135399914	-	17730	protein_coding	H2A histone family member Y [Source:HGNC Symbol;Acc:HGNC:4740]	-
ENSG00000137312	5927	5877	5112	5214	5808	7899	FLOT1	6	30727709	30742733	-	3186	protein_coding	flotillin 1 [Source:HGNC Symbol;Acc:HGNC:3757]	-
ENSG00000096746	6051	5908	4266	4429	3655	4757	HNRNPH3	10	68331174	68343191	+	5373	protein_coding	heterogeneous nuclear ribonucleoprotein H3 [Source:HGNC Symbol;Acc:HGNC:5043]	-
ENSG00000146535	5855	5773	4081	4704	5096	6835	GNA12	7	2728112	2844324	-	6120	protein_coding	G protein subunit alpha 12 [Source:HGNC Symbol;Acc:HGNC:4380]	-
ENSG00000115355	6645	6222	3978	4387	4206	5411	CCDC88A	2	55287842	55419895	-	33942	protein_coding	coiled-coil domain containing 88A [Source:HGNC Symbol;Acc:HGNC:25523]	-
ENSG00000188486	6201	6398	5001	5067	5760	7597	H2AFX	11	119093854	119095467	-	1614	protein_coding	H2A histone family member X [Source:HGNC Symbol;Acc:HGNC:4739]	-
ENSG00000100644	7259	6799	4333	4655	4907	6447	HIF1A	14	61695513	61748259	+	5151	protein_coding	hypoxia inducible factor 1 subunit alpha [Source:HGNC Symbol;Acc:HGNC:4910]	Others
ENSG00000169564	5746	5932	4192	4370	3780	4931	PCBP1	2	70087454	70089203	+	1750	protein_coding	poly(rC) binding protein 1 [Source:HGNC Symbol;Acc:HGNC:8647]	-
ENSG00000100632	5441	5100	3299	3723	3856	5114	ERH	14	69380123	69398627	-	1446	protein_coding	ERH, mRNA splicing and mitosis factor [Source:HGNC Symbol;Acc:HGNC:3447]	-
ENSG00000117450	4207	4233	2457	2604	2243	2923	PRDX1	1	45511036	45523047	-	1522	protein_coding	peroxiredoxin 1 [Source:HGNC Symbol;Acc:HGNC:9352]	-
ENSG00000172009	4895	5149	4022	4203	3924	5182	THOP1	19	2785460	2815807	+	7464	protein_coding	thimet oligopeptidase 1 [Source:HGNC Symbol;Acc:HGNC:11793]	-
ENSG00000071127	5469	5334	3034	3131	4005	5180	WDR1	4	10074339	10116949	-	7827	protein_coding	WD repeat domain 1 [Source:HGNC Symbol;Acc:HGNC:12754]	-
ENSG00000100304	4135	4125	2660	2694	2462	3186	TTLL12	22	43166622	43187133	-	4622	protein_coding	tubulin tyrosine ligase like 12 [Source:HGNC Symbol;Acc:HGNC:28974]	-
ENSG00000102226	2970	2934	2452	2510	2622	3340	USP11	X	47232690	47248328	+	5269	protein_coding	ubiquitin specific peptidase 11 [Source:HGNC Symbol;Acc:HGNC:12609]	-
ENSG00000125743	5204	5613	4084	4291	4117	5414	SNRPD2	19	45687454	45692569	-	1608	protein_coding	small nuclear ribonucleoprotein D2 polypeptide [Source:HGNC Symbol;Acc:HGNC:11159]	-
ENSG00000101057	8024	8079	5038	5057	5455	6966	MYBL2	20	43667019	43716496	+	2777	protein_coding	MYB proto-oncogene like 2 [Source:HGNC Symbol;Acc:HGNC:7548]	MYB
ENSG00000168090	4972	5142	3766	3978	4210	5321	COPS6	7	100088954	100092200	+	2807	protein_coding	COP9 signalosome subunit 6 [Source:HGNC Symbol;Acc:HGNC:21749]	-
ENSG00000115234	6164	5817	4572	4832	4934	6405	SNX17	2	27370496	27377533	+	3765	protein_coding	sorting nexin 17 [Source:HGNC Symbol;Acc:HGNC:14979]	-
ENSG00000160633	5176	5183	4364	4692	3386	4474	SAFB	19	5623035	5668478	+	7036	protein_coding	scaffold attachment factor B [Source:HGNC Symbol;Acc:HGNC:10520]	-
ENSG00000170515	5744	5661	3469	3682	3624	4815	PA2G4	12	56104319	56113907	+	3795	protein_coding	proliferation-associated 2G4 [Source:HGNC Symbol;Acc:HGNC:8550]	-
ENSG00000134590	6299	6640	5600	5750	5556	7478	RTL8C	X	135032366	135033546	+	1181	protein_coding	retrotransposon Gag like 8C [Source:HGNC Symbol;Acc:HGNC:2569]	-
ENSG00000139116	5374	5341	4757	4743	3287	4281	KIF21A	12	39293228	39443390	-	10117	protein_coding	kinesin family member 21A [Source:HGNC Symbol;Acc:HGNC:19349]	-
ENSG00000114978	6066	5844	4994	5275	4016	5201	MOB1A	2	74152528	74178898	-	6440	protein_coding	MOB kinase activator 1A [Source:HGNC Symbol;Acc:HGNC:16015]	-
ENSG00000084090	5509	5334	2961	3058	3851	4852	STARD7	2	96184859	96208825	-	4414	protein_coding	StAR related lipid transfer domain containing 7 [Source:HGNC Symbol;Acc:HGNC:18063]	-
ENSG00000131238	5203	4953	4077	4302	3538	4331	PPT1	1	40071461	40097727	-	5088	protein_coding	palmitoyl-protein thioesterase 1 [Source:HGNC Symbol;Acc:HGNC:9325]	-
ENSG00000189266	6119	5808	4792	5029	4657	6148	PNRC2	1	23956839	23963462	+	2779	protein_coding	proline rich nuclear receptor coactivator 2 [Source:HGNC Symbol;Acc:HGNC:23158]	-
ENSG00000124702	5163	5039	4784	5357	5493	7131	KLHDC3	6	43014103	43021298	+	2019	protein_coding	kelch domain containing 3 [Source:HGNC Symbol;Acc:HGNC:20704]	-
ENSG00000105655	1565	1648	1303	1415	1953	2679	ISYNA1	19	18434388	18438301	-	3284	protein_coding	inositol-3-phosphate synthase 1 [Source:HGNC Symbol;Acc:HGNC:29821]	-
ENSG00000073578	4456	4420	3452	3777	3436	4451	SDHA	5	218241	256700	+	8383	protein_coding	succinate dehydrogenase complex flavoprotein subunit A [Source:HGNC Symbol;Acc:HGNC:10680]	-
ENSG00000254726	6652	6576	5129	5430	4159	5379	MEX3A	1	156072013	156081998	-	6124	protein_coding	mex-3 RNA binding family member A [Source:HGNC Symbol;Acc:HGNC:33482]	-
ENSG00000108256	5375	5136	4656	4797	3085	4132	NUFIP2	17	29255836	29294118	-	10850	protein_coding	NUFIP2, FMR1 interacting protein 2 [Source:HGNC Symbol;Acc:HGNC:17634]	-
ENSG00000083312	5688	5334	4042	4100	3337	4191	TNPO1	5	72816312	72916733	+	11977	protein_coding	transportin 1 [Source:HGNC Symbol;Acc:HGNC:6401]	-
ENSG00000101972	5275	5212	4277	4743	3077	4073	STAG2	X	123960212	124422664	+	8187	protein_coding	stromal antigen 2 [Source:HGNC Symbol;Acc:HGNC:11355]	-
ENSG00000171310	8643	8881	4998	5482	3799	4678	CHST11	12	104455295	104762014	+	6492	protein_coding	carbohydrate sulfotransferase 11 [Source:HGNC Symbol;Acc:HGNC:17422]	-
ENSG00000167005	5047	4871	3518	3647	3788	5032	NUDT21	16	56429133	56452199	-	5954	protein_coding	nudix hydrolase 21 [Source:HGNC Symbol;Acc:HGNC:13870]	-
ENSG00000148082	6604	6299	3111	3134	3069	3939	SHC3	9	89005771	89178767	-	9929	protein_coding	SHC adaptor protein 3 [Source:HGNC Symbol;Acc:HGNC:18181]	-
ENSG00000143401	6457	6215	4715	5097	3043	3826	ANP32E	1	150218417	150236156	-	3605	protein_coding	acidic nuclear phosphoprotein 32 family member E [Source:HGNC Symbol;Acc:HGNC:16673]	-
ENSG00000155380	6045	5783	4152	4456	3040	3893	SLC16A1	1	112911847	112957013	-	5312	protein_coding	solute carrier family 16 member 1 [Source:HGNC Symbol;Acc:HGNC:10922]	-
ENSG00000058453	1170	1215	977	1022	802	1069	CROCC	1	16740273	16972979	+	8871	protein_coding	ciliary rootlet coiled-coil, rootletin [Source:HGNC Symbol;Acc:HGNC:21299]	-
ENSG00000275023	4788	4670	3614	3855	4134	5299	MLLT6	17	38705542	38729803	+	13315	protein_coding	MLLT6, PHD finger containing [Source:HGNC Symbol;Acc:HGNC:7138]	-
ENSG00000100811	4877	4737	4374	4388	3822	5187	YY1	14	100238298	100282792	+	8720	protein_coding	YY1 transcription factor [Source:HGNC Symbol;Acc:HGNC:12856]	zf-C2H2
ENSG00000108344	4966	4799	3719	4094	3498	4526	PSMD3	17	39980797	39997960	+	4964	protein_coding	proteasome 26S subunit, non-ATPase 3 [Source:HGNC Symbol;Acc:HGNC:9560]	-
ENSG00000111602	6357	6397	4189	4395	3838	5061	TIMELESS	12	56416373	56449403	-	5818	protein_coding	timeless circadian regulator [Source:HGNC Symbol;Acc:HGNC:11813]	-
ENSG00000270647	4281	4160	2876	3460	3540	4389	TAF15	17	35713791	35864615	+	5909	protein_coding	TATA-box binding protein associated factor 15 [Source:HGNC Symbol;Acc:HGNC:11547]	-
ENSG00000142230	6826	6618	5537	6064	4391	5850	SAE1	19	47113274	47210636	+	3396	protein_coding	SUMO1 activating enzyme subunit 1 [Source:HGNC Symbol;Acc:HGNC:30660]	-
ENSG00000133612	5667	5643	4445	4755	4550	6055	AGAP3	7	151085831	151144436	+	11032	protein_coding	ArfGAP with GTPase domain, ankyrin repeat and PH domain 3 [Source:HGNC Symbol;Acc:HGNC:16923]	-
ENSG00000073060	4216	4521	2950	3096	3194	4141	SCARB1	12	124776856	124882668	-	7741	protein_coding	scavenger receptor class B member 1 [Source:HGNC Symbol;Acc:HGNC:1664]	-
ENSG00000116062	7097	7230	4979	5323	4995	6279	MSH6	2	47695530	47810101	+	10993	protein_coding	mutS homolog 6 [Source:HGNC Symbol;Acc:HGNC:7329]	-
ENSG00000105722	6203	6453	5509	5724	5308	6987	ERF	19	42247572	42255157	-	3295	protein_coding	ETS2 repressor factor [Source:HGNC Symbol;Acc:HGNC:3444]	ETS
ENSG00000138443	5613	5341	3674	3964	4188	5478	ABI2	2	203328219	203447723	+	23331	protein_coding	abl interactor 2 [Source:HGNC Symbol;Acc:HGNC:24011]	-
ENSG00000136279	6065	6146	4364	4738	5953	7544	DBNL	7	44044640	44069456	+	12587	protein_coding	drebrin like [Source:HGNC Symbol;Acc:HGNC:2696]	-
ENSG00000071794	5955	5831	5129	5424	4193	5182	HLTF	3	149030127	149086554	-	6024	protein_coding	helicase like transcription factor [Source:HGNC Symbol;Acc:HGNC:11099]	-
ENSG00000127184	4545	4615	3009	3517	3116	4071	COX7C	5	86617904	86620962	+	1993	protein_coding	cytochrome c oxidase subunit 7C [Source:HGNC Symbol;Acc:HGNC:2292]	-
ENSG00000179950	4353	4492	3432	3567	3554	4461	PUF60	8	143816344	143829859	-	5424	protein_coding	poly(U) binding splicing factor 60 [Source:HGNC Symbol;Acc:HGNC:17042]	-
ENSG00000198563	5129	5146	6457	6729	3679	4873	DDX39B	6	31530219	31542448	-	7007	protein_coding	DExD-box helicase 39B [Source:HGNC Symbol;Acc:HGNC:13917]	-
ENSG00000091527	5101	5011	3616	3770	3242	4175	CDV3	3	133573730	133590261	+	4367	protein_coding	CDV3 homolog [Source:HGNC Symbol;Acc:HGNC:26928]	-
ENSG00000103260	4840	4922	2690	2771	5122	6844	METRN	16	715115	719655	+	3692	protein_coding	meteorin, glial cell differentiation regulator [Source:HGNC Symbol;Acc:HGNC:14151]	-
ENSG00000010322	5680	5495	4878	5138	4843	6105	NISCH	3	52455118	52493071	+	9161	protein_coding	nischarin [Source:HGNC Symbol;Acc:HGNC:18006]	-
ENSG00000114631	5686	5962	4020	4341	5165	7066	PODXL2	3	127629181	127672809	+	2186	protein_coding	podocalyxin like 2 [Source:HGNC Symbol;Acc:HGNC:17936]	-
ENSG00000130382	5514	5599	4905	5294	4052	5415	MLLT1	19	6210379	6279948	-	4740	protein_coding	MLLT1, super elongation complex subunit [Source:HGNC Symbol;Acc:HGNC:7134]	Others
ENSG00000210140	4032	3844	3780	4124	4789	5804	MT-TC	MT	5761	5826	-	66	Mt_tRNA	mitochondrially encoded tRNA cysteine [Source:HGNC Symbol;Acc:HGNC:7477]	-
ENSG00000136270	5205	5088	3546	3724	3546	4597	TBRG4	7	45100100	45112047	-	5803	protein_coding	transforming growth factor beta regulator 4 [Source:HGNC Symbol;Acc:HGNC:17443]	-
ENSG00000133872	4268	4187	3881	4038	3724	4835	SARAF	8	30063012	30083208	-	2990	protein_coding	store-operated calcium entry associated regulatory factor [Source:HGNC Symbol;Acc:HGNC:28789]	-
ENSG00000103449	6923	6970	4050	4431	4027	5117	SALL1	16	51135975	51151367	-	5660	protein_coding	spalt like transcription factor 1 [Source:HGNC Symbol;Acc:HGNC:10524]	zf-C2H2
ENSG00000175334	6777	6821	4851	5169	4576	5842	BANF1	11	66002079	66004149	+	1645	protein_coding	barrier to autointegration factor 1 [Source:HGNC Symbol;Acc:HGNC:17397]	-
ENSG00000121653	6783	7010	6435	6934	7025	9281	MAPK8IP1	11	45885651	45906465	+	3498	protein_coding	mitogen-activated protein kinase 8 interacting protein 1 [Source:HGNC Symbol;Acc:HGNC:6882]	-
ENSG00000105429	6751	6896	6367	6480	5902	8012	MEGF8	19	42325609	42378769	+	11372	protein_coding	multiple EGF like domains 8 [Source:HGNC Symbol;Acc:HGNC:3233]	-
ENSG00000066044	5547	5725	4026	4430	3417	4417	ELAVL1	19	7958579	8005659	-	6956	protein_coding	ELAV like RNA binding protein 1 [Source:HGNC Symbol;Acc:HGNC:3312]	-
ENSG00000163714	6012	5563	4176	4310	3711	4680	U2SURP	3	142964497	143060546	+	11118	protein_coding	U2 snRNP associated SURP domain containing [Source:HGNC Symbol;Acc:HGNC:30855]	-
ENSG00000179314	5355	5380	4975	5344	4099	5309	WSCD1	17	6057807	6124427	+	7136	protein_coding	WSC domain containing 1 [Source:HGNC Symbol;Acc:HGNC:29060]	-
ENSG00000014641	6427	5982	4524	4924	4810	6100	MDH1	2	63588609	63607197	+	4990	protein_coding	malate dehydrogenase 1 [Source:HGNC Symbol;Acc:HGNC:6970]	-
ENSG00000167522	4909	4860	4701	5317	3797	5243	ANKRD11	16	89267619	89490561	-	19538	protein_coding	ankyrin repeat domain 11 [Source:HGNC Symbol;Acc:HGNC:21316]	-
ENSG00000266028	6092	6241	4553	4702	4653	5832	SRGAP2	1	206203345	206464443	+	15675	protein_coding	SLIT-ROBO Rho GTPase activating protein 2 [Source:HGNC Symbol;Acc:HGNC:19751]	-
ENSG00000072071	4494	4576	4294	4497	4827	6032	ADGRL1	19	14147743	14206187	-	8487	protein_coding	adhesion G protein-coupled receptor L1 [Source:HGNC Symbol;Acc:HGNC:20973]	-
ENSG00000165801	5924	5800	3733	3967	5296	6913	ARHGEF40	14	21070270	21090240	+	8189	protein_coding	Rho guanine nucleotide exchange factor 40 [Source:HGNC Symbol;Acc:HGNC:25516]	-
ENSG00000077147	5194	5184	3225	3454	3305	4299	TM9SF3	10	96518109	96587452	-	7535	protein_coding	transmembrane 9 superfamily member 3 [Source:HGNC Symbol;Acc:HGNC:21529]	-
ENSG00000182580	3985	3987	4485	4514	3107	3723	EPHB3	3	184561784	184582409	+	4532	protein_coding	EPH receptor B3 [Source:HGNC Symbol;Acc:HGNC:3394]	-
ENSG00000100353	3952	3852	2521	2676	2866	3656	EIF3D	22	36510850	36529436	-	4070	protein_coding	eukaryotic translation initiation factor 3 subunit D [Source:HGNC Symbol;Acc:HGNC:3278]	-
ENSG00000140983	5345	5199	4192	4490	4555	5812	RHOT2	16	668086	674174	+	5174	protein_coding	ras homolog family member T2 [Source:HGNC Symbol;Acc:HGNC:21169]	-
ENSG00000146674	122	122	39	38	12	25	IGFBP3	7	45912245	45921874	-	4571	protein_coding	insulin like growth factor binding protein 3 [Source:HGNC Symbol;Acc:HGNC:5472]	-
ENSG00000177469	8417	8276	6427	6687	6161	8125	CAVIN1	17	42402452	42423517	-	3828	protein_coding	caveolae associated protein 1 [Source:HGNC Symbol;Acc:HGNC:9688]	-
ENSG00000105397	5788	5910	4797	5058	5304	6991	TYK2	19	10350529	10380676	-	6773	protein_coding	tyrosine kinase 2 [Source:HGNC Symbol;Acc:HGNC:12440]	-
ENSG00000168734	9389	9484	4567	4891	5402	7236	PKIG	20	44531785	44624247	+	2496	protein_coding	cAMP-dependent protein kinase inhibitor gamma [Source:HGNC Symbol;Acc:HGNC:9019]	-
ENSG00000167491	5041	5199	4070	4347	3856	4958	GATAD2A	19	19385826	19508931	+	7296	protein_coding	GATA zinc finger domain containing 2A [Source:HGNC Symbol;Acc:HGNC:29989]	Others
ENSG00000198961	6519	6120	3578	3548	4157	5335	PJA2	5	109334709	109409994	-	5217	protein_coding	praja ring finger ubiquitin ligase 2 [Source:HGNC Symbol;Acc:HGNC:17481]	-
ENSG00000198900	6025	5919	4804	5025	2954	3742	TOP1	20	41028818	41124487	+	3738	protein_coding	DNA topoisomerase I [Source:HGNC Symbol;Acc:HGNC:11986]	-
ENSG00000184486	4219	4169	4055	4207	2658	3325	POU3F2	6	98834592	98839470	+	4879	protein_coding	POU class 3 homeobox 2 [Source:HGNC Symbol;Acc:HGNC:9215]	Pou
ENSG00000008300	6117	6088	5325	5408	5585	7540	CELSR3	3	48636469	48662915	-	13873	protein_coding	cadherin EGF LAG seven-pass G-type receptor 3 [Source:HGNC Symbol;Acc:HGNC:3230]	-
ENSG00000108883	5298	5107	3116	3288	4433	5549	EFTUD2	17	44849943	44899662	-	10375	protein_coding	elongation factor Tu GTP binding domain containing 2 [Source:HGNC Symbol;Acc:HGNC:30858]	-
ENSG00000107223	4990	4944	3565	3802	4445	5970	EDF1	9	136862119	136866286	-	1200	protein_coding	endothelial differentiation related factor 1 [Source:HGNC Symbol;Acc:HGNC:3164]	-
ENSG00000130164	4567	4663	5119	5670	3554	4584	LDLR	19	11089362	11133816	+	7718	protein_coding	low density lipoprotein receptor [Source:HGNC Symbol;Acc:HGNC:6547]	-
ENSG00000106609	5859	5557	5323	5650	4347	5831	TMEM248	7	66921225	66958551	+	5086	protein_coding	transmembrane protein 248 [Source:HGNC Symbol;Acc:HGNC:25476]	-
ENSG00000188976	5261	5191	3908	4103	3172	4089	NOC2L	1	944204	959309	-	5539	protein_coding	NOC2 like nucleolar associated transcriptional repressor [Source:HGNC Symbol;Acc:HGNC:24517]	-
ENSG00000109861	7562	7368	5669	6031	5603	7301	CTSC	11	88293592	88337787	-	11421	protein_coding	cathepsin C [Source:HGNC Symbol;Acc:HGNC:2528]	-
ENSG00000130811	4602	4705	3346	3454	3822	5045	EIF3G	19	10115017	10119918	-	3486	protein_coding	eukaryotic translation initiation factor 3 subunit G [Source:HGNC Symbol;Acc:HGNC:3274]	-
ENSG00000139645	5692	5883	5543	5843	4234	5550	ANKRD52	12	56237807	56258391	-	8820	protein_coding	ankyrin repeat domain 52 [Source:HGNC Symbol;Acc:HGNC:26614]	-
ENSG00000084652	5398	5480	4174	4387	5586	7117	TXLNA	1	32179686	32198285	+	5103	protein_coding	taxilin alpha [Source:HGNC Symbol;Acc:HGNC:30685]	-
ENSG00000011426	6151	5933	6039	6522	4225	5517	ANLN	7	36389806	36453791	+	6012	protein_coding	anillin actin binding protein [Source:HGNC Symbol;Acc:HGNC:14082]	-
ENSG00000104885	6280	6543	4912	4949	4230	5362	DOT1L	19	2164149	2232578	+	11272	protein_coding	DOT1 like histone lysine methyltransferase [Source:HGNC Symbol;Acc:HGNC:24948]	-
ENSG00000088888	5361	5220	4029	4198	4703	5998	MAVS	20	3846799	3876123	+	11771	protein_coding	mitochondrial antiviral signaling protein [Source:HGNC Symbol;Acc:HGNC:29233]	-
ENSG00000101856	4436	4443	4118	4108	4504	5866	PGRMC1	X	119236245	119244466	+	1919	protein_coding	progesterone receptor membrane component 1 [Source:HGNC Symbol;Acc:HGNC:16090]	-
ENSG00000272391	6875	6898	5824	6298	5270	7007	POM121C	7	75416787	75486271	-	8767	protein_coding	POM121 transmembrane nucleoporin C [Source:HGNC Symbol;Acc:HGNC:34005]	-
ENSG00000108312	5154	5211	3795	4095	3457	4555	UBTF	17	44205033	44221626	-	6993	protein_coding	upstream binding transcription factor [Source:HGNC Symbol;Acc:HGNC:12511]	HMG
ENSG00000079432	5516	5826	6246	6274	5665	7459	CIC	19	42268537	42295797	+	9494	protein_coding	capicua transcriptional repressor [Source:HGNC Symbol;Acc:HGNC:14214]	HMG
ENSG00000108946	5519	5271	4668	5059	4522	5764	PRKAR1A	17	68511780	68551319	+	6821	protein_coding	protein kinase cAMP-dependent type I regulatory subunit alpha [Source:HGNC Symbol;Acc:HGNC:9388]	-
ENSG00000055070	5826	5800	6012	6351	4099	5414	SZRD1	1	16352575	16398145	+	4747	protein_coding	SUZ RNA binding domain containing 1 [Source:HGNC Symbol;Acc:HGNC:30232]	-
ENSG00000273749	4132	4303	3432	3632	3503	4711	CYFIP1	15	22867052	22981063	-	10414	protein_coding	cytoplasmic FMR1 interacting protein 1 [Source:HGNC Symbol;Acc:HGNC:13759]	-
ENSG00000168243	4895	4776	3929	4044	3757	4849	GNG4	1	235547687	235650754	-	5401	protein_coding	G protein subunit gamma 4 [Source:HGNC Symbol;Acc:HGNC:4407]	-
ENSG00000189159	4681	4485	4336	4404	4495	5629	JPT1	17	75135248	75168281	-	3414	protein_coding	Jupiter microtubule associated homolog 1 [Source:HGNC Symbol;Acc:HGNC:14569]	-
ENSG00000148248	5045	5248	3927	3995	3705	4803	SURF4	9	133361449	133376166	-	3446	protein_coding	surfeit 4 [Source:HGNC Symbol;Acc:HGNC:11476]	-
ENSG00000198700	5987	5581	4355	4526	4537	5953	IPO9	1	201829141	201884294	+	11915	protein_coding	importin 9 [Source:HGNC Symbol;Acc:HGNC:19425]	-
ENSG00000071553	5113	4899	4840	5268	4055	5264	ATP6AP1	X	154428632	154436516	+	4884	protein_coding	ATPase H+ transporting accessory protein 1 [Source:HGNC Symbol;Acc:HGNC:868]	-
ENSG00000135074	7855	7603	4251	4606	4768	6255	ADAM19	5	157395534	157575775	-	7704	protein_coding	ADAM metallopeptidase domain 19 [Source:HGNC Symbol;Acc:HGNC:197]	-
ENSG00000071655	5792	5938	4119	4344	5418	7087	MBD3	19	1573596	1592801	-	7845	protein_coding	methyl-CpG binding domain protein 3 [Source:HGNC Symbol;Acc:HGNC:6918]	MBD
ENSG00000198952	6071	6026	5243	5572	4832	6295	SMG5	1	156249224	156282825	-	5304	protein_coding	SMG5, nonsense mediated mRNA decay factor [Source:HGNC Symbol;Acc:HGNC:24644]	-
ENSG00000082641	4622	4714	4370	4573	3415	4424	NFE2L1	17	48048329	48061487	+	5825	protein_coding	nuclear factor, erythroid 2 like 1 [Source:HGNC Symbol;Acc:HGNC:7781]	TF_bZIP
ENSG00000055118	4091	4285	3964	4216	4823	6281	KCNH2	7	150944961	150978315	-	5877	protein_coding	potassium voltage-gated channel subfamily H member 2 [Source:HGNC Symbol;Acc:HGNC:6251]	-
ENSG00000100243	5346	5630	4673	4798	4619	6117	CYB5R3	22	42617840	42649568	-	5973	protein_coding	cytochrome b5 reductase 3 [Source:HGNC Symbol;Acc:HGNC:2873]	-
ENSG00000105221	7076	7093	4145	4339	4984	6471	AKT2	19	40230317	40285536	-	15035	protein_coding	AKT serine/threonine kinase 2 [Source:HGNC Symbol;Acc:HGNC:392]	-
ENSG00000106009	5294	5277	4179	4353	4372	5349	BRAT1	7	2537877	2555727	-	6639	protein_coding	BRCA1 associated ATM activator 1 [Source:HGNC Symbol;Acc:HGNC:21701]	-
ENSG00000101474	5746	5783	3615	3774	4633	6200	APMAP	20	24962925	24992979	-	2454	protein_coding	adipocyte plasma membrane associated protein [Source:HGNC Symbol;Acc:HGNC:13238]	-
ENSG00000137497	5506	5661	4954	5423	4716	6179	NUMA1	11	72002864	72080693	-	15224	protein_coding	nuclear mitotic apparatus protein 1 [Source:HGNC Symbol;Acc:HGNC:8059]	-
ENSG00000084623	5114	5023	3155	3399	3519	4730	EIF3I	1	32221928	32231604	+	1725	protein_coding	eukaryotic translation initiation factor 3 subunit I [Source:HGNC Symbol;Acc:HGNC:3272]	-
ENSG00000127314	4866	4621	3983	4231	3679	4652	RAP1B	12	68610839	68671901	+	16942	protein_coding	RAP1B, member of RAS oncogene family [Source:HGNC Symbol;Acc:HGNC:9857]	-
ENSG00000255302	5134	4883	3350	3594	3933	5090	EID1	15	48877886	48880183	+	2298	protein_coding	EP300 interacting inhibitor of differentiation 1 [Source:HGNC Symbol;Acc:HGNC:1191]	-
ENSG00000097007	4599	4682	3859	3885	3536	4480	ABL1	9	130713946	130887675	+	6276	protein_coding	ABL proto-oncogene 1, non-receptor tyrosine kinase [Source:HGNC Symbol;Acc:HGNC:76]	-
ENSG00000124486	2511	2477	1884	1971	1816	2311	USP9X	X	41085635	41236579	+	13962	protein_coding	ubiquitin specific peptidase 9 X-linked [Source:HGNC Symbol;Acc:HGNC:12632]	-
ENSG00000262655	12455	12494	4375	4745	5093	6456	SPON1	11	13962689	14267884	+	5102	protein_coding	spondin 1 [Source:HGNC Symbol;Acc:HGNC:11252]	-
ENSG00000167470	6113	6331	4939	5518	4667	5871	MIDN	19	1248553	1259140	+	4492	protein_coding	midnolin [Source:HGNC Symbol;Acc:HGNC:16298]	-
ENSG00000116001	6376	6024	4087	4313	4648	6033	TIA1	2	70209444	70248660	-	6607	protein_coding	TIA1 cytotoxic granule associated RNA binding protein [Source:HGNC Symbol;Acc:HGNC:11802]	-
ENSG00000168610	4552	4348	4157	4452	4046	5159	STAT3	17	42313324	42388568	-	8812	protein_coding	signal transducer and activator of transcription 3 [Source:HGNC Symbol;Acc:HGNC:11364]	STAT
ENSG00000087274	6214	6189	5013	5204	4103	5381	ADD1	4	2843857	2930076	+	13106	protein_coding	adducin 1 [Source:HGNC Symbol;Acc:HGNC:243]	-
ENSG00000172531	6033	6261	4547	5008	5272	6752	PPP1CA	11	67398183	67421183	-	2711	protein_coding	protein phosphatase 1 catalytic subunit alpha [Source:HGNC Symbol;Acc:HGNC:9281]	-
ENSG00000095002	5508	5372	5038	5166	4930	6379	MSH2	2	47402969	47663146	+	13777	protein_coding	mutS homolog 2 [Source:HGNC Symbol;Acc:HGNC:7325]	-
ENSG00000065526	5816	5616	4803	5113	3674	4888	SPEN	1	15847864	15940460	+	13294	protein_coding	spen family transcriptional repressor [Source:HGNC Symbol;Acc:HGNC:17575]	-
ENSG00000167792	5572	5629	3993	4152	4624	6092	NDUFV1	11	67605653	67612554	+	5057	protein_coding	NADH:ubiquinone oxidoreductase core subunit V1 [Source:HGNC Symbol;Acc:HGNC:7716]	-
ENSG00000139970	2753	2865	2156	2198	3180	4115	RTN1	14	59595976	59870966	-	6209	protein_coding	reticulon 1 [Source:HGNC Symbol;Acc:HGNC:10467]	-
ENSG00000089685	6193	6143	5628	5970	3233	4336	BIRC5	17	78214186	78225636	+	3815	protein_coding	baculoviral IAP repeat containing 5 [Source:HGNC Symbol;Acc:HGNC:593]	-
ENSG00000012660	5241	4944	3800	3884	4281	5560	ELOVL5	6	53267398	53349179	-	3813	protein_coding	ELOVL fatty acid elongase 5 [Source:HGNC Symbol;Acc:HGNC:21308]	-
ENSG00000183741	4009	4150	4667	5068	2969	3871	CBX6	22	38861450	38872314	-	8030	protein_coding	chromobox 6 [Source:HGNC Symbol;Acc:HGNC:1556]	-
ENSG00000161547	6120	5598	3635	3643	3679	4677	SRSF2	17	76734115	76737374	-	3017	protein_coding	serine and arginine rich splicing factor 2 [Source:HGNC Symbol;Acc:HGNC:10783]	-
ENSG00000162430	5538	5489	3709	3927	4229	5395	SELENON	1	25800176	25818224	+	4424	protein_coding	selenoprotein N [Source:HGNC Symbol;Acc:HGNC:15999]	-
ENSG00000105953	8127	8352	4138	4485	5085	6585	OGDH	7	44606572	44709066	+	5210	protein_coding	oxoglutarate dehydrogenase [Source:HGNC Symbol;Acc:HGNC:8124]	-
ENSG00000085733	5955	6127	4763	5204	4377	5612	CTTN	11	70398404	70436584	+	6949	protein_coding	cortactin [Source:HGNC Symbol;Acc:HGNC:3338]	-
ENSG00000061676	4884	4659	3539	3718	3275	4045	NCKAP1	2	182909115	183038858	-	22520	protein_coding	NCK associated protein 1 [Source:HGNC Symbol;Acc:HGNC:7666]	-
ENSG00000168003	3769	3761	3667	3873	2809	3711	SLC3A2	11	62856102	62888875	+	5178	protein_coding	solute carrier family 3 member 2 [Source:HGNC Symbol;Acc:HGNC:11026]	-
ENSG00000009335	4396	4451	3786	4207	3407	4229	UBE3C	7	157138913	157269372	+	9220	protein_coding	ubiquitin protein ligase E3C [Source:HGNC Symbol;Acc:HGNC:16803]	-
ENSG00000125462	12673	12651	3088	3456	4671	6218	C1orf61	1	156404250	156430701	-	12314	protein_coding	chromosome 1 open reading frame 61 [Source:HGNC Symbol;Acc:HGNC:30780]	-
ENSG00000166986	6218	6271	4489	4900	3723	4721	MARS	12	57475445	57517569	+	7028	protein_coding	methionyl-tRNA synthetase [Source:HGNC Symbol;Acc:HGNC:6898]	-
ENSG00000106105	5596	5366	3796	3982	3378	4228	GARS	7	30594681	30634033	+	4152	protein_coding	glycyl-tRNA synthetase [Source:HGNC Symbol;Acc:HGNC:4162]	-
ENSG00000132155	6299	5880	5238	5559	4191	5571	RAF1	3	12583601	12664226	-	7847	protein_coding	Raf-1 proto-oncogene, serine/threonine kinase [Source:HGNC Symbol;Acc:HGNC:9829]	-
ENSG00000116478	4491	4495	4625	4764	3941	4902	HDAC1	1	32292086	32333635	+	3963	protein_coding	histone deacetylase 1 [Source:HGNC Symbol;Acc:HGNC:4852]	-
ENSG00000135506	5597	5626	5544	5706	4748	5994	OS9	12	57693955	57721557	+	5169	protein_coding	OS9, endoplasmic reticulum lectin [Source:HGNC Symbol;Acc:HGNC:16994]	-
ENSG00000105281	5418	5528	4068	4189	4712	6015	SLC1A5	19	46774883	46788594	-	3332	protein_coding	solute carrier family 1 member 5 [Source:HGNC Symbol;Acc:HGNC:10943]	-
ENSG00000149480	6543	6406	5178	5178	4676	5959	MTA2	11	62593214	62601840	-	4236	protein_coding	metastasis associated 1 family member 2 [Source:HGNC Symbol;Acc:HGNC:7411]	zf-GATA
ENSG00000165527	4722	4906	3843	4053	4040	5409	ARF6	14	49893092	49897054	+	3865	protein_coding	ADP ribosylation factor 6 [Source:HGNC Symbol;Acc:HGNC:659]	-
ENSG00000159131	4731	4688	3082	3388	2978	3820	GART	21	33503931	33543491	-	7751	protein_coding	phosphoribosylglycinamide formyltransferase, phosphoribosylglycinamide synthetase, phosphoribosylaminoimidazole synthetase [Source:HGNC Symbol;Acc:HGNC:4163]	-
ENSG00000132383	4893	5054	4490	4830	3863	5066	RPA1	17	1829702	1900082	+	5492	protein_coding	replication protein A1 [Source:HGNC Symbol;Acc:HGNC:10289]	-
ENSG00000177565	6357	5990	4128	4400	3648	4509	TBL1XR1	3	177019340	177228000	-	11603	protein_coding	transducin beta like 1 X-linked receptor 1 [Source:HGNC Symbol;Acc:HGNC:29529]	-
ENSG00000068654	6034	5875	4025	4166	3486	4675	POLR1A	2	86020216	86106155	-	13519	protein_coding	RNA polymerase I subunit A [Source:HGNC Symbol;Acc:HGNC:17264]	-
ENSG00000124214	5041	5126	4843	5127	3860	4813	STAU1	20	49113339	49188367	-	4094	protein_coding	staufen double-stranded RNA binding protein 1 [Source:HGNC Symbol;Acc:HGNC:11370]	-
ENSG00000160877	5320	5405	4391	4846	4444	5750	NACC1	19	13118103	13141141	+	4474	protein_coding	nucleus accumbens associated 1 [Source:HGNC Symbol;Acc:HGNC:20967]	-
ENSG00000171316	3312	3309	2898	3235	1992	2584	CHD7	8	60678778	60868028	+	16982	protein_coding	chromodomain helicase DNA binding protein 7 [Source:HGNC Symbol;Acc:HGNC:20626]	-
ENSG00000100280	3177	3345	3002	3238	2630	3582	AP1B1	22	29327680	29423179	-	6721	protein_coding	adaptor related protein complex 1 subunit beta 1 [Source:HGNC Symbol;Acc:HGNC:554]	-
ENSG00000101439	7182	7337	3584	3825	4348	5421	CST3	20	23626706	23638473	-	3695	protein_coding	cystatin C [Source:HGNC Symbol;Acc:HGNC:2475]	-
ENSG00000087077	4899	5077	4360	4580	4394	5754	TRIP6	7	100867138	100873454	+	2802	protein_coding	thyroid hormone receptor interactor 6 [Source:HGNC Symbol;Acc:HGNC:12311]	-
ENSG00000139613	5922	6085	4181	4589	4822	6305	SMARCC2	12	56162983	56189567	-	8555	protein_coding	SWI/SNF related, matrix associated, actin dependent regulator of chromatin subfamily c member 2 [Source:HGNC Symbol;Acc:HGNC:11105]	MYB
ENSG00000141985	5177	5006	4675	5093	4565	6110	SH3GL1	19	4360370	4400547	-	3685	protein_coding	SH3 domain containing GRB2 like 1, endophilin A2 [Source:HGNC Symbol;Acc:HGNC:10830]	-
ENSG00000187079	5835	5868	4583	4908	4043	5275	TEAD1	11	12674591	12944483	+	10279	protein_coding	TEA domain transcription factor 1 [Source:HGNC Symbol;Acc:HGNC:11714]	TEA
ENSG00000278540	4566	4591	2916	3135	2766	3632	ACACA	17	37084988	37406818	-	13008	protein_coding	acetyl-CoA carboxylase alpha [Source:HGNC Symbol;Acc:HGNC:84]	-
ENSG00000184007	6962	6984	3399	3493	4727	6013	PTP4A2	1	31906421	31944856	-	6719	protein_coding	protein tyrosine phosphatase type IVA, member 2 [Source:HGNC Symbol;Acc:HGNC:9635]	-
ENSG00000132589	5431	5570	3797	4084	4306	5640	FLOT2	17	28879335	28897679	-	3336	protein_coding	flotillin 2 [Source:HGNC Symbol;Acc:HGNC:3758]	-
ENSG00000013810	5293	5327	4894	5136	3733	4664	TACC3	4	1721490	1745176	+	6528	protein_coding	transforming acidic coiled-coil containing protein 3 [Source:HGNC Symbol;Acc:HGNC:11524]	-
ENSG00000103342	4211	4242	3541	3661	2498	3232	GSPT1	16	11868128	11916082	-	8018	protein_coding	G1 to S phase transition 1 [Source:HGNC Symbol;Acc:HGNC:4621]	-
ENSG00000179091	5285	5440	3220	3506	3471	4509	CYC1	8	144095027	144097525	+	1975	protein_coding	cytochrome c1 [Source:HGNC Symbol;Acc:HGNC:2579]	-
ENSG00000095787	4566	4561	3876	4119	3318	4183	WAC	10	28532493	28623112	+	12188	protein_coding	WW domain containing adaptor with coiled-coil [Source:HGNC Symbol;Acc:HGNC:17327]	-
ENSG00000100403	4281	4570	3251	3514	3032	4006	ZC3H7B	22	41301522	41360147	+	10525	protein_coding	zinc finger CCCH-type containing 7B [Source:HGNC Symbol;Acc:HGNC:30869]	-
ENSG00000128731	4647	4627	3851	4109	3575	4758	HERC2	15	28111040	28322152	-	20163	protein_coding	HECT and RLD domain containing E3 ubiquitin protein ligase 2 [Source:HGNC Symbol;Acc:HGNC:4868]	-
ENSG00000100297	4360	4510	2995	3169	3634	4640	MCM5	22	35400063	35425430	+	7338	protein_coding	minichromosome maintenance complex component 5 [Source:HGNC Symbol;Acc:HGNC:6948]	-
ENSG00000061938	6368	6724	6024	6174	3647	4961	TNK2	3	195863364	195911945	-	12015	protein_coding	tyrosine kinase non receptor 2 [Source:HGNC Symbol;Acc:HGNC:19297]	-
ENSG00000136628	4132	3945	2634	2619	2286	2977	EPRS	1	219968601	220046658	-	5450	protein_coding	glutamyl-prolyl-tRNA synthetase [Source:HGNC Symbol;Acc:HGNC:3418]	-
ENSG00000187555	3596	3390	2470	2546	2166	2823	USP7	16	8892094	8964514	-	7969	protein_coding	ubiquitin specific peptidase 7 [Source:HGNC Symbol;Acc:HGNC:12630]	-
ENSG00000175455	4780	4571	3038	3417	4554	5810	CCDC14	3	123897305	123961408	-	11423	protein_coding	coiled-coil domain containing 14 [Source:HGNC Symbol;Acc:HGNC:25766]	-
ENSG00000126432	5722	5854	4241	4669	5228	6703	PRDX5	11	64318088	64321811	+	893	protein_coding	peroxiredoxin 5 [Source:HGNC Symbol;Acc:HGNC:9355]	-
ENSG00000132463	4600	4383	3442	3620	2955	3923	GRSF1	4	70815782	70839945	-	7785	protein_coding	G-rich RNA sequence binding factor 1 [Source:HGNC Symbol;Acc:HGNC:4610]	-
ENSG00000141522	6195	6183	3299	3656	3837	5057	ARHGDIA	17	81867721	81871406	-	2903	protein_coding	Rho GDP dissociation inhibitor alpha [Source:HGNC Symbol;Acc:HGNC:678]	-
ENSG00000152556	4162	4047	2637	2847	2720	3725	PFKM	12	48105139	48146404	+	7318	protein_coding	phosphofructokinase, muscle [Source:HGNC Symbol;Acc:HGNC:8877]	-
ENSG00000111667	5572	5669	3765	3993	4129	5602	USP5	12	6852128	6866632	+	3738	protein_coding	ubiquitin specific peptidase 5 [Source:HGNC Symbol;Acc:HGNC:12628]	-
ENSG00000224078	3572	3640	2868	3124	2993	3742	SNHG14	15	24978583	25419462	+	43324	processed_transcript	small nucleolar RNA host gene 14 [Source:HGNC Symbol;Acc:HGNC:37462]	-
ENSG00000162734	6778	6754	4839	5200	5699	7363	PEA15	1	160205337	160215376	+	2806	protein_coding	proliferation and apoptosis adaptor protein 15 [Source:HGNC Symbol;Acc:HGNC:8822]	-
ENSG00000136758	4327	4066	3742	4014	3068	3892	YME1L1	10	27110112	27155266	-	7335	protein_coding	YME1 like 1 ATPase [Source:HGNC Symbol;Acc:HGNC:12843]	-
ENSG00000123933	4865	4845	3828	4056	3636	4778	MXD4	4	2247432	2262294	-	7058	protein_coding	MAX dimerization protein 4 [Source:HGNC Symbol;Acc:HGNC:13906]	bHLH
ENSG00000111328	5541	5294	3486	4298	3971	5263	CDK2AP1	12	123260971	123272334	-	3117	protein_coding	cyclin dependent kinase 2 associated protein 1 [Source:HGNC Symbol;Acc:HGNC:14002]	-
ENSG00000159352	4618	4730	3196	3619	3384	4449	PSMD4	1	151254703	151267479	+	3027	protein_coding	proteasome 26S subunit, non-ATPase 4 [Source:HGNC Symbol;Acc:HGNC:9561]	-
ENSG00000248527	3282	3809	3167	3499	2784	3134	MTATP6P1	1	633696	634376	+	681	unprocessed_pseudogene	MT-ATP6 pseudogene 1 [Source:HGNC Symbol;Acc:HGNC:44575]	-
ENSG00000111605	5474	5332	3538	3818	3470	4415	CPSF6	12	69239537	69274358	+	8082	protein_coding	cleavage and polyadenylation specific factor 6 [Source:HGNC Symbol;Acc:HGNC:13871]	-
ENSG00000140575	4079	4042	3919	4078	2998	3813	IQGAP1	15	90388218	90502243	+	11535	protein_coding	IQ motif containing GTPase activating protein 1 [Source:HGNC Symbol;Acc:HGNC:6110]	-
ENSG00000169180	4717	4626	3370	3642	3476	4466	XPO6	16	28097979	28211920	-	7065	protein_coding	exportin 6 [Source:HGNC Symbol;Acc:HGNC:19733]	-
ENSG00000196313	5546	5564	4681	5126	4361	5477	POM121	7	72879365	72951440	+	9822	protein_coding	POM121 transmembrane nucleoporin [Source:HGNC Symbol;Acc:HGNC:19702]	-
ENSG00000134243	4227	4329	5719	6044	5964	7849	SORT1	1	109309568	109397951	-	9160	protein_coding	sortilin 1 [Source:HGNC Symbol;Acc:HGNC:11186]	-
ENSG00000186193	7637	7877	3573	3761	3784	4798	SAPCD2	9	137062124	137070588	-	3848	protein_coding	suppressor APC domain containing 2 [Source:HGNC Symbol;Acc:HGNC:28055]	-
ENSG00000196235	5814	5785	5605	5633	4727	6218	SUPT5H	19	39436156	39476670	+	8568	protein_coding	SPT5 homolog, DSIF elongation factor subunit [Source:HGNC Symbol;Acc:HGNC:11469]	-
ENSG00000122218	5277	5265	3360	3632	3645	4872	COPA	1	160288686	160343400	-	7723	protein_coding	coatomer protein complex subunit alpha [Source:HGNC Symbol;Acc:HGNC:2230]	-
ENSG00000089053	4120	3947	2838	3288	3391	4311	ANAPC5	12	121308245	121399896	-	12304	protein_coding	anaphase promoting complex subunit 5 [Source:HGNC Symbol;Acc:HGNC:15713]	-
ENSG00000264364	5375	5355	4826	5153	3624	4775	DYNLL2	17	58083415	58095536	+	6805	protein_coding	dynein light chain LC8-type 2 [Source:HGNC Symbol;Acc:HGNC:24596]	-
ENSG00000172053	4716	4645	2811	2984	3492	4752	QARS	3	49095932	49105135	-	4708	protein_coding	glutaminyl-tRNA synthetase [Source:HGNC Symbol;Acc:HGNC:9751]	-
ENSG00000143612	5013	4937	3526	3659	3565	4555	C1orf43	1	154206696	154220637	-	2670	protein_coding	chromosome 1 open reading frame 43 [Source:HGNC Symbol;Acc:HGNC:29876]	-
ENSG00000110651	5195	5018	3707	3992	3817	5019	CD81	11	2376177	2397419	+	7394	protein_coding	CD81 molecule [Source:HGNC Symbol;Acc:HGNC:1701]	-
ENSG00000102172	2093	2145	2048	2181	1614	2096	SMS	X	21940573	21994835	+	2160	protein_coding	spermine synthase [Source:HGNC Symbol;Acc:HGNC:11123]	-
ENSG00000010244	5181	4932	3776	4163	3147	4216	ZNF207	17	32350117	32381886	+	15834	protein_coding	zinc finger protein 207 [Source:HGNC Symbol;Acc:HGNC:12998]	-
ENSG00000173821	4755	4757	3486	3710	3843	5103	RNF213	17	80260866	80398786	+	28570	protein_coding	ring finger protein 213 [Source:HGNC Symbol;Acc:HGNC:14539]	-
ENSG00000076003	5251	4890	3419	3453	4102	5313	MCM6	2	135839626	135876426	-	4118	protein_coding	minichromosome maintenance complex component 6 [Source:HGNC Symbol;Acc:HGNC:6949]	-
ENSG00000138834	4974	5006	4398	4584	4513	5863	MAPK8IP3	16	1706183	1770317	+	10285	protein_coding	mitogen-activated protein kinase 8 interacting protein 3 [Source:HGNC Symbol;Acc:HGNC:6884]	-
ENSG00000054118	5938	6043	4887	5202	3836	5115	THRAP3	1	36224416	36305357	+	4736	protein_coding	thyroid hormone receptor associated protein 3 [Source:HGNC Symbol;Acc:HGNC:22964]	-
ENSG00000112769	6654	6599	6515	6951	6473	8621	LAMA4	6	112108760	112254939	-	11575	protein_coding	laminin subunit alpha 4 [Source:HGNC Symbol;Acc:HGNC:6484]	-
ENSG00000183684	4648	5007	3375	4383	4467	5704	ALYREF	17	81887844	81891586	-	1574	protein_coding	Aly/REF export factor [Source:HGNC Symbol;Acc:HGNC:19071]	-
ENSG00000134294	5587	5405	3149	3205	3495	4532	SLC38A2	12	46358189	46372867	-	6602	protein_coding	solute carrier family 38 member 2 [Source:HGNC Symbol;Acc:HGNC:13448]	-
ENSG00000112335	4661	4473	3626	3721	3462	4554	SNX3	6	108211222	108261260	-	1842	protein_coding	sorting nexin 3 [Source:HGNC Symbol;Acc:HGNC:11174]	-
ENSG00000126934	4499	4532	3061	3456	4138	5665	MAP2K2	19	4090321	4124129	-	5236	protein_coding	mitogen-activated protein kinase kinase 2 [Source:HGNC Symbol;Acc:HGNC:6842]	-
ENSG00000134291	4493	4400	5620	5859	5469	7271	TMEM106C	12	47963569	47968878	+	3475	protein_coding	transmembrane protein 106C [Source:HGNC Symbol;Acc:HGNC:28775]	-
ENSG00000162613	4900	5015	4185	4323	3111	4071	FUBP1	1	77944055	77979110	-	5666	protein_coding	far upstream element binding protein 1 [Source:HGNC Symbol;Acc:HGNC:4004]	Others
ENSG00000225630	3670	2540	3546	4053	3641	4676	MTND2P28	1	629640	630683	+	1044	unprocessed_pseudogene	MT-ND2 pseudogene 28 [Source:HGNC Symbol;Acc:HGNC:42129]	-
ENSG00000198431	3914	3982	3000	3159	2891	3855	TXNRD1	12	104215779	104350305	+	6708	protein_coding	thioredoxin reductase 1 [Source:HGNC Symbol;Acc:HGNC:12437]	-
ENSG00000090372	5796	5748	4596	4960	4445	5831	STRN4	19	46719507	46746994	-	7641	protein_coding	striatin 4 [Source:HGNC Symbol;Acc:HGNC:15721]	-
ENSG00000086598	4991	4946	3891	4042	3322	4382	TMED2	12	123584531	123598577	+	3830	protein_coding	transmembrane p24 trafficking protein 2 [Source:HGNC Symbol;Acc:HGNC:16996]	-
ENSG00000145555	5674	5584	6070	6606	4762	6143	MYO10	5	16661914	16936276	-	13963	protein_coding	myosin X [Source:HGNC Symbol;Acc:HGNC:7593]	-
ENSG00000176171	2525	2260	2001	2136	2757	3426	BNIP3	10	131966455	131982013	-	5325	protein_coding	BCL2 interacting protein 3 [Source:HGNC Symbol;Acc:HGNC:1084]	-
ENSG00000197226	4462	4404	3878	4062	3881	5195	TBC1D9B	5	179862066	179907859	-	11473	protein_coding	TBC1 domain family member 9B [Source:HGNC Symbol;Acc:HGNC:29097]	-
ENSG00000165802	3311	3380	2179	2263	3557	4686	NSMF	9	137447573	137459334	-	4912	protein_coding	NMDA receptor synaptonuclear signaling and neuronal migration factor [Source:HGNC Symbol;Acc:HGNC:29843]	-
ENSG00000018408	5223	5052	5160	5321	4920	6403	WWTR1	3	149517235	149736714	-	8413	protein_coding	WW domain containing transcription regulator 1 [Source:HGNC Symbol;Acc:HGNC:24042]	-
ENSG00000206053	4506	4434	4035	4427	3078	4052	JPT2	16	1678256	1702280	+	4768	protein_coding	Jupiter microtubule associated homolog 2 [Source:HGNC Symbol;Acc:HGNC:14137]	-
ENSG00000234741	3363	3378	2499	2569	2366	3043	GAS5	1	173863900	173868882	-	3631	processed_transcript	growth arrest specific 5 [Source:HGNC Symbol;Acc:HGNC:16355]	-
ENSG00000157106	4471	4506	3415	3683	2875	3642	SMG1	16	18804853	18926454	-	25988	protein_coding	SMG1, nonsense mediated mRNA decay associated PI3K related kinase [Source:HGNC Symbol;Acc:HGNC:30045]	-
ENSG00000048828	4523	4322	2677	2847	2361	3138	FAM120A	9	93451722	93566107	+	7204	protein_coding	family with sequence similarity 120A [Source:HGNC Symbol;Acc:HGNC:13247]	-
ENSG00000205903	4971	5261	4648	4925	4542	6218	ZNF316	7	6637322	6656432	+	5811	protein_coding	zinc finger protein 316 [Source:HGNC Symbol;Acc:HGNC:13843]	-
ENSG00000173786	4978	5126	4130	4443	4247	5572	CNP	17	41966741	41977731	+	7426	protein_coding	2',3'-cyclic nucleotide 3' phosphodiesterase [Source:HGNC Symbol;Acc:HGNC:2158]	-
ENSG00000125868	3832	3631	3485	3545	3139	4135	DSTN	20	17569863	17609919	+	3851	protein_coding	destrin, actin depolymerizing factor [Source:HGNC Symbol;Acc:HGNC:15750]	-
ENSG00000108829	5445	5051	3575	3655	3306	4263	LRRC59	17	50375059	50397553	-	4570	protein_coding	leucine rich repeat containing 59 [Source:HGNC Symbol;Acc:HGNC:28817]	-
ENSG00000182054	5203	5105	2421	2601	4909	6342	IDH2	15	90083045	90102504	-	2814	protein_coding	isocitrate dehydrogenase (NADP(+)) 2, mitochondrial [Source:HGNC Symbol;Acc:HGNC:5383]	-
ENSG00000169727	5313	5517	4173	4199	4325	5793	GPS1	17	82050691	82057470	+	6155	protein_coding	G protein pathway suppressor 1 [Source:HGNC Symbol;Acc:HGNC:4549]	-
ENSG00000167614	6196	6157	3795	4068	5993	7894	TTYH1	19	54415219	54436900	+	7068	protein_coding	tweety family member 1 [Source:HGNC Symbol;Acc:HGNC:13476]	-
ENSG00000072832	6296	6254	5029	5450	5348	6659	CRMP1	4	5748084	5893058	-	5823	protein_coding	collapsin response mediator protein 1 [Source:HGNC Symbol;Acc:HGNC:2365]	-
ENSG00000078304	4683	4392	3028	3166	3184	4018	PPP2R5C	14	101761798	101927989	+	14289	protein_coding	protein phosphatase 2 regulatory subunit B'gamma [Source:HGNC Symbol;Acc:HGNC:9311]	-
ENSG00000100504	2677	2575	2293	2636	2835	3731	PYGL	14	50857891	50944736	-	4798	protein_coding	glycogen phosphorylase L [Source:HGNC Symbol;Acc:HGNC:9725]	-
ENSG00000119383	4865	4986	3874	4213	3860	5076	PTPA	9	129110950	129148946	+	5624	protein_coding	protein phosphatase 2 phosphatase activator [Source:HGNC Symbol;Acc:HGNC:9308]	-
ENSG00000131981	2694	2701	2107	2108	5026	6554	LGALS3	14	55124110	55145413	+	2397	protein_coding	galectin 3 [Source:HGNC Symbol;Acc:HGNC:6563]	-
ENSG00000155368	8081	8210	3566	3738	3541	4603	DBI	2	119366921	119372560	+	2509	protein_coding	diazepam binding inhibitor, acyl-CoA binding protein [Source:HGNC Symbol;Acc:HGNC:2690]	-
ENSG00000134910	5991	5967	4088	4348	4265	5718	STT3A	11	125591712	125625215	+	7393	protein_coding	STT3A, catalytic subunit of the oligosaccharyltransferase complex [Source:HGNC Symbol;Acc:HGNC:6172]	-
ENSG00000099875	2884	2795	2972	3273	2414	3271	MKNK2	19	2037465	2051244	-	5221	protein_coding	MAP kinase interacting serine/threonine kinase 2 [Source:HGNC Symbol;Acc:HGNC:7111]	-
ENSG00000126602	2512	2502	1315	1455	1460	1964	TRAP1	16	3651639	3717597	-	5227	protein_coding	TNF receptor associated protein 1 [Source:HGNC Symbol;Acc:HGNC:16264]	-
ENSG00000029363	4176	4106	2569	2803	2646	3465	BCLAF1	6	136256627	136289851	-	9533	protein_coding	BCL2 associated transcription factor 1 [Source:HGNC Symbol;Acc:HGNC:16863]	Others
ENSG00000147677	2445	2410	1551	1709	1782	2273	EIF3H	8	116642130	116766925	-	6434	protein_coding	eukaryotic translation initiation factor 3 subunit H [Source:HGNC Symbol;Acc:HGNC:3273]	-
ENSG00000167674	4480	4552	3814	4166	4289	5756	HDGFL2	19	4472287	4502211	+	4299	protein_coding	HDGF like 2 [Source:HGNC Symbol;Acc:HGNC:14680]	-
ENSG00000214548	5618	5619	5636	6101	8707	10918	MEG3	14	100779410	100861031	+	23224	lincRNA	maternally expressed 3 [Source:HGNC Symbol;Acc:HGNC:14575]	-
ENSG00000123136	3949	4046	4022	4279	2942	3794	DDX39A	19	14408819	14419383	-	3840	protein_coding	DExD-box helicase 39A [Source:HGNC Symbol;Acc:HGNC:17821]	-
ENSG00000253352	4236	4141	3401	3589	3234	4285	TUG1	22	30969245	30979395	+	10151	bidirectional_promoter_lncRNA	taurine up-regulated 1 [Source:HGNC Symbol;Acc:HGNC:26066]	-
ENSG00000104960	5645	5474	4151	4462	4525	6083	PTOV1	19	49850735	49860744	+	5962	protein_coding	prostate tumor overexpressed 1 [Source:HGNC Symbol;Acc:HGNC:9632]	-
ENSG00000055917	5720	5532	4298	4628	3529	4622	PUM2	2	20248691	20352234	-	6978	protein_coding	pumilio RNA binding family member 2 [Source:HGNC Symbol;Acc:HGNC:14958]	-
ENSG00000100804	4177	4016	2633	2768	2918	3742	PSMB5	14	23016543	23035230	-	1765	protein_coding	proteasome subunit beta 5 [Source:HGNC Symbol;Acc:HGNC:9542]	-
ENSG00000178980	5079	5157	3667	4129	5221	6686	SELENOW	19	47778572	47784686	+	5261	protein_coding	selenoprotein W [Source:HGNC Symbol;Acc:HGNC:10752]	-
ENSG00000090273	4811	4825	3483	3741	3513	4473	NUDC	1	26900238	26946862	+	2856	protein_coding	nuclear distribution C, dynein complex regulator [Source:HGNC Symbol;Acc:HGNC:8045]	-
ENSG00000006118	5410	5557	3835	4106	4566	5971	TMEM132A	11	60924463	60937159	+	7271	protein_coding	transmembrane protein 132A [Source:HGNC Symbol;Acc:HGNC:31092]	-
ENSG00000188895	4985	4951	4042	4130	3214	4287	MSL1	17	40122298	40136916	+	7397	protein_coding	male specific lethal 1 homolog [Source:HGNC Symbol;Acc:HGNC:27905]	-
ENSG00000244405	6268	6185	2590	2746	3135	4042	ETV5	3	186046308	186110318	-	5802	protein_coding	ETS variant 5 [Source:HGNC Symbol;Acc:HGNC:3494]	ETS
ENSG00000128567	4309	4279	3945	4173	3807	4828	PODXL	7	131500262	131558217	-	6874	protein_coding	podocalyxin like [Source:HGNC Symbol;Acc:HGNC:9171]	-
ENSG00000092148	4515	4451	3266	3384	2752	3577	HECTD1	14	31100112	31207804	-	12557	protein_coding	HECT domain E3 ubiquitin protein ligase 1 [Source:HGNC Symbol;Acc:HGNC:20157]	-
ENSG00000107331	3894	4187	2504	2761	3539	4407	ABCA2	9	137007227	137028922	-	11514	protein_coding	ATP binding cassette subfamily A member 2 [Source:HGNC Symbol;Acc:HGNC:32]	-
ENSG00000125977	4624	4666	3123	3477	2853	3566	EIF2S2	20	34088298	34112332	-	2656	protein_coding	eukaryotic translation initiation factor 2 subunit beta [Source:HGNC Symbol;Acc:HGNC:3266]	-
ENSG00000184787	4946	4856	3022	3101	3107	4148	UBE2G2	21	44768580	44802019	-	7388	protein_coding	ubiquitin conjugating enzyme E2 G2 [Source:HGNC Symbol;Acc:HGNC:12483]	-
ENSG00000152492	2285	2188	1538	1777	1423	1789	CCDC50	3	191329077	191398670	+	9202	protein_coding	coiled-coil domain containing 50 [Source:HGNC Symbol;Acc:HGNC:18111]	-
ENSG00000125912	4902	4756	3318	3471	3559	4401	NCLN	19	3185563	3209575	+	4175	protein_coding	nicalin [Source:HGNC Symbol;Acc:HGNC:26923]	-
ENSG00000112473	4757	4917	4287	4540	4788	5930	SLC39A7	6	33200445	33204439	+	2845	protein_coding	solute carrier family 39 member 7 [Source:HGNC Symbol;Acc:HGNC:4927]	-
ENSG00000002834	5104	5089	3584	3818	3573	4385	LASP1	17	38869859	38921770	+	7061	protein_coding	LIM and SH3 protein 1 [Source:HGNC Symbol;Acc:HGNC:6513]	-
ENSG00000123080	6970	6951	5948	6317	6148	7942	CDKN2C	1	50960745	50974633	+	3318	protein_coding	cyclin dependent kinase inhibitor 2C [Source:HGNC Symbol;Acc:HGNC:1789]	-
ENSG00000196961	5310	5447	4682	4782	5649	7457	AP2A1	19	49766968	49807113	+	8746	protein_coding	adaptor related protein complex 2 subunit alpha 1 [Source:HGNC Symbol;Acc:HGNC:561]	-
ENSG00000155096	4225	4076	3251	3429	3191	4202	AZIN1	8	102826357	102893864	-	6426	protein_coding	antizyme inhibitor 1 [Source:HGNC Symbol;Acc:HGNC:16432]	-
ENSG00000007202	5317	5448	3078	3328	3532	4715	KIAA0100	17	28614440	28645454	-	9235	protein_coding	KIAA0100 [Source:HGNC Symbol;Acc:HGNC:28960]	-
ENSG00000130204	5082	5268	3812	4012	3801	5233	TOMM40	19	44890569	44903689	+	3610	protein_coding	translocase of outer mitochondrial membrane 40 [Source:HGNC Symbol;Acc:HGNC:18001]	-
ENSG00000204371	5396	5247	3972	4059	3726	4970	EHMT2	6	31879759	31897687	-	7289	protein_coding	euchromatic histone lysine methyltransferase 2 [Source:HGNC Symbol;Acc:HGNC:14129]	-
ENSG00000142627	5186	5287	3543	3597	2363	2995	EPHA2	1	16124337	16156087	-	4159	protein_coding	EPH receptor A2 [Source:HGNC Symbol;Acc:HGNC:3386]	-
ENSG00000139921	4953	4821	3286	3556	2998	3956	TMX1	14	51240162	51257546	+	4499	protein_coding	thioredoxin related transmembrane protein 1 [Source:HGNC Symbol;Acc:HGNC:15487]	-
ENSG00000029993	4031	4239	3377	3394	2874	3795	HMGB3	X	150980509	150990775	+	3967	protein_coding	high mobility group box 3 [Source:HGNC Symbol;Acc:HGNC:5004]	HMG
ENSG00000114850	5038	5029	4339	4556	3750	4728	SSR3	3	156540140	156555184	-	4627	protein_coding	signal sequence receptor subunit 3 [Source:HGNC Symbol;Acc:HGNC:11325]	-
ENSG00000196504	3932	3827	3235	3402	2737	3538	PRPF40A	2	152651593	152717997	-	9536	protein_coding	pre-mRNA processing factor 40 homolog A [Source:HGNC Symbol;Acc:HGNC:16463]	-
ENSG00000124942	1120	1079	728	738	1190	1675	AHNAK	11	62433542	62556235	-	19465	protein_coding	AHNAK nucleoprotein [Source:HGNC Symbol;Acc:HGNC:347]	-
ENSG00000130725	4292	4729	3693	4465	4789	6541	UBE2M	19	58555712	58558960	-	1831	protein_coding	ubiquitin conjugating enzyme E2 M [Source:HGNC Symbol;Acc:HGNC:12491]	-
ENSG00000110107	5600	5751	3793	4283	4017	5335	PRPF19	11	60890730	60906588	-	2739	protein_coding	pre-mRNA processing factor 19 [Source:HGNC Symbol;Acc:HGNC:17896]	-
ENSG00000065427	3225	3292	2036	2470	2020	2548	KARS	16	75627474	75648643	-	4065	protein_coding	lysyl-tRNA synthetase [Source:HGNC Symbol;Acc:HGNC:6215]	-
ENSG00000106261	4646	4419	3685	4059	3591	4712	ZKSCAN1	7	100015572	100041689	+	10319	protein_coding	zinc finger with KRAB and SCAN domains 1 [Source:HGNC Symbol;Acc:HGNC:13101]	zf-C2H2
ENSG00000174721	5898	5670	3154	3398	3493	4736	FGFBP3	10	91906589	91909483	-	2545	protein_coding	fibroblast growth factor binding protein 3 [Source:HGNC Symbol;Acc:HGNC:23428]	-
ENSG00000111371	7445	7209	4880	5190	3850	4726	SLC38A1	12	46183063	46270017	-	10015	protein_coding	solute carrier family 38 member 1 [Source:HGNC Symbol;Acc:HGNC:13447]	-
ENSG00000165678	4125	4117	3187	3428	2666	3478	GHITM	10	84139440	84153245	+	2128	protein_coding	growth hormone inducible transmembrane protein [Source:HGNC Symbol;Acc:HGNC:17281]	-
ENSG00000104529	3785	4006	2815	2780	2899	3665	EEF1D	8	143579697	143599541	-	9390	protein_coding	eukaryotic translation elongation factor 1 delta [Source:HGNC Symbol;Acc:HGNC:3211]	-
ENSG00000134419	2978	2978	2155	2302	2311	3127	RPS15A	16	18781295	18790383	-	6679	protein_coding	ribosomal protein S15a [Source:HGNC Symbol;Acc:HGNC:10389]	-
ENSG00000137710	6113	5710	4631	4891	4433	5878	RDX	11	109864295	110296722	-	8528	protein_coding	radixin [Source:HGNC Symbol;Acc:HGNC:9944]	-
ENSG00000198408	3392	3213	3192	3479	2555	3245	OGA	10	101784443	101818465	-	7247	protein_coding	O-GlcNAcase [Source:HGNC Symbol;Acc:HGNC:7056]	-
ENSG00000124783	4425	4406	3129	3196	2862	3967	SSR1	6	7268306	7347446	-	11349	protein_coding	signal sequence receptor subunit 1 [Source:HGNC Symbol;Acc:HGNC:11323]	-
ENSG00000153201	3384	3253	3544	3594	2673	3355	RANBP2	2	108719481	108785811	+	12302	protein_coding	RAN binding protein 2 [Source:HGNC Symbol;Acc:HGNC:9848]	-
ENSG00000171490	2946	2874	2164	2276	1685	2044	RSL1D1	16	11833850	11851585	-	6167	protein_coding	ribosomal L1 domain containing 1 [Source:HGNC Symbol;Acc:HGNC:24534]	-
ENSG00000116161	3865	3857	3150	3230	2481	3350	CACYBP	1	174999163	175011715	+	4511	protein_coding	calcyclin binding protein [Source:HGNC Symbol;Acc:HGNC:30423]	-
ENSG00000091986	7602	7551	4871	5413	3693	4907	CCDC80	3	112596794	112649530	-	13071	protein_coding	coiled-coil domain containing 80 [Source:HGNC Symbol;Acc:HGNC:30649]	-
ENSG00000104805	5529	5573	4019	4113	5452	7359	NUCB1	19	48900050	48923372	+	3937	protein_coding	nucleobindin 1 [Source:HGNC Symbol;Acc:HGNC:8043]	-
ENSG00000100227	4250	4128	3728	3732	3009	3935	POLDIP3	22	42583721	42614962	-	3650	protein_coding	DNA polymerase delta interacting protein 3 [Source:HGNC Symbol;Acc:HGNC:23782]	-
ENSG00000153561	4550	4260	3606	3826	3184	3974	RMND5A	2	86720173	86778041	+	6804	protein_coding	required for meiotic nuclear division 5 homolog A [Source:HGNC Symbol;Acc:HGNC:25850]	-
ENSG00000158604	4885	4956	4157	4267	3817	4684	TMED4	7	44577894	44582287	-	3769	protein_coding	transmembrane p24 trafficking protein 4 [Source:HGNC Symbol;Acc:HGNC:22301]	-
ENSG00000101294	4441	4387	3566	3644	3825	4949	HM13	20	31514410	31577923	+	10805	protein_coding	histocompatibility minor 13 [Source:HGNC Symbol;Acc:HGNC:16435]	-
ENSG00000101158	4873	4758	3869	3962	3146	4069	NELFCD	20	58981208	58995133	+	6298	protein_coding	negative elongation factor complex member C/D [Source:HGNC Symbol;Acc:HGNC:15934]	-
ENSG00000106333	7241	7282	5058	5313	6422	8273	PCOLCE	7	100602177	100608175	+	3532	protein_coding	procollagen C-endopeptidase enhancer [Source:HGNC Symbol;Acc:HGNC:8738]	-
ENSG00000139641	4398	4233	3914	4126	4562	5815	ESYT1	12	56118250	56144671	+	5493	protein_coding	extended synaptotagmin 1 [Source:HGNC Symbol;Acc:HGNC:29534]	-
ENSG00000049656	4598	4622	3588	4030	3273	4213	CLPTM1L	5	1317744	1345099	-	6557	protein_coding	CLPTM1 like [Source:HGNC Symbol;Acc:HGNC:24308]	-
ENSG00000163655	5117	5047	4052	4182	3802	4923	GMPS	3	155870536	155944026	+	8885	protein_coding	guanine monophosphate synthase [Source:HGNC Symbol;Acc:HGNC:4378]	-
ENSG00000100320	3910	3730	4317	4583	2004	2756	RBFOX2	22	35738736	36028425	-	10014	protein_coding	RNA binding fox-1 homolog 2 [Source:HGNC Symbol;Acc:HGNC:9906]	-
ENSG00000008294	5054	5034	3947	4162	3391	4425	SPAG9	17	50962174	51120865	-	11963	protein_coding	sperm associated antigen 9 [Source:HGNC Symbol;Acc:HGNC:14524]	-
ENSG00000153147	4164	4045	3505	3835	3137	4161	SMARCA5	4	143513463	143557486	+	8385	protein_coding	SWI/SNF related, matrix associated, actin dependent regulator of chromatin, subfamily a, member 5 [Source:HGNC Symbol;Acc:HGNC:11101]	-
ENSG00000010404	4807	4471	2389	2415	5069	6319	IDS	X	149476990	149521096	-	9292	protein_coding	iduronate 2-sulfatase [Source:HGNC Symbol;Acc:HGNC:5389]	-
ENSG00000112787	3839	3927	3397	3469	3453	4376	FBRSL1	12	132489551	132585188	+	9378	protein_coding	fibrosin like 1 [Source:HGNC Symbol;Acc:HGNC:29308]	-
ENSG00000100129	2773	2679	1563	1791	1984	2472	EIF3L	22	37848868	37889407	+	4296	protein_coding	eukaryotic translation initiation factor 3 subunit L [Source:HGNC Symbol;Acc:HGNC:18138]	-
ENSG00000063245	5330	5405	4616	4838	4713	6154	EPN1	19	55675226	55709858	+	17616	protein_coding	epsin 1 [Source:HGNC Symbol;Acc:HGNC:21604]	-
ENSG00000174243	4487	4532	4742	5012	3884	4893	DDX23	12	48829764	48852842	-	5419	protein_coding	DEAD-box helicase 23 [Source:HGNC Symbol;Acc:HGNC:17347]	-
ENSG00000165672	4126	4076	2703	2980	2527	3201	PRDX3	10	119167703	119178833	-	3417	protein_coding	peroxiredoxin 3 [Source:HGNC Symbol;Acc:HGNC:9354]	-
ENSG00000130881	5143	5259	4367	4711	5438	6947	LRP3	19	33177603	33208867	+	5095	protein_coding	LDL receptor related protein 3 [Source:HGNC Symbol;Acc:HGNC:6695]	-
ENSG00000085224	4408	4175	3126	3161	2952	4020	ATRX	X	77504878	77786233	-	19266	protein_coding	ATRX, chromatin remodeler [Source:HGNC Symbol;Acc:HGNC:886]	-
ENSG00000182446	4432	4560	3811	4038	3832	4791	NPLOC4	17	81556887	81648465	-	9574	protein_coding	NPL4 homolog, ubiquitin recognition factor [Source:HGNC Symbol;Acc:HGNC:18261]	-
ENSG00000139514	5012	5235	3227	3463	3768	4828	SLC7A1	13	29509410	29595688	-	7692	protein_coding	solute carrier family 7 member 1 [Source:HGNC Symbol;Acc:HGNC:11057]	-
ENSG00000122515	4948	4928	3915	4230	4307	5408	ZMIZ2	7	44748581	44769881	+	7339	protein_coding	zinc finger MIZ-type containing 2 [Source:HGNC Symbol;Acc:HGNC:22229]	zf-MIZ
ENSG00000244462	4650	4489	2879	2918	3233	4158	RBM12	20	35648925	35664956	-	6702	protein_coding	RNA binding motif protein 12 [Source:HGNC Symbol;Acc:HGNC:9898]	-
ENSG00000132819	1917	2049	2153	2492	2415	2979	RBM38	20	57391407	57409333	+	2686	protein_coding	RNA binding motif protein 38 [Source:HGNC Symbol;Acc:HGNC:15818]	-
ENSG00000185825	4179	4113	3686	3849	3281	4280	BCAP31	X	153700492	153724746	-	3533	protein_coding	B cell receptor associated protein 31 [Source:HGNC Symbol;Acc:HGNC:16695]	-
ENSG00000131467	4563	4736	3416	3655	3358	4255	PSME3	17	42824385	42843758	+	5152	protein_coding	proteasome activator subunit 3 [Source:HGNC Symbol;Acc:HGNC:9570]	-
ENSG00000143420	4578	4703	3268	3633	4034	5191	ENSA	1	150600851	150629612	-	5493	protein_coding	endosulfine alpha [Source:HGNC Symbol;Acc:HGNC:3360]	-
ENSG00000109111	4459	4772	4311	4646	3796	4920	SUPT6H	17	28662091	28702684	+	10620	protein_coding	SPT6 homolog, histone chaperone [Source:HGNC Symbol;Acc:HGNC:11470]	-
ENSG00000169855	3666	3587	2448	2620	2696	3644	ROBO1	3	78597240	79767815	-	10875	protein_coding	roundabout guidance receptor 1 [Source:HGNC Symbol;Acc:HGNC:10249]	-
ENSG00000115216	5204	5255	3930	4165	4331	5753	NRBP1	2	27427790	27442259	+	5329	protein_coding	nuclear receptor binding protein 1 [Source:HGNC Symbol;Acc:HGNC:7993]	-
ENSG00000160307	4034	3991	2836	3174	3636	4839	S100B	21	46598962	46605208	-	1448	protein_coding	S100 calcium binding protein B [Source:HGNC Symbol;Acc:HGNC:10500]	-
ENSG00000106665	8191	8536	3497	3786	4392	5820	CLIP2	7	74289475	74405943	+	7315	protein_coding	CAP-Gly domain containing linker protein 2 [Source:HGNC Symbol;Acc:HGNC:2586]	-
ENSG00000115935	4665	4497	3152	3423	2830	3645	WIPF1	2	174559572	174682916	-	9121	protein_coding	WAS/WASL interacting protein family member 1 [Source:HGNC Symbol;Acc:HGNC:12736]	-
ENSG00000004455	4265	4196	2876	3180	3391	4398	AK2	1	33007940	33080996	-	5727	protein_coding	adenylate kinase 2 [Source:HGNC Symbol;Acc:HGNC:362]	-
ENSG00000059573	3626	3568	2214	2365	2206	2832	ALDH18A1	10	95605929	95656706	-	3766	protein_coding	aldehyde dehydrogenase 18 family member A1 [Source:HGNC Symbol;Acc:HGNC:9722]	-
ENSG00000108819	5197	4991	3634	3971	3558	4707	PPP1R9B	17	50133735	50150630	-	4298	protein_coding	protein phosphatase 1 regulatory subunit 9B [Source:HGNC Symbol;Acc:HGNC:9298]	-
ENSG00000117362	5131	5014	3168	3370	4365	5782	APH1A	1	150265399	150269580	-	3473	protein_coding	aph-1 homolog A, gamma-secretase subunit [Source:HGNC Symbol;Acc:HGNC:29509]	-
ENSG00000153827	5282	5066	2728	3012	3416	4448	TRIP12	2	229763838	229923239	-	12594	protein_coding	thyroid hormone receptor interactor 12 [Source:HGNC Symbol;Acc:HGNC:12306]	-
ENSG00000061337	5738	5679	4311	4622	8026	10351	LZTS1	8	20246165	20303963	-	5706	protein_coding	leucine zipper tumor suppressor 1 [Source:HGNC Symbol;Acc:HGNC:13861]	-
ENSG00000163428	4652	4486	3138	3370	3050	3911	LRRC58	3	120324509	120349339	-	7903	protein_coding	leucine rich repeat containing 58 [Source:HGNC Symbol;Acc:HGNC:26968]	-
ENSG00000126067	4475	4404	3251	3642	3114	4262	PSMB2	1	35599544	35641844	-	4843	protein_coding	proteasome subunit beta 2 [Source:HGNC Symbol;Acc:HGNC:9539]	-
ENSG00000160551	4578	4439	3631	3709	3308	4237	TAOK1	17	29390464	29551904	+	16980	protein_coding	TAO kinase 1 [Source:HGNC Symbol;Acc:HGNC:29259]	-
ENSG00000100350	3445	3445	1961	2187	2811	3562	FOXRED2	22	36487190	36507101	-	5577	protein_coding	FAD dependent oxidoreductase domain containing 2 [Source:HGNC Symbol;Acc:HGNC:26264]	-
ENSG00000100030	4822	4812	3946	4090	3252	4356	MAPK1	22	21754500	21867680	-	11336	protein_coding	mitogen-activated protein kinase 1 [Source:HGNC Symbol;Acc:HGNC:6871]	-
ENSG00000133243	5146	5223	3663	3869	3804	4995	BTBD2	19	1985438	2034881	-	5944	protein_coding	BTB domain containing 2 [Source:HGNC Symbol;Acc:HGNC:15504]	-
ENSG00000141258	3797	3829	3254	3328	3494	4637	SGSM2	17	2337498	2381058	+	9771	protein_coding	small G protein signaling modulator 2 [Source:HGNC Symbol;Acc:HGNC:29026]	-
ENSG00000116688	5036	5045	4499	4675	3779	4801	MFN2	1	11980181	12013514	+	4973	protein_coding	mitofusin 2 [Source:HGNC Symbol;Acc:HGNC:16877]	-
ENSG00000136026	3353	3390	2387	2609	2671	3366	CKAP4	12	106237877	106304279	-	3638	protein_coding	cytoskeleton associated protein 4 [Source:HGNC Symbol;Acc:HGNC:16991]	-
ENSG00000127948	4453	4555	4017	4298	3760	4835	POR	7	75899200	75986855	+	6112	protein_coding	cytochrome p450 oxidoreductase [Source:HGNC Symbol;Acc:HGNC:9208]	-
ENSG00000076108	4466	4389	3877	3985	3721	4631	BAZ2A	12	56595596	56636816	-	10918	protein_coding	bromodomain adjacent to zinc finger domain 2A [Source:HGNC Symbol;Acc:HGNC:962]	MBD
ENSG00000259956	4629	4461	3079	3294	3653	4730	RBM15B	3	51391268	51397908	+	6641	protein_coding	RNA binding motif protein 15B [Source:HGNC Symbol;Acc:HGNC:24303]	-
ENSG00000101199	4646	4806	3347	3339	3675	4864	ARFGAP1	20	63272785	63289793	+	6613	protein_coding	ADP ribosylation factor GTPase activating protein 1 [Source:HGNC Symbol;Acc:HGNC:15852]	-
ENSG00000182272	3985	4243	4096	4004	4948	6482	B4GALNT4	11	369796	382116	+	3761	protein_coding	beta-1,4-N-acetyl-galactosaminyltransferase 4 [Source:HGNC Symbol;Acc:HGNC:26315]	-
ENSG00000102225	3206	3431	2489	2595	2915	3992	CDK16	X	47217860	47229997	+	6524	protein_coding	cyclin dependent kinase 16 [Source:HGNC Symbol;Acc:HGNC:8749]	-
ENSG00000160208	3675	3637	3174	3324	2507	3174	RRP1B	21	43659548	43696079	+	5762	protein_coding	ribosomal RNA processing 1B [Source:HGNC Symbol;Acc:HGNC:23818]	-
ENSG00000100300	3854	3721	1244	1302	2977	4066	TSPO	22	43151514	43163242	+	1455	protein_coding	translocator protein [Source:HGNC Symbol;Acc:HGNC:1158]	-
ENSG00000198752	3845	3993	2992	3159	2760	3690	CDC42BPB	14	102932379	103057462	-	8009	protein_coding	CDC42 binding protein kinase beta [Source:HGNC Symbol;Acc:HGNC:1738]	-
ENSG00000167291	5494	5475	3320	3626	3570	4816	TBC1D16	17	79932343	80035848	-	11555	protein_coding	TBC1 domain family member 16 [Source:HGNC Symbol;Acc:HGNC:28356]	-
ENSG00000104517	3759	3589	3037	3242	2838	3616	UBR5	8	102253012	102412841	-	13085	protein_coding	ubiquitin protein ligase E3 component n-recognin 5 [Source:HGNC Symbol;Acc:HGNC:16806]	-
ENSG00000047315	3812	3719	3367	3461	2571	3310	POLR2B	4	56977722	57031168	+	5901	protein_coding	RNA polymerase II subunit B [Source:HGNC Symbol;Acc:HGNC:9188]	-
ENSG00000213442	2927	3093	2025	2055	2708	3501	RPL18AP3	12	104265309	104265836	+	528	processed_pseudogene	ribosomal protein L18a pseudogene 3 [Source:HGNC Symbol;Acc:HGNC:31387]	-
ENSG00000164054	3617	3737	2914	3033	3479	4416	SHISA5	3	48467798	48504826	-	4664	protein_coding	shisa family member 5 [Source:HGNC Symbol;Acc:HGNC:30376]	-
ENSG00000101152	4763	4645	5190	5458	4172	5442	DNAJC5	20	63895182	63936031	+	5287	protein_coding	DnaJ heat shock protein family (Hsp40) member C5 [Source:HGNC Symbol;Acc:HGNC:16235]	-
ENSG00000138434	5159	5023	6631	7100	4345	5719	ITPRID2	2	181891833	181930738	+	9582	protein_coding	ITPR interacting domain containing 2 [Source:HGNC Symbol;Acc:HGNC:11319]	-
ENSG00000125520	3835	3993	3684	4206	4851	6598	SLC2A4RG	20	63739861	63743505	+	2244	protein_coding	SLC2A4 regulator [Source:HGNC Symbol;Acc:HGNC:15930]	Others
ENSG00000198756	4601	4755	5134	5382	2249	2781	COLGALT2	1	183929854	184037729	-	7806	protein_coding	collagen beta(1-O)galactosyltransferase 2 [Source:HGNC Symbol;Acc:HGNC:16790]	-
ENSG00000168175	4184	4088	3323	3378	3287	4068	MAPK1IP1L	14	55051631	55070192	+	6988	protein_coding	mitogen-activated protein kinase 1 interacting protein 1 like [Source:HGNC Symbol;Acc:HGNC:19840]	-
ENSG00000171456	4632	4550	3467	3672	3676	4652	ASXL1	20	32358330	32439319	+	13676	protein_coding	ASXL transcriptional regulator 1 [Source:HGNC Symbol;Acc:HGNC:18318]	-
ENSG00000126878	3662	3874	2619	2904	2216	2749	AIF1L	9	131096476	131123152	+	5299	protein_coding	allograft inflammatory factor 1 like [Source:HGNC Symbol;Acc:HGNC:28904]	-
ENSG00000108309	9752	9664	3783	4198	5332	6730	RUNDC3A	17	44308413	44318671	+	4905	protein_coding	RUN domain containing 3A [Source:HGNC Symbol;Acc:HGNC:16984]	-
ENSG00000134001	4141	4014	2463	2584	3097	3876	EIF2S1	14	67359997	67386516	+	5651	protein_coding	eukaryotic translation initiation factor 2 subunit alpha [Source:HGNC Symbol;Acc:HGNC:3265]	-
ENSG00000144857	4641	4626	4904	5280	5168	7039	BOC	3	113211003	113287459	+	10330	protein_coding	BOC cell adhesion associated, oncogene regulated [Source:HGNC Symbol;Acc:HGNC:17173]	-
ENSG00000141556	4005	4075	2699	2966	3207	4312	TBCD	17	82752064	82945922	+	13546	protein_coding	tubulin folding cofactor D [Source:HGNC Symbol;Acc:HGNC:11581]	-
ENSG00000170540	6079	5602	2385	2472	4118	5582	ARL6IP1	16	18791667	18801678	-	3666	protein_coding	ADP ribosylation factor like GTPase 6 interacting protein 1 [Source:HGNC Symbol;Acc:HGNC:697]	-
ENSG00000137267	7111	6565	3029	3378	4243	5763	TUBB2A	6	3153669	3157526	-	1727	protein_coding	tubulin beta 2A class IIa [Source:HGNC Symbol;Acc:HGNC:12412]	-
ENSG00000077549	5060	4747	4290	4516	3690	4902	CAPZB	1	19338776	19485539	-	3238	protein_coding	capping actin protein of muscle Z-line subunit beta [Source:HGNC Symbol;Acc:HGNC:1491]	-
ENSG00000163930	4949	4749	4042	4322	4075	5313	BAP1	3	52401013	52410350	-	5055	protein_coding	BRCA1 associated protein 1 [Source:HGNC Symbol;Acc:HGNC:950]	-
ENSG00000203485	3020	3135	2629	2812	2770	3421	INF2	14	104689606	104722535	+	9488	protein_coding	inverted formin, FH2 and WH2 domain containing [Source:HGNC Symbol;Acc:HGNC:23791]	-
ENSG00000120694	5168	4993	4532	4834	3245	4344	HSPH1	13	31134974	31162388	-	8390	protein_coding	heat shock protein family H (Hsp110) member 1 [Source:HGNC Symbol;Acc:HGNC:16969]	-
ENSG00000128245	3430	3393	2477	2582	3614	4604	YWHAH	22	31944461	31957603	+	2453	protein_coding	tyrosine 3-monooxygenase/tryptophan 5-monooxygenase activation protein eta [Source:HGNC Symbol;Acc:HGNC:12853]	-
ENSG00000178913	3793	3695	2810	2981	2858	3686	TAF7	5	141260225	141320821	-	2723	protein_coding	TATA-box binding protein associated factor 7 [Source:HGNC Symbol;Acc:HGNC:11541]	-
ENSG00000107404	4423	4574	3251	3700	3652	4999	DVL1	1	1335276	1349350	-	3814	protein_coding	dishevelled segment polarity protein 1 [Source:HGNC Symbol;Acc:HGNC:3084]	-
ENSG00000111481	3820	3808	2782	2889	2835	3538	COPZ1	12	54301202	54351849	+	3901	protein_coding	coatomer protein complex subunit zeta 1 [Source:HGNC Symbol;Acc:HGNC:2243]	-
ENSG00000055609	4089	4045	4276	4540	3461	4574	KMT2C	7	152134922	152436005	-	20114	protein_coding	lysine methyltransferase 2C [Source:HGNC Symbol;Acc:HGNC:13726]	-
ENSG00000166925	3703	3849	3672	3907	4439	5722	TSC22D4	7	100463359	100479279	-	3715	protein_coding	TSC22 domain family member 4 [Source:HGNC Symbol;Acc:HGNC:21696]	TSC22
ENSG00000161011	3236	3212	2977	3094	2935	4011	SQSTM1	5	179806398	179838078	+	7654	protein_coding	sequestosome 1 [Source:HGNC Symbol;Acc:HGNC:11280]	-
ENSG00000129250	3830	3788	3336	3370	2763	3704	KIF1C	17	4997948	5028401	+	8580	protein_coding	kinesin family member 1C [Source:HGNC Symbol;Acc:HGNC:6317]	-
ENSG00000099821	3413	3563	2402	2573	2540	3249	POLRMT	19	617224	633604	-	5124	protein_coding	RNA polymerase mitochondrial [Source:HGNC Symbol;Acc:HGNC:9200]	-
ENSG00000107816	4220	4319	4197	4346	3761	5024	LZTS2	10	100996618	101007836	+	6547	protein_coding	leucine zipper tumor suppressor 2 [Source:HGNC Symbol;Acc:HGNC:29381]	-
ENSG00000099341	5063	5125	3816	4020	3989	5210	PSMD8	19	38374536	38383824	+	3105	protein_coding	proteasome 26S subunit, non-ATPase 8 [Source:HGNC Symbol;Acc:HGNC:9566]	-
ENSG00000263001	5150	5060	3421	3792	3292	4274	GTF2I	7	74657667	74760692	+	10438	protein_coding	general transcription factor IIi [Source:HGNC Symbol;Acc:HGNC:4659]	GTF2I
ENSG00000168653	4200	4123	3040	3335	2932	3812	NDUFS5	1	39026318	39034636	+	548	protein_coding	NADH:ubiquinone oxidoreductase subunit S5 [Source:HGNC Symbol;Acc:HGNC:7712]	-
ENSG00000055332	4920	4618	3894	4077	3923	4900	EIF2AK2	2	37099210	37157065	-	10753	protein_coding	eukaryotic translation initiation factor 2 alpha kinase 2 [Source:HGNC Symbol;Acc:HGNC:9437]	-
ENSG00000130787	5027	4961	4991	4973	3836	4849	HIP1R	12	122834453	122862960	+	7102	protein_coding	huntingtin interacting protein 1 related [Source:HGNC Symbol;Acc:HGNC:18415]	-
ENSG00000114650	4292	4365	3880	4087	3582	4446	SCAP	3	47413694	47477126	-	6433	protein_coding	SREBF chaperone [Source:HGNC Symbol;Acc:HGNC:30634]	-
ENSG00000101126	4151	3887	3479	3667	2883	3764	ADNP	20	50888916	50931421	-	8423	protein_coding	activity dependent neuroprotector homeobox [Source:HGNC Symbol;Acc:HGNC:15766]	Homeobox
ENSG00000052802	4154	4251	3680	4143	3363	4640	MSMO1	4	165327623	165343160	+	2892	protein_coding	methylsterol monooxygenase 1 [Source:HGNC Symbol;Acc:HGNC:10545]	-
ENSG00000165283	2965	3042	2005	2120	2265	3050	STOML2	9	35099776	35103195	-	1806	protein_coding	stomatin like 2 [Source:HGNC Symbol;Acc:HGNC:14559]	-
ENSG00000112159	3376	3318	2223	2280	2022	2611	MDN1	6	89642499	89819723	-	18602	protein_coding	midasin AAA ATPase 1 [Source:HGNC Symbol;Acc:HGNC:18302]	-
ENSG00000090097	7197	7025	4232	4632	5427	6951	PCBP4	3	51957454	51974016	-	3738	protein_coding	poly(rC) binding protein 4 [Source:HGNC Symbol;Acc:HGNC:8652]	-
ENSG00000143727	4576	4532	3560	3905	3537	4351	ACP1	2	264140	278283	+	4160	protein_coding	acid phosphatase 1 [Source:HGNC Symbol;Acc:HGNC:122]	-
ENSG00000109046	2868	2779	1979	2071	2390	2922	WSB1	17	27294076	27315926	+	8602	protein_coding	WD repeat and SOCS box containing 1 [Source:HGNC Symbol;Acc:HGNC:19221]	-
ENSG00000102054	2948	2943	2492	2548	2199	2800	RBBP7	X	16839283	16870414	-	7392	protein_coding	RB binding protein 7, chromatin remodeling factor [Source:HGNC Symbol;Acc:HGNC:9890]	-
ENSG00000115825	4617	4497	3838	3944	3937	4910	PRKD3	2	37250502	37324808	-	10244	protein_coding	protein kinase D3 [Source:HGNC Symbol;Acc:HGNC:9408]	-
ENSG00000103257	2061	2178	779	871	756	1059	SLC7A5	16	87830023	87869488	-	4745	protein_coding	solute carrier family 7 member 5 [Source:HGNC Symbol;Acc:HGNC:11063]	-
ENSG00000168056	4925	5135	4979	5392	4559	6057	LTBP3	11	65538805	65558930	-	10298	protein_coding	latent transforming growth factor beta binding protein 3 [Source:HGNC Symbol;Acc:HGNC:6716]	-
ENSG00000095319	3917	4099	2993	2978	2444	3123	NUP188	9	128947699	129007096	+	8041	protein_coding	nucleoporin 188 [Source:HGNC Symbol;Acc:HGNC:17859]	-
ENSG00000105993	3463	3384	3283	3456	2855	3722	DNAJB6	7	157335381	157417439	+	14981	protein_coding	DnaJ heat shock protein family (Hsp40) member B6 [Source:HGNC Symbol;Acc:HGNC:14888]	-
ENSG00000204590	5247	5212	3674	3883	4707	6242	GNL1	6	30541377	30557174	-	8646	protein_coding	G protein nucleolar 1 (putative) [Source:HGNC Symbol;Acc:HGNC:4413]	-
ENSG00000163320	5521	5370	3567	3870	3649	4767	CGGBP1	3	88051944	88149885	-	6490	protein_coding	CGG triplet repeat binding protein 1 [Source:HGNC Symbol;Acc:HGNC:1888]	-
ENSG00000148396	3673	3590	2841	3069	2692	3400	SEC16A	9	136440096	136483759	-	9975	protein_coding	SEC16 homolog A, endoplasmic reticulum export factor [Source:HGNC Symbol;Acc:HGNC:29006]	-
ENSG00000141551	4288	4055	4661	4976	3563	4572	CSNK1D	17	82239023	82273731	-	11024	protein_coding	casein kinase 1 delta [Source:HGNC Symbol;Acc:HGNC:2452]	-
ENSG00000105854	2942	2765	2622	2848	2273	3004	PON2	7	95404863	95435329	-	3843	protein_coding	paraoxonase 2 [Source:HGNC Symbol;Acc:HGNC:9205]	-
ENSG00000088930	4150	3961	3335	3584	2917	3896	XRN2	20	21303304	21389827	+	3437	protein_coding	5'-3' exoribonuclease 2 [Source:HGNC Symbol;Acc:HGNC:12836]	-
ENSG00000074071	3783	3897	2611	2793	2751	3738	MRPS34	16	1771890	1773155	-	1097	protein_coding	mitochondrial ribosomal protein S34 [Source:HGNC Symbol;Acc:HGNC:16618]	-
ENSG00000146834	4590	4606	3714	3795	3741	4942	MEPCE	7	100428790	100434126	+	3420	protein_coding	methylphosphate capping enzyme [Source:HGNC Symbol;Acc:HGNC:20247]	-
ENSG00000154473	4366	4255	3414	3622	2941	3930	BUB3	10	123154277	123170467	+	8300	protein_coding	BUB3, mitotic checkpoint protein [Source:HGNC Symbol;Acc:HGNC:1151]	-
ENSG00000138069	4716	4790	4272	4505	3662	4847	RAB1A	2	65070696	65130331	-	3312	protein_coding	RAB1A, member RAS oncogene family [Source:HGNC Symbol;Acc:HGNC:9758]	-
ENSG00000163946	5065	4955	3227	3294	3396	4488	FAM208A	3	56620133	56683237	-	9824	protein_coding	family with sequence similarity 208 member A [Source:HGNC Symbol;Acc:HGNC:30314]	-
ENSG00000214078	4164	4030	3083	3226	3208	4091	CPNE1	20	35626031	35664956	-	3608	protein_coding	copine 1 [Source:HGNC Symbol;Acc:HGNC:2314]	-
ENSG00000103653	2770	2788	2089	2197	1860	2446	CSK	15	74782057	74803198	+	4570	protein_coding	C-terminal Src kinase [Source:HGNC Symbol;Acc:HGNC:2444]	-
ENSG00000141424	3576	3403	2349	2538	2003	2596	SLC39A6	18	36108532	36129385	-	3682	protein_coding	solute carrier family 39 member 6 [Source:HGNC Symbol;Acc:HGNC:18607]	-
ENSG00000114450	6205	5781	3660	3896	4166	5381	GNB4	3	179396089	179451590	-	7035	protein_coding	G protein subunit beta 4 [Source:HGNC Symbol;Acc:HGNC:20731]	-
ENSG00000126698	5552	5461	3879	3946	3351	4397	DNAJC8	1	28199456	28233025	-	2888	protein_coding	DnaJ heat shock protein family (Hsp40) member C8 [Source:HGNC Symbol;Acc:HGNC:15470]	-
ENSG00000170522	4262	4153	2594	2737	2310	2905	ELOVL6	4	110045846	110199199	-	7297	protein_coding	ELOVL fatty acid elongase 6 [Source:HGNC Symbol;Acc:HGNC:15829]	-
ENSG00000261236	3476	3588	1998	2058	1920	2554	BOP1	8	144262102	144291370	-	3716	protein_coding	block of proliferation 1 [Source:HGNC Symbol;Acc:HGNC:15519]	-
ENSG00000170606	2990	2832	2174	2181	2030	2575	HSPA4	5	133051962	133106449	+	5153	protein_coding	heat shock protein family A (Hsp70) member 4 [Source:HGNC Symbol;Acc:HGNC:5237]	-
ENSG00000167747	4539	4619	3122	3411	4202	5475	C19orf48	19	50797704	50804929	-	3256	protein_coding	chromosome 19 open reading frame 48 [Source:HGNC Symbol;Acc:HGNC:29667]	-
ENSG00000099804	4229	4455	3911	3896	3723	5007	CDC34	19	531712	542092	+	1942	protein_coding	cell division cycle 34 [Source:HGNC Symbol;Acc:HGNC:1734]	-
ENSG00000146540	4696	4735	3992	4230	3633	5034	C7orf50	7	996986	1138260	-	4961	protein_coding	chromosome 7 open reading frame 50 [Source:HGNC Symbol;Acc:HGNC:22421]	-
ENSG00000276550	4550	4512	3819	4276	4366	5521	HERC2P2	15	22495570	22590815	+	6965	transcribed_unprocessed_pseudogene	hect domain and RLD 2 pseudogene 2 [Source:HGNC Symbol;Acc:HGNC:4870]	-
ENSG00000205927	6515	6385	2788	3058	1734	2294	OLIG2	21	33025845	33029196	+	3352	protein_coding	oligodendrocyte transcription factor 2 [Source:HGNC Symbol;Acc:HGNC:9398]	bHLH
ENSG00000132305	4604	4463	3477	3571	3014	3704	IMMT	2	86143932	86195770	-	3986	protein_coding	inner membrane mitochondrial protein [Source:HGNC Symbol;Acc:HGNC:6047]	-
ENSG00000101150	3430	3449	3099	3225	3068	3829	TPD52L2	20	63865228	63891545	+	4694	protein_coding	tumor protein D52 like 2 [Source:HGNC Symbol;Acc:HGNC:12007]	-
ENSG00000100888	4115	4113	3603	3829	3228	4120	CHD8	14	21385194	21456126	-	20953	protein_coding	chromodomain helicase DNA binding protein 8 [Source:HGNC Symbol;Acc:HGNC:20153]	-
ENSG00000218336	4105	4147	3947	4382	2374	3115	TENM3	4	182143987	182803024	+	11983	protein_coding	teneurin transmembrane protein 3 [Source:HGNC Symbol;Acc:HGNC:29944]	-
ENSG00000165804	3705	3897	3122	3352	3062	3947	ZNF219	14	21090046	21104722	-	6679	protein_coding	zinc finger protein 219 [Source:HGNC Symbol;Acc:HGNC:13011]	zf-C2H2
ENSG00000159692	3709	3704	2846	3190	2771	3911	CTBP1	4	1211448	1249953	-	8361	protein_coding	C-terminal binding protein 1 [Source:HGNC Symbol;Acc:HGNC:2494]	-
ENSG00000182378	2585	2552	2647	2637	2226	2801	PLCXD1	X	276322	303356	+	6191	protein_coding	phosphatidylinositol specific phospholipase C X domain containing 1 [Source:HGNC Symbol;Acc:HGNC:23148]	-
ENSG00000160113	3050	3396	3177	3204	3560	4940	NR2F6	19	17231883	17245940	-	2676	protein_coding	nuclear receptor subfamily 2 group F member 6 [Source:HGNC Symbol;Acc:HGNC:7977]	RXR-like
ENSG00000139218	4489	4316	3171	3153	2958	3538	SCAF11	12	45919131	45992120	-	14035	protein_coding	SR-related CTD associated factor 11 [Source:HGNC Symbol;Acc:HGNC:10784]	-
ENSG00000198231	4560	4470	2820	3017	3457	4534	DDX42	17	63773603	63819317	+	8521	protein_coding	DEAD-box helicase 42 [Source:HGNC Symbol;Acc:HGNC:18676]	-
ENSG00000120742	4490	4457	2640	3029	3271	4316	SERP1	3	150541994	150603228	-	5747	protein_coding	stress associated endoplasmic reticulum protein 1 [Source:HGNC Symbol;Acc:HGNC:10759]	-
ENSG00000159399	3362	3342	1850	1983	3199	3910	HK2	2	74833981	74893359	+	6064	protein_coding	hexokinase 2 [Source:HGNC Symbol;Acc:HGNC:4923]	-
ENSG00000183495	4447	4325	3066	3158	3201	4182	EP400	12	131949920	132081102	+	18705	protein_coding	E1A binding protein p400 [Source:HGNC Symbol;Acc:HGNC:11958]	-
ENSG00000121892	3794	3632	2688	2628	2447	3160	PDS5A	4	39822863	39977956	-	12204	protein_coding	PDS5 cohesin associated factor A [Source:HGNC Symbol;Acc:HGNC:29088]	-
ENSG00000131899	2977	3181	2206	2168	2870	3792	LLGL1	17	18225587	18244875	+	6638	protein_coding	LLGL1, scribble cell polarity complex component [Source:HGNC Symbol;Acc:HGNC:6628]	-
ENSG00000015676	4428	4471	3704	4037	3606	4575	NUDCD3	7	44379121	44490880	-	10113	protein_coding	NudC domain containing 3 [Source:HGNC Symbol;Acc:HGNC:22208]	-
ENSG00000108468	4610	4507	3768	4031	3304	4178	CBX1	17	48070052	48101521	-	3087	protein_coding	chromobox 1 [Source:HGNC Symbol;Acc:HGNC:1551]	-
ENSG00000148516	5972	5744	2686	2791	2428	3057	ZEB1	10	31318495	31529814	+	8650	protein_coding	zinc finger E-box binding homeobox 1 [Source:HGNC Symbol;Acc:HGNC:11642]	zf-C2H2
ENSG00000225733	5018	4888	3505	3488	3997	5424	FGD5-AS1	3	14920347	14948424	-	5131	antisense	FGD5 antisense RNA 1 [Source:HGNC Symbol;Acc:HGNC:40410]	-
ENSG00000175602	5083	5155	2718	3090	3753	4807	CCDC85B	11	65890112	65891635	+	1524	protein_coding	coiled-coil domain containing 85B [Source:HGNC Symbol;Acc:HGNC:24926]	-
ENSG00000158941	3438	3597	2809	3061	2887	3795	CCAR2	8	22604632	22621514	+	6534	protein_coding	cell cycle and apoptosis regulator 2 [Source:HGNC Symbol;Acc:HGNC:23360]	-
ENSG00000107281	3959	4069	2664	2819	3951	5141	NPDC1	9	137039470	137046203	-	2737	protein_coding	neural proliferation, differentiation and control 1 [Source:HGNC Symbol;Acc:HGNC:7899]	-
ENSG00000106976	5484	5645	3976	4066	4460	5509	DNM1	9	128191655	128255248	+	10775	protein_coding	dynamin 1 [Source:HGNC Symbol;Acc:HGNC:2972]	-
ENSG00000132670	4335	4586	3857	4111	3688	4761	PTPRA	20	2864184	3039076	+	4469	protein_coding	protein tyrosine phosphatase, receptor type A [Source:HGNC Symbol;Acc:HGNC:9664]	-
ENSG00000149930	4140	4310	4027	4244	4091	5066	TAOK2	16	29973641	29992261	+	9058	protein_coding	TAO kinase 2 [Source:HGNC Symbol;Acc:HGNC:16835]	-
ENSG00000163938	3600	3321	2421	2606	2391	2919	GNL3	3	52681156	52694492	+	3318	protein_coding	G protein nucleolar 3 [Source:HGNC Symbol;Acc:HGNC:29931]	-
ENSG00000169567	2865	2735	2179	2254	2194	2611	HINT1	5	131159027	131171735	-	1936	protein_coding	histidine triad nucleotide binding protein 1 [Source:HGNC Symbol;Acc:HGNC:4912]	-
ENSG00000163479	4563	4332	3349	3443	3222	4272	SSR2	1	156009048	156020959	-	6651	protein_coding	signal sequence receptor subunit 2 [Source:HGNC Symbol;Acc:HGNC:11324]	-
ENSG00000105223	4269	4493	4310	4542	5623	7300	PLD3	19	40348456	40380439	+	5184	protein_coding	phospholipase D family member 3 [Source:HGNC Symbol;Acc:HGNC:17158]	-
ENSG00000143537	3717	3902	2751	2838	3232	4171	ADAM15	1	155050566	155062775	+	6584	protein_coding	ADAM metallopeptidase domain 15 [Source:HGNC Symbol;Acc:HGNC:193]	-
ENSG00000132300	4002	3821	2672	2938	2489	3198	PTCD3	2	86106182	86142157	+	10164	protein_coding	pentatricopeptide repeat domain 3 [Source:HGNC Symbol;Acc:HGNC:24717]	-
ENSG00000198363	3180	2890	2850	2896	2621	3398	ASPH	8	61500556	61714640	-	20047	protein_coding	aspartate beta-hydroxylase [Source:HGNC Symbol;Acc:HGNC:757]	-
ENSG00000119042	5281	4974	3322	3400	3226	4480	SATB2	2	199269500	199471266	-	10958	protein_coding	SATB homeobox 2 [Source:HGNC Symbol;Acc:HGNC:21637]	CUT
ENSG00000241468	4748	4740	2840	3121	3686	4981	ATP5MF	7	99448475	99466331	-	2275	protein_coding	ATP synthase membrane subunit f [Source:HGNC Symbol;Acc:HGNC:848]	-
ENSG00000113719	4326	4476	3507	3548	3661	4571	ERGIC1	5	172834275	172952685	+	14139	protein_coding	endoplasmic reticulum-golgi intermediate compartment 1 [Source:HGNC Symbol;Acc:HGNC:29205]	-
ENSG00000167191	3780	3796	3029	3091	3476	4642	GPRC5B	16	19856691	19886167	-	6667	protein_coding	G protein-coupled receptor class C group 5 member B [Source:HGNC Symbol;Acc:HGNC:13308]	-
ENSG00000125304	4606	4537	3976	4222	3410	4590	TM9SF2	13	99446311	99564006	+	5524	protein_coding	transmembrane 9 superfamily member 2 [Source:HGNC Symbol;Acc:HGNC:11865]	-
ENSG00000197111	4086	4029	3193	3323	2899	3752	PCBP2	12	53452102	53481162	+	7926	protein_coding	poly(rC) binding protein 2 [Source:HGNC Symbol;Acc:HGNC:8648]	-
ENSG00000004975	3334	3527	3302	3407	2976	3927	DVL2	17	7225341	7234545	-	5350	protein_coding	dishevelled segment polarity protein 2 [Source:HGNC Symbol;Acc:HGNC:3086]	-
ENSG00000126261	5827	5630	4183	4440	3756	4794	UBA2	19	34428352	34471251	+	4815	protein_coding	ubiquitin like modifier activating enzyme 2 [Source:HGNC Symbol;Acc:HGNC:30661]	-
ENSG00000064393	4860	4857	2721	2847	3022	4022	HIPK2	7	139561570	139777778	-	15402	protein_coding	homeodomain interacting protein kinase 2 [Source:HGNC Symbol;Acc:HGNC:14402]	-
ENSG00000147130	4139	4031	2967	3079	3389	4487	ZMYM3	X	71239624	71255146	-	6916	protein_coding	zinc finger MYM-type containing 3 [Source:HGNC Symbol;Acc:HGNC:13054]	-
ENSG00000257923	5085	5144	4271	4238	3572	4518	CUX1	7	101815904	102283958	+	17789	protein_coding	cut like homeobox 1 [Source:HGNC Symbol;Acc:HGNC:2557]	CUT
ENSG00000175792	3695	3797	2012	2204	2132	2968	RUVBL1	3	128064778	128153914	-	6860	protein_coding	RuvB like AAA ATPase 1 [Source:HGNC Symbol;Acc:HGNC:10474]	-
ENSG00000106462	5103	4968	3963	4243	4052	5208	EZH2	7	148807383	148884321	-	4522	protein_coding	enhancer of zeste 2 polycomb repressive complex 2 subunit [Source:HGNC Symbol;Acc:HGNC:3527]	-
ENSG00000171298	4693	4869	2926	3146	4252	5386	GAA	17	80101556	80119879	+	5156	protein_coding	glucosidase alpha, acid [Source:HGNC Symbol;Acc:HGNC:4065]	-
ENSG00000104290	3758	3658	2183	2399	3013	3979	FZD3	8	28494205	28574268	+	13787	protein_coding	frizzled class receptor 3 [Source:HGNC Symbol;Acc:HGNC:4041]	-
ENSG00000067955	4559	4638	3834	4125	3121	4211	CBFB	16	67029116	67101058	+	4129	protein_coding	core-binding factor subunit beta [Source:HGNC Symbol;Acc:HGNC:1539]	CBF
ENSG00000089006	4109	4029	2702	2809	2840	3581	SNX5	20	17941597	17968980	-	7953	protein_coding	sorting nexin 5 [Source:HGNC Symbol;Acc:HGNC:14969]	-
ENSG00000117410	4501	4514	4222	4328	4374	5512	ATP6V0B	1	43974487	43978295	+	3535	protein_coding	ATPase H+ transporting V0 subunit b [Source:HGNC Symbol;Acc:HGNC:861]	-
ENSG00000066279	5403	5117	4293	4807	2844	3770	ASPM	1	197084128	197146694	-	10887	protein_coding	abnormal spindle microtubule assembly [Source:HGNC Symbol;Acc:HGNC:19048]	-
ENSG00000164050	5689	5950	4005	4420	3893	5140	PLXNB1	3	48403854	48430051	-	9733	protein_coding	plexin B1 [Source:HGNC Symbol;Acc:HGNC:9103]	-
ENSG00000105063	4458	4534	4459	4747	3865	5223	PPP6R1	19	55229780	55258995	-	6583	protein_coding	protein phosphatase 6 regulatory subunit 1 [Source:HGNC Symbol;Acc:HGNC:29195]	-
ENSG00000092445	3285	3377	2596	2626	3153	4132	TYRO3	15	41557675	41583586	+	10945	protein_coding	TYRO3 protein tyrosine kinase [Source:HGNC Symbol;Acc:HGNC:12446]	-
ENSG00000099995	3829	3959	3261	3536	2795	3615	SF3A1	22	30331988	30356947	-	6329	protein_coding	splicing factor 3a subunit 1 [Source:HGNC Symbol;Acc:HGNC:10765]	-
ENSG00000103647	4975	4833	2819	2918	3274	4476	CORO2B	15	68578969	68727806	+	3998	protein_coding	coronin 2B [Source:HGNC Symbol;Acc:HGNC:2256]	-
ENSG00000131653	4217	4385	3332	3502	3372	4215	TRAF7	16	2155698	2178129	+	4489	protein_coding	TNF receptor associated factor 7 [Source:HGNC Symbol;Acc:HGNC:20456]	-
ENSG00000115419	3824	3432	2616	2722	2006	2757	GLS	2	190880827	190965552	+	9827	protein_coding	glutaminase [Source:HGNC Symbol;Acc:HGNC:4331]	-
ENSG00000144224	3977	3921	3596	3690	2988	3902	UBXN4	2	135741619	135785055	+	5112	protein_coding	UBX domain protein 4 [Source:HGNC Symbol;Acc:HGNC:14860]	-
ENSG00000128602	4462	4526	3642	3741	3637	4916	SMO	7	129188872	129213545	+	4311	protein_coding	smoothened, frizzled class receptor [Source:HGNC Symbol;Acc:HGNC:11119]	-
ENSG00000115307	4249	4272	3171	3262	3838	4809	AUP1	2	74526645	74529939	-	2634	protein_coding	AUP1, lipid droplet regulating VLDL assembly factor [Source:HGNC Symbol;Acc:HGNC:891]	-
ENSG00000149923	3995	4098	3099	3269	3605	4887	PPP4C	16	30075978	30085377	+	2734	protein_coding	protein phosphatase 4 catalytic subunit [Source:HGNC Symbol;Acc:HGNC:9319]	-
ENSG00000180879	3017	3186	2648	2842	2805	3883	SSR4	X	153793516	153798505	+	4590	protein_coding	signal sequence receptor subunit 4 [Source:HGNC Symbol;Acc:HGNC:11326]	-
ENSG00000141867	3161	3316	3621	3817	2708	3437	BRD4	19	15235519	15332545	-	12093	protein_coding	bromodomain containing 4 [Source:HGNC Symbol;Acc:HGNC:13575]	-
ENSG00000056097	4884	4844	3604	3915	3287	4331	ZFR	5	32354350	32444761	-	6792	protein_coding	zinc finger RNA binding protein [Source:HGNC Symbol;Acc:HGNC:17277]	-
ENSG00000046653	4511	4459	3117	3268	3153	4217	GPM6B	X	13771031	13938638	-	5675	protein_coding	glycoprotein M6B [Source:HGNC Symbol;Acc:HGNC:4461]	-
ENSG00000169919	4101	4076	4245	4452	4312	5618	GUSB	7	65960684	65982314	-	3992	protein_coding	glucuronidase beta [Source:HGNC Symbol;Acc:HGNC:4696]	-
ENSG00000100591	2774	2529	2281	2365	1787	2316	AHSA1	14	77457870	77469474	+	2948	protein_coding	activator of HSP90 ATPase activity 1 [Source:HGNC Symbol;Acc:HGNC:1189]	-
ENSG00000116685	3526	3609	3530	3909	3552	4819	KIAA2013	1	11919591	11926428	-	3281	protein_coding	KIAA2013 [Source:HGNC Symbol;Acc:HGNC:28513]	-
ENSG00000152767	4448	4448	3816	4158	3231	3994	FARP1	13	98142562	98455176	+	36228	protein_coding	FERM, ARH/RhoGEF and pleckstrin domain protein 1 [Source:HGNC Symbol;Acc:HGNC:3591]	-
ENSG00000116221	3526	3584	2671	2989	2808	3818	MRPL37	1	54184041	54225464	+	2549	protein_coding	mitochondrial ribosomal protein L37 [Source:HGNC Symbol;Acc:HGNC:14034]	-
ENSG00000070814	2483	2627	2107	2277	1638	2177	TCOF1	5	150357629	150400308	+	11439	protein_coding	treacle ribosome biogenesis factor 1 [Source:HGNC Symbol;Acc:HGNC:11654]	-
ENSG00000213024	4781	4816	4031	4368	3897	5064	NUP62	19	49906825	49929763	-	6020	protein_coding	nucleoporin 62 [Source:HGNC Symbol;Acc:HGNC:8066]	-
ENSG00000147649	2739	2625	1673	1782	1820	2307	MTDH	8	97644179	97728770	+	6391	protein_coding	metadherin [Source:HGNC Symbol;Acc:HGNC:29608]	-
ENSG00000134247	3869	3983	5089	5198	3576	4897	PTGFRN	1	116910057	116990358	+	6352	protein_coding	prostaglandin F2 receptor inhibitor [Source:HGNC Symbol;Acc:HGNC:9601]	-
ENSG00000101191	4262	4276	3280	3458	3123	3939	DIDO1	20	62877738	62937952	-	13281	protein_coding	death inducer-obliterator 1 [Source:HGNC Symbol;Acc:HGNC:2680]	-
ENSG00000075151	5518	5458	3870	4088	3697	4910	EIF4G3	1	20806292	21176888	-	9596	protein_coding	eukaryotic translation initiation factor 4 gamma 3 [Source:HGNC Symbol;Acc:HGNC:3298]	-
ENSG00000132002	3994	4030	2490	2634	3357	4250	DNAJB1	19	14514770	14529770	-	3672	protein_coding	DnaJ heat shock protein family (Hsp40) member B1 [Source:HGNC Symbol;Acc:HGNC:5270]	-
ENSG00000066117	5191	5157	2804	2938	3550	4748	SMARCD1	12	50084972	50100712	+	5136	protein_coding	SWI/SNF related, matrix associated, actin dependent regulator of chromatin, subfamily d, member 1 [Source:HGNC Symbol;Acc:HGNC:11106]	-
ENSG00000100918	57	73	73	85	82	115	REC8	14	24171853	24180257	+	3844	protein_coding	REC8 meiotic recombination protein [Source:HGNC Symbol;Acc:HGNC:16879]	-
ENSG00000116584	7002	6811	3541	3800	2368	2967	ARHGEF2	1	155946851	156007070	-	9135	protein_coding	Rho/Rac guanine nucleotide exchange factor 2 [Source:HGNC Symbol;Acc:HGNC:682]	-
ENSG00000166326	5432	5546	3260	3569	3957	5054	TRIM44	11	35662805	35818007	+	13077	protein_coding	tripartite motif containing 44 [Source:HGNC Symbol;Acc:HGNC:19016]	-
ENSG00000174574	4153	4134	4318	4670	3817	4777	AKIRIN1	1	38991223	39006059	+	2741	protein_coding	akirin 1 [Source:HGNC Symbol;Acc:HGNC:25744]	-
ENSG00000008130	4053	4219	3414	3589	4051	5263	NADK	1	1751232	1780457	-	5570	protein_coding	NAD kinase [Source:HGNC Symbol;Acc:HGNC:29831]	-
ENSG00000100991	3796	3488	3200	3249	3179	4110	TRPC4AP	20	35002404	35092871	-	3226	protein_coding	transient receptor potential cation channel subfamily C member 4 associated protein [Source:HGNC Symbol;Acc:HGNC:16181]	-
ENSG00000176887	2861	2837	2946	3204	2470	3228	SOX11	2	5692667	5701385	+	8719	protein_coding	SRY-box 11 [Source:HGNC Symbol;Acc:HGNC:11191]	HMG
ENSG00000114857	4814	4565	3360	3547	3652	4632	NKTR	3	42600614	42648741	+	17356	protein_coding	natural killer cell triggering receptor [Source:HGNC Symbol;Acc:HGNC:7833]	-
ENSG00000151208	3457	3497	2846	2950	3133	3918	DLG5	10	77790791	77926526	-	10271	protein_coding	discs large MAGUK scaffold protein 5 [Source:HGNC Symbol;Acc:HGNC:2904]	-
ENSG00000197386	3521	3541	3234	3415	2873	3818	HTT	4	3041422	3243960	+	19796	protein_coding	huntingtin [Source:HGNC Symbol;Acc:HGNC:4851]	-
ENSG00000169398	3356	3441	2328	2371	2317	2946	PTK2	8	140657900	141002216	-	13742	protein_coding	protein tyrosine kinase 2 [Source:HGNC Symbol;Acc:HGNC:9611]	-
ENSG00000120875	3487	3642	1531	1616	2578	3306	DUSP4	8	29333064	29350668	-	7257	protein_coding	dual specificity phosphatase 4 [Source:HGNC Symbol;Acc:HGNC:3070]	-
ENSG00000120948	4405	4557	3567	3555	2965	3961	TARDBP	1	11012344	11026420	+	6071	protein_coding	TAR DNA binding protein [Source:HGNC Symbol;Acc:HGNC:11571]	-
ENSG00000115694	4266	4207	2865	2946	3533	4682	STK25	2	241492674	241509730	-	7584	protein_coding	serine/threonine kinase 25 [Source:HGNC Symbol;Acc:HGNC:11404]	-
ENSG00000143815	7054	6488	2737	2926	2761	3543	LBR	1	225401502	225428925	-	5257	protein_coding	lamin B receptor [Source:HGNC Symbol;Acc:HGNC:6518]	-
ENSG00000100836	3843	4032	2587	2675	3187	4295	PABPN1	14	23321289	23326185	+	3876	protein_coding	poly(A) binding protein nuclear 1 [Source:HGNC Symbol;Acc:HGNC:8565]	-
ENSG00000132382	2910	2927	1694	1797	1672	2213	MYBBP1A	17	4538897	4555631	-	6203	protein_coding	MYB binding protein 1a [Source:HGNC Symbol;Acc:HGNC:7546]	-
ENSG00000111142	4060	3977	3092	3228	2331	3166	METAP2	12	95473520	95515839	+	4491	protein_coding	methionyl aminopeptidase 2 [Source:HGNC Symbol;Acc:HGNC:16672]	-
ENSG00000092421	3102	3030	3567	3488	4484	5630	SEMA6A	5	116443616	116574934	-	10956	protein_coding	semaphorin 6A [Source:HGNC Symbol;Acc:HGNC:10738]	-
ENSG00000101166	3824	3623	2693	2940	2614	3223	PRELID3B	20	59033145	59042909	-	2977	protein_coding	PRELI domain containing 3B [Source:HGNC Symbol;Acc:HGNC:15892]	-
ENSG00000035403	2602	2603	3321	3513	2426	3097	VCL	10	73995193	74121363	+	9992	protein_coding	vinculin [Source:HGNC Symbol;Acc:HGNC:12665]	-
ENSG00000197119	4170	4319	3391	3424	4869	6290	SLC25A29	14	100291111	100306547	-	7451	protein_coding	solute carrier family 25 member 29 [Source:HGNC Symbol;Acc:HGNC:20116]	-
ENSG00000141759	4184	4235	2301	2289	3167	4239	TXNL4A	18	79970811	80033949	-	5231	protein_coding	thioredoxin like 4A [Source:HGNC Symbol;Acc:HGNC:30551]	-
ENSG00000167085	3187	3164	2360	2687	2304	2972	PHB	17	49404049	49414905	-	3838	protein_coding	prohibitin [Source:HGNC Symbol;Acc:HGNC:8912]	-
ENSG00000197894	3540	3659	2686	2902	2333	2955	ADH5	4	99070978	99088801	-	4866	protein_coding	alcohol dehydrogenase 5 (class III), chi polypeptide [Source:HGNC Symbol;Acc:HGNC:253]	-
ENSG00000158864	3977	4066	2863	3016	3092	3865	NDUFS2	1	161197104	161214395	+	3658	protein_coding	NADH:ubiquinone oxidoreductase core subunit S2 [Source:HGNC Symbol;Acc:HGNC:7708]	-
ENSG00000004399	2821	2894	2679	2703	3036	3976	PLXND1	3	129555175	129606818	-	9738	protein_coding	plexin D1 [Source:HGNC Symbol;Acc:HGNC:9107]	-
ENSG00000134440	3871	3809	2162	2309	2305	3022	NARS	18	57600656	57622213	-	4089	protein_coding	asparaginyl-tRNA synthetase [Source:HGNC Symbol;Acc:HGNC:7643]	-
ENSG00000167775	4201	4309	3117	3423	3509	4686	CD320	19	8302127	8308356	-	2277	protein_coding	CD320 molecule [Source:HGNC Symbol;Acc:HGNC:16692]	-
ENSG00000117906	3910	3594	3390	3658	2673	3421	RCN2	15	76931619	76954392	+	10019	protein_coding	reticulocalbin 2 [Source:HGNC Symbol;Acc:HGNC:9935]	-
ENSG00000108828	4352	4361	3654	3874	4578	6149	VAT1	17	43014605	43025123	-	3501	protein_coding	vesicle amine transport 1 [Source:HGNC Symbol;Acc:HGNC:16919]	-
ENSG00000123064	3521	3627	2444	2597	2480	3256	DDX54	12	113157174	113185479	-	5064	protein_coding	DEAD-box helicase 54 [Source:HGNC Symbol;Acc:HGNC:20084]	-
ENSG00000187735	3479	3200	2855	2947	2167	2878	TCEA1	8	53966552	54022529	-	4415	protein_coding	transcription elongation factor A1 [Source:HGNC Symbol;Acc:HGNC:11612]	-
ENSG00000075413	3840	3699	2762	2934	2893	3753	MARK3	14	103385392	103503831	+	8891	protein_coding	microtubule affinity regulating kinase 3 [Source:HGNC Symbol;Acc:HGNC:6897]	-
ENSG00000125166	3390	3185	2190	2402	2271	3118	GOT2	16	58707131	58734357	-	3766	protein_coding	glutamic-oxaloacetic transaminase 2 [Source:HGNC Symbol;Acc:HGNC:4433]	-
ENSG00000145860	3702	3645	2966	3127	3082	3978	RNF145	5	159157409	159210053	-	4614	protein_coding	ring finger protein 145 [Source:HGNC Symbol;Acc:HGNC:20853]	-
ENSG00000185950	4454	4864	3626	4220	6494	8244	IRS2	13	109752698	109786568	-	8138	protein_coding	insulin receptor substrate 2 [Source:HGNC Symbol;Acc:HGNC:6126]	-
ENSG00000096063	3327	3295	2502	2560	2653	3210	SRPK1	6	35832966	35921342	-	6692	protein_coding	SRSF protein kinase 1 [Source:HGNC Symbol;Acc:HGNC:11305]	-
ENSG00000181789	4767	4604	3484	3515	2844	3721	COPG1	3	129249606	129277773	+	4425	protein_coding	coatomer protein complex subunit gamma 1 [Source:HGNC Symbol;Acc:HGNC:2236]	-
ENSG00000170873	1540	1597	2270	2349	1585	2050	MTSS1	8	124550790	124728429	-	7727	protein_coding	MTSS1, I-BAR domain containing [Source:HGNC Symbol;Acc:HGNC:20443]	-
ENSG00000176903	2981	3058	2119	2345	2207	2824	PNMA1	14	73711783	73714372	-	2590	protein_coding	PNMA family member 1 [Source:HGNC Symbol;Acc:HGNC:9158]	-
ENSG00000100029	2496	2467	1646	1741	1534	2021	PES1	22	30576625	30607083	-	4557	protein_coding	pescadillo ribosomal biogenesis factor 1 [Source:HGNC Symbol;Acc:HGNC:8848]	-
ENSG00000165637	3458	3467	2607	2847	2223	2934	VDAC2	10	75210154	75231448	+	2827	protein_coding	voltage dependent anion channel 2 [Source:HGNC Symbol;Acc:HGNC:12672]	-
ENSG00000132635	4269	4144	2553	2884	4750	6316	PCED1A	20	2835314	2841190	-	2341	protein_coding	PC-esterase domain containing 1A [Source:HGNC Symbol;Acc:HGNC:16212]	-
ENSG00000164111	5020	4905	4151	4471	4883	6237	ANXA5	4	121667955	121697113	-	3034	protein_coding	annexin A5 [Source:HGNC Symbol;Acc:HGNC:543]	-
ENSG00000108262	3051	2934	2612	2762	2603	3309	GIT1	17	29573469	29594054	-	5635	protein_coding	GIT ArfGAP 1 [Source:HGNC Symbol;Acc:HGNC:4272]	-
ENSG00000136720	3528	3493	2847	3282	7485	10331	HS6ST1	2	128236716	128318577	-	4683	protein_coding	heparan sulfate 6-O-sulfotransferase 1 [Source:HGNC Symbol;Acc:HGNC:5201]	-
ENSG00000136271	3763	3568	2820	2964	2680	3499	DDX56	7	44565417	44575051	-	4068	protein_coding	DEAD-box helicase 56 [Source:HGNC Symbol;Acc:HGNC:18193]	-
ENSG00000205336	4584	4684	2151	2332	2429	3105	ADGRG1	16	57610652	57665580	+	8659	protein_coding	adhesion G protein-coupled receptor G1 [Source:HGNC Symbol;Acc:HGNC:4512]	-
ENSG00000152332	5463	5233	3463	3692	2895	3744	UHMK1	1	162497251	162529629	+	9246	protein_coding	U2AF homology motif kinase 1 [Source:HGNC Symbol;Acc:HGNC:19683]	-
ENSG00000168496	4444	4510	3859	3995	3597	4675	FEN1	11	61792637	61797244	+	2478	protein_coding	flap structure-specific endonuclease 1 [Source:HGNC Symbol;Acc:HGNC:3650]	-
ENSG00000119596	3782	3871	3135	3378	2891	3657	YLPM1	14	74763366	74859435	+	14876	protein_coding	YLP motif containing 1 [Source:HGNC Symbol;Acc:HGNC:17798]	-
ENSG00000112514	4004	4067	2831	3061	4265	5518	CUTA	6	33416442	33418317	-	1876	protein_coding	cutA divalent cation tolerance homolog [Source:HGNC Symbol;Acc:HGNC:21101]	-
ENSG00000132424	3709	3406	3137	3251	2653	3353	PNISR	6	99398051	99425331	-	10870	protein_coding	PNN interacting serine and arginine rich protein [Source:HGNC Symbol;Acc:HGNC:21222]	-
ENSG00000054965	5450	5379	4220	4576	4186	5477	FAM168A	11	73400487	73598189	-	7887	protein_coding	family with sequence similarity 168 member A [Source:HGNC Symbol;Acc:HGNC:28999]	-
ENSG00000078618	4515	4551	3519	3744	3115	4055	NRDC	1	51789191	51878937	-	6773	protein_coding	nardilysin convertase [Source:HGNC Symbol;Acc:HGNC:7995]	-
ENSG00000196839	6749	6598	3037	3132	1933	2526	ADA	20	44619522	44652233	-	2852	protein_coding	adenosine deaminase [Source:HGNC Symbol;Acc:HGNC:186]	-
ENSG00000127418	4344	4465	3649	3848	2789	3578	FGFRL1	4	1009936	1026897	+	4145	protein_coding	fibroblast growth factor receptor like 1 [Source:HGNC Symbol;Acc:HGNC:3693]	-
ENSG00000134057	4030	4134	2984	3267	2685	3372	CCNB1	5	69167010	69178245	+	2558	protein_coding	cyclin B1 [Source:HGNC Symbol;Acc:HGNC:1579]	-
ENSG00000164897	3409	3465	3210	3576	4207	5474	TMUB1	7	151081080	151083546	-	2005	protein_coding	transmembrane and ubiquitin like domain containing 1 [Source:HGNC Symbol;Acc:HGNC:21709]	-
ENSG00000111206	5221	5317	4076	4402	2975	3842	FOXM1	12	2857681	2877155	-	4899	protein_coding	forkhead box M1 [Source:HGNC Symbol;Acc:HGNC:3818]	Fork
ENSG00000128309	2372	2552	1474	1602	1577	2146	MPST	22	37019635	37029822	+	6760	protein_coding	mercaptopyruvate sulfurtransferase [Source:HGNC Symbol;Acc:HGNC:7223]	-
ENSG00000089248	2939	2986	3007	3137	3169	4065	ERP29	12	112013316	112023451	+	3083	protein_coding	endoplasmic reticulum protein 29 [Source:HGNC Symbol;Acc:HGNC:13799]	-
ENSG00000127445	4172	4472	3314	3393	4162	5393	PIN1	19	9835257	9849682	+	4570	protein_coding	peptidylprolyl cis/trans isomerase, NIMA-interacting 1 [Source:HGNC Symbol;Acc:HGNC:8988]	-
ENSG00000198258	3572	3595	2961	3152	3545	4351	UBL5	19	9827892	9830115	+	1931	protein_coding	ubiquitin like 5 [Source:HGNC Symbol;Acc:HGNC:13736]	-
ENSG00000118058	4467	4513	3808	4043	3172	4097	KMT2A	11	118436464	118526832	+	31305	protein_coding	lysine methyltransferase 2A [Source:HGNC Symbol;Acc:HGNC:7132]	-
ENSG00000179115	3824	3983	2905	2985	2807	3536	FARSA	19	12922479	12934037	-	2435	protein_coding	phenylalanyl-tRNA synthetase subunit alpha [Source:HGNC Symbol;Acc:HGNC:3592]	-
ENSG00000157933	5037	5258	3198	3317	3461	4356	SKI	1	2228695	2310119	+	6080	protein_coding	SKI proto-oncogene [Source:HGNC Symbol;Acc:HGNC:10896]	-
ENSG00000180817	2635	2666	1759	1942	1497	1990	PPA1	10	70202830	70233911	-	5171	protein_coding	pyrophosphatase (inorganic) 1 [Source:HGNC Symbol;Acc:HGNC:9226]	-
ENSG00000135677	3499	3380	4052	4482	2909	3645	GNS	12	64713445	64759447	-	6284	protein_coding	glucosamine (N-acetyl)-6-sulfatase [Source:HGNC Symbol;Acc:HGNC:4422]	-
ENSG00000099991	2779	2919	2013	1955	2656	3590	CABIN1	22	24011192	24178628	+	9388	protein_coding	calcineurin binding protein 1 [Source:HGNC Symbol;Acc:HGNC:24187]	-
ENSG00000132466	3963	3802	3042	3207	2745	3558	ANKRD17	4	73073376	73258798	-	12042	protein_coding	ankyrin repeat domain 17 [Source:HGNC Symbol;Acc:HGNC:23575]	-
ENSG00000166181	4007	3834	4190	4361	3441	4588	API5	11	43311963	43344529	+	4651	protein_coding	apoptosis inhibitor 5 [Source:HGNC Symbol;Acc:HGNC:594]	-
ENSG00000133226	4140	4096	3446	3666	3189	3939	SRRM1	1	24631716	24673267	+	8168	protein_coding	serine and arginine repetitive matrix 1 [Source:HGNC Symbol;Acc:HGNC:16638]	-
ENSG00000005486	5118	4942	4694	5047	4613	6026	RHBDD2	7	75842602	75888926	+	2441	protein_coding	rhomboid domain containing 2 [Source:HGNC Symbol;Acc:HGNC:23082]	-
ENSG00000122705	3323	3346	2256	2451	2771	3522	CLTA	9	36190856	36304781	+	2515	protein_coding	clathrin light chain A [Source:HGNC Symbol;Acc:HGNC:2090]	-
ENSG00000198561	3985	4045	3405	3646	3319	4193	CTNND1	11	57753243	57819546	+	8798	protein_coding	catenin delta 1 [Source:HGNC Symbol;Acc:HGNC:2515]	-
ENSG00000185359	3666	3779	3211	3349	3235	4212	HGS	17	81683326	81703138	+	8254	protein_coding	hepatocyte growth factor-regulated tyrosine kinase substrate [Source:HGNC Symbol;Acc:HGNC:4897]	-
ENSG00000099956	3291	3464	1967	2150	2455	3351	SMARCB1	22	23786931	23838008	+	16525	protein_coding	SWI/SNF related, matrix associated, actin dependent regulator of chromatin, subfamily b, member 1 [Source:HGNC Symbol;Acc:HGNC:11103]	-
ENSG00000177383	3314	3456	2719	2982	2905	3951	MAGEF1	3	184710367	184712002	-	1636	protein_coding	MAGE family member F1 [Source:HGNC Symbol;Acc:HGNC:29639]	-
ENSG00000182934	4759	4607	4091	4211	3704	4794	SRPRA	11	126262919	126269144	-	4167	protein_coding	SRP receptor subunit alpha [Source:HGNC Symbol;Acc:HGNC:11307]	-
ENSG00000078674	3321	3246	2639	2764	2410	3094	PCM1	8	17922840	18029944	+	14445	protein_coding	pericentriolar material 1 [Source:HGNC Symbol;Acc:HGNC:8727]	-
ENSG00000154518	3366	3233	2194	2358	2065	2664	ATP5MC3	2	175176258	175184607	-	6780	protein_coding	ATP synthase membrane subunit c locus 3 [Source:HGNC Symbol;Acc:HGNC:843]	-
ENSG00000146918	4428	4461	4106	4311	3068	3939	NCAPG2	7	158631311	158704829	-	6988	protein_coding	non-SMC condensin II complex subunit G2 [Source:HGNC Symbol;Acc:HGNC:21904]	-
ENSG00000103769	3250	3031	3015	3261	2784	3638	RAB11A	15	65726054	65891991	+	5682	protein_coding	RAB11A, member RAS oncogene family [Source:HGNC Symbol;Acc:HGNC:9760]	-
ENSG00000072042	4012	3858	3715	4073	3039	4114	RDH11	14	67676801	67695814	-	5518	protein_coding	retinol dehydrogenase 11 [Source:HGNC Symbol;Acc:HGNC:17964]	-
ENSG00000106348	3004	2977	2516	2582	2688	3448	IMPDH1	7	128392277	128410252	-	3662	protein_coding	inosine monophosphate dehydrogenase 1 [Source:HGNC Symbol;Acc:HGNC:6052]	-
ENSG00000071462	3659	3578	2562	2753	2569	3363	BUD23	7	73683025	73705161	+	7944	protein_coding	BUD23, rRNA methyltransferase and ribosome maturation factor [Source:HGNC Symbol;Acc:HGNC:16405]	-
ENSG00000145604	4397	4331	2866	2978	3319	4317	SKP2	5	36151989	36184319	+	3837	protein_coding	S-phase kinase associated protein 2 [Source:HGNC Symbol;Acc:HGNC:10901]	-
ENSG00000196628	3550	3391	2217	2405	2527	3238	TCF4	18	55222331	55664787	-	27828	protein_coding	transcription factor 4 [Source:HGNC Symbol;Acc:HGNC:11634]	bHLH
ENSG00000160211	3091	3075	2065	2129	2833	3495	G6PD	X	154531390	154547572	-	3995	protein_coding	glucose-6-phosphate dehydrogenase [Source:HGNC Symbol;Acc:HGNC:4057]	-
ENSG00000233927	2209	2325	1925	2081	2301	2678	RPS28	19	8321158	8323340	+	2119	protein_coding	ribosomal protein S28 [Source:HGNC Symbol;Acc:HGNC:10418]	-
ENSG00000163872	4167	3992	3041	3194	3232	4298	YEATS2	3	183697818	183812625	+	10212	protein_coding	YEATS domain containing 2 [Source:HGNC Symbol;Acc:HGNC:25489]	-
ENSG00000127054	4102	4124	3024	3339	3255	4216	INTS11	1	1311585	1324691	-	8220	protein_coding	integrator complex subunit 11 [Source:HGNC Symbol;Acc:HGNC:26052]	-
ENSG00000160075	4159	4358	3303	3557	2867	3627	SSU72	1	1541673	1574869	-	6925	protein_coding	SSU72 homolog, RNA polymerase II CTD phosphatase [Source:HGNC Symbol;Acc:HGNC:25016]	-
ENSG00000113649	3303	3488	2644	2694	2040	2628	TCERG1	5	146447311	146511961	+	8714	protein_coding	transcription elongation regulator 1 [Source:HGNC Symbol;Acc:HGNC:15630]	-
ENSG00000175063	4072	3732	3338	3812	2802	3977	UBE2C	20	45812576	45816957	+	1286	protein_coding	ubiquitin conjugating enzyme E2 C [Source:HGNC Symbol;Acc:HGNC:15937]	-
ENSG00000132718	3345	3370	2435	2473	4311	5630	SYT11	1	155859509	155885199	+	5240	protein_coding	synaptotagmin 11 [Source:HGNC Symbol;Acc:HGNC:19239]	-
ENSG00000138430	2777	2728	2319	2608	2051	2576	OLA1	2	174072447	174248698	-	6100	protein_coding	Obg like ATPase 1 [Source:HGNC Symbol;Acc:HGNC:28833]	-
ENSG00000123983	5517	5062	3729	3939	2542	3127	ACSL3	2	222860934	222944639	+	7240	protein_coding	acyl-CoA synthetase long chain family member 3 [Source:HGNC Symbol;Acc:HGNC:3570]	-
ENSG00000159167	2131	2102	6784	7163	3988	5045	STC1	8	23841915	23854807	-	4149	protein_coding	stanniocalcin 1 [Source:HGNC Symbol;Acc:HGNC:11373]	-
ENSG00000198356	3779	3795	3075	3390	3601	4729	ASNA1	19	12737139	12748323	+	1652	protein_coding	arsA arsenite transporter, ATP-binding, homolog 1 (bacterial) [Source:HGNC Symbol;Acc:HGNC:752]	-
ENSG00000165671	4141	4181	2871	3024	2454	3150	NSD1	5	177133025	177300215	+	15493	protein_coding	nuclear receptor binding SET domain protein 1 [Source:HGNC Symbol;Acc:HGNC:14234]	-
ENSG00000072110	4057	3967	3171	3331	2227	2913	ACTN1	14	68874143	68979440	-	10626	protein_coding	actinin alpha 1 [Source:HGNC Symbol;Acc:HGNC:163]	-
ENSG00000179134	5673	5647	2964	3174	4222	5348	SAMD4B	19	39342396	39385710	+	8057	protein_coding	sterile alpha motif domain containing 4B [Source:HGNC Symbol;Acc:HGNC:25492]	-
ENSG00000158195	4043	4313	2765	2979	3271	4241	WASF2	1	27404226	27490158	-	5676	protein_coding	WAS protein family member 2 [Source:HGNC Symbol;Acc:HGNC:12733]	-
ENSG00000119638	2141	2103	1724	1792	1816	2408	NEK9	14	75079353	75127344	-	10787	protein_coding	NIMA related kinase 9 [Source:HGNC Symbol;Acc:HGNC:18591]	-
ENSG00000180398	5076	4659	4572	4794	2612	3370	MCFD2	2	46901870	46941855	-	5994	protein_coding	multiple coagulation factor deficiency 2 [Source:HGNC Symbol;Acc:HGNC:18451]	-
ENSG00000197045	3918	3690	3005	3092	2474	3044	GMFB	14	54474484	54489196	-	7966	protein_coding	glia maturation factor beta [Source:HGNC Symbol;Acc:HGNC:4373]	-
ENSG00000164056	4864	4843	3062	3247	3276	3941	SPRY1	4	123396795	123403760	+	3963	protein_coding	sprouty RTK signaling antagonist 1 [Source:HGNC Symbol;Acc:HGNC:11269]	-
ENSG00000125505	4396	4303	3795	4221	4954	6427	MBOAT7	19	54173412	54189882	-	5292	protein_coding	membrane bound O-acyltransferase domain containing 7 [Source:HGNC Symbol;Acc:HGNC:15505]	-
ENSG00000184117	3921	3778	1957	2029	2915	3860	NIPSNAP1	22	29554808	29581337	-	3067	protein_coding	nipsnap homolog 1 [Source:HGNC Symbol;Acc:HGNC:7827]	-
ENSG00000101337	3936	3859	3238	3448	3103	3967	TM9SF4	20	32109506	32167258	+	5415	protein_coding	transmembrane 9 superfamily member 4 [Source:HGNC Symbol;Acc:HGNC:30797]	-
ENSG00000023191	4110	4282	3105	3353	3603	4783	RNH1	11	494512	507300	-	7374	protein_coding	ribonuclease/angiogenin inhibitor 1 [Source:HGNC Symbol;Acc:HGNC:10074]	-
ENSG00000151503	5409	5108	3483	3724	3503	4692	NCAPD3	11	134150119	134225454	-	9114	protein_coding	non-SMC condensin II complex subunit D3 [Source:HGNC Symbol;Acc:HGNC:28952]	-
ENSG00000172795	4021	4052	3310	3333	2351	3057	DCP2	5	112976702	113020970	+	9951	protein_coding	decapping mRNA 2 [Source:HGNC Symbol;Acc:HGNC:24452]	-
ENSG00000140612	2950	2966	2577	2747	2404	3086	SEC11A	15	84669538	84716716	-	5748	protein_coding	SEC11 homolog A, signal peptidase complex subunit [Source:HGNC Symbol;Acc:HGNC:17718]	-
ENSG00000130826	2972	2897	1640	1869	1805	2360	DKC1	X	154762742	154777689	+	4203	protein_coding	dyskerin pseudouridine synthase 1 [Source:HGNC Symbol;Acc:HGNC:2890]	-
ENSG00000105726	3219	3453	3204	3285	2565	3447	ATP13A1	19	19645198	19663693	-	8376	protein_coding	ATPase 13A1 [Source:HGNC Symbol;Acc:HGNC:24215]	-
ENSG00000163629	4508	4416	2986	3198	2778	3741	PTPN13	4	86594315	86815171	+	9496	protein_coding	protein tyrosine phosphatase, non-receptor type 13 [Source:HGNC Symbol;Acc:HGNC:9646]	-
ENSG00000161057	4572	4498	3404	3629	2977	4071	PSMC2	7	103344254	103369395	+	3547	protein_coding	proteasome 26S subunit, ATPase 2 [Source:HGNC Symbol;Acc:HGNC:9548]	-
ENSG00000069849	3380	3256	3137	3334	3011	3684	ATP1B3	3	141876124	141926514	+	2584	protein_coding	ATPase Na+/K+ transporting subunit beta 3 [Source:HGNC Symbol;Acc:HGNC:806]	-
ENSG00000163466	4182	4033	2684	2928	3356	4277	ARPC2	2	218217094	218254356	+	6562	protein_coding	actin related protein 2/3 complex subunit 2 [Source:HGNC Symbol;Acc:HGNC:705]	-
ENSG00000022840	4331	4211	3701	3821	3588	4553	RNF10	12	120533480	120577594	+	5911	protein_coding	ring finger protein 10 [Source:HGNC Symbol;Acc:HGNC:10055]	-
ENSG00000116350	4499	4590	3550	3728	2926	3898	SRSF4	1	29147743	29181987	-	8893	protein_coding	serine and arginine rich splicing factor 4 [Source:HGNC Symbol;Acc:HGNC:10786]	-
ENSG00000130227	2986	2908	2563	2722	2101	2695	XPO7	8	21919671	22006585	+	6909	protein_coding	exportin 7 [Source:HGNC Symbol;Acc:HGNC:14108]	-
ENSG00000123159	3860	3872	2954	3242	3994	5165	GIPC1	19	14477760	14496149	-	4440	protein_coding	GIPC PDZ domain containing family member 1 [Source:HGNC Symbol;Acc:HGNC:1226]	-
ENSG00000160803	4060	4172	2223	2436	3005	3940	UBQLN4	1	156035301	156053794	-	3878	protein_coding	ubiquilin 4 [Source:HGNC Symbol;Acc:HGNC:1237]	-
ENSG00000198836	4215	4055	2735	2926	2623	3384	OPA1	3	193593144	193697823	+	9052	protein_coding	OPA1, mitochondrial dynamin like GTPase [Source:HGNC Symbol;Acc:HGNC:8140]	-
ENSG00000115275	4082	4313	3541	3742	3399	4485	MOGS	2	74461057	74465410	-	3584	protein_coding	mannosyl-oligosaccharide glucosidase [Source:HGNC Symbol;Acc:HGNC:24862]	-
ENSG00000119689	3582	3521	2470	2535	2792	3520	DLST	14	74881891	74903745	+	4550	protein_coding	dihydrolipoamide S-succinyltransferase [Source:HGNC Symbol;Acc:HGNC:2911]	-
ENSG00000154127	7829	7875	3310	3452	4418	5746	UBASH3B	11	122655675	122814473	+	9011	protein_coding	ubiquitin associated and SH3 domain containing B [Source:HGNC Symbol;Acc:HGNC:29884]	-
ENSG00000095564	2694	2709	2044	2140	2297	2998	BTAF1	10	91923769	92030325	+	7582	protein_coding	B-TFIID TATA-box binding protein associated factor 1 [Source:HGNC Symbol;Acc:HGNC:17307]	-
ENSG00000088256	3847	3750	3275	3407	3149	4124	GNA11	19	3094410	3124004	+	6242	protein_coding	G protein subunit alpha 11 [Source:HGNC Symbol;Acc:HGNC:4379]	-
ENSG00000091140	4054	3789	2845	3051	2582	3535	DLD	7	107890970	107931730	+	5299	protein_coding	dihydrolipoamide dehydrogenase [Source:HGNC Symbol;Acc:HGNC:2898]	-
ENSG00000138760	3351	3351	2714	2848	2183	2786	SCARB2	4	76158733	76234536	-	19341	protein_coding	scavenger receptor class B member 2 [Source:HGNC Symbol;Acc:HGNC:1665]	-
ENSG00000204713	4325	4022	3027	3005	3097	3900	TRIM27	6	28903002	28923989	-	7986	protein_coding	tripartite motif containing 27 [Source:HGNC Symbol;Acc:HGNC:9975]	-
ENSG00000168374	4317	4228	3315	3553	3082	3939	ARF4	3	57571363	57598220	-	2595	protein_coding	ADP ribosylation factor 4 [Source:HGNC Symbol;Acc:HGNC:655]	-
ENSG00000067704	3272	3176	2324	2597	1741	2252	IARS2	1	220094102	220148041	+	4165	protein_coding	isoleucyl-tRNA synthetase 2, mitochondrial [Source:HGNC Symbol;Acc:HGNC:29685]	-
ENSG00000126461	4643	5044	4288	4700	4060	5392	SCAF1	19	49642125	49658642	+	4548	protein_coding	SR-related CTD associated factor 1 [Source:HGNC Symbol;Acc:HGNC:30403]	-
ENSG00000177889	4735	4531	2399	2558	3244	4208	UBE2N	12	93405673	93442262	-	6269	protein_coding	ubiquitin conjugating enzyme E2 N [Source:HGNC Symbol;Acc:HGNC:12492]	-
ENSG00000124155	3727	3736	3815	4179	3074	3866	PIGT	20	45416067	45456934	+	19670	protein_coding	phosphatidylinositol glycan anchor biosynthesis class T [Source:HGNC Symbol;Acc:HGNC:14938]	-
ENSG00000117399	4514	4630	3718	4025	2990	3857	CDC20	1	43358955	43363203	+	2038	protein_coding	cell division cycle 20 [Source:HGNC Symbol;Acc:HGNC:1723]	-
ENSG00000114200	3173	2960	2105	2398	2058	2609	BCHE	3	165772904	165837472	-	3082	protein_coding	butyrylcholinesterase [Source:HGNC Symbol;Acc:HGNC:983]	-
ENSG00000152601	3820	3624	3241	3391	2409	3162	MBNL1	3	152243828	152465780	+	9989	protein_coding	muscleblind like splicing regulator 1 [Source:HGNC Symbol;Acc:HGNC:6923]	-
ENSG00000113712	3910	4106	3013	3286	2742	3498	CSNK1A1	5	149492197	149551552	-	7714	protein_coding	casein kinase 1 alpha 1 [Source:HGNC Symbol;Acc:HGNC:2451]	-
ENSG00000173898	4880	4908	2618	2942	3445	4485	SPTBN2	11	66685248	66729226	-	9642	protein_coding	spectrin beta, non-erythrocytic 2 [Source:HGNC Symbol;Acc:HGNC:11276]	-
ENSG00000110841	3680	3425	3317	3551	3353	4324	PPFIBP1	12	27523431	27695564	+	11690	protein_coding	PPFIA binding protein 1 [Source:HGNC Symbol;Acc:HGNC:9249]	-
ENSG00000141576	6827	7036	3128	3279	3490	4638	RNF157	17	76142453	76240373	-	7805	protein_coding	ring finger protein 157 [Source:HGNC Symbol;Acc:HGNC:29402]	-
ENSG00000164062	4711	4639	2220	2319	3553	4746	APEH	3	49674002	49683963	+	4669	protein_coding	acylaminoacyl-peptide hydrolase [Source:HGNC Symbol;Acc:HGNC:586]	-
ENSG00000164466	3520	3346	2302	2322	2523	3277	SFXN1	5	175477062	175529742	+	7572	protein_coding	sideroflexin 1 [Source:HGNC Symbol;Acc:HGNC:16085]	-
ENSG00000131504	3436	3379	2907	3112	2680	3636	DIAPH1	5	141515016	141619055	-	7375	protein_coding	diaphanous related formin 1 [Source:HGNC Symbol;Acc:HGNC:2876]	-
ENSG00000145284	5242	5231	4066	4197	3018	3831	SCD5	4	82629539	82798857	-	4292	protein_coding	stearoyl-CoA desaturase 5 [Source:HGNC Symbol;Acc:HGNC:21088]	-
ENSG00000186185	4225	4088	4974	4940	2780	3503	KIF18B	17	44924709	44947711	-	4655	protein_coding	kinesin family member 18B [Source:HGNC Symbol;Acc:HGNC:27102]	-
ENSG00000124571	4089	3911	2792	2743	2451	3146	XPO5	6	43522330	43576075	-	8522	protein_coding	exportin 5 [Source:HGNC Symbol;Acc:HGNC:17675]	-
ENSG00000198576	9712	9920	1670	1737	1268	1690	ARC	8	142611044	142614472	-	2991	protein_coding	activity regulated cytoskeleton associated protein [Source:HGNC Symbol;Acc:HGNC:648]	-
ENSG00000113407	4566	4383	3126	3366	2341	3040	TARS	5	33440696	33469539	+	5718	protein_coding	threonyl-tRNA synthetase [Source:HGNC Symbol;Acc:HGNC:11572]	-
ENSG00000131507	2940	3018	2481	2750	2156	2809	NDFIP1	5	142108505	142154443	+	6024	protein_coding	Nedd4 family interacting protein 1 [Source:HGNC Symbol;Acc:HGNC:17592]	-
ENSG00000169223	3683	3869	2981	3271	3328	4170	LMAN2	5	177331562	177351852	-	2357	protein_coding	lectin, mannose binding 2 [Source:HGNC Symbol;Acc:HGNC:16986]	-
ENSG00000168280	3780	3683	2150	2439	4208	5333	KIF5C	2	148875250	149026759	+	9215	protein_coding	kinesin family member 5C [Source:HGNC Symbol;Acc:HGNC:6325]	-
ENSG00000112739	4233	4039	2711	2902	2846	3718	PRPF4B	6	4021267	4064983	+	7859	protein_coding	pre-mRNA processing factor 4B [Source:HGNC Symbol;Acc:HGNC:17346]	-
ENSG00000101161	4000	4121	3140	3285	2729	3443	PRPF6	20	63981135	64033100	+	3044	protein_coding	pre-mRNA processing factor 6 [Source:HGNC Symbol;Acc:HGNC:15860]	-
ENSG00000070614	3757	3822	2938	3102	2613	3463	NDST1	5	150485818	150558211	+	9529	protein_coding	N-deacetylase and N-sulfotransferase 1 [Source:HGNC Symbol;Acc:HGNC:7680]	-
ENSG00000101412	3987	4157	3284	3566	4087	5308	E2F1	20	33675683	33686404	-	2503	protein_coding	E2F transcription factor 1 [Source:HGNC Symbol;Acc:HGNC:3113]	E2F
ENSG00000197256	5138	5129	3837	3982	4418	5752	KANK2	19	11164267	11197791	-	7638	protein_coding	KN motif and ankyrin repeat domains 2 [Source:HGNC Symbol;Acc:HGNC:29300]	-
ENSG00000148180	2290	2338	3691	3912	4473	5741	GSN	9	121207794	121332843	+	11018	protein_coding	gelsolin [Source:HGNC Symbol;Acc:HGNC:4620]	-
ENSG00000177885	3922	3805	3311	3739	3151	3882	GRB2	17	75318076	75405709	-	4716	protein_coding	growth factor receptor bound protein 2 [Source:HGNC Symbol;Acc:HGNC:4566]	-
ENSG00000198728	2405	2512	2437	2591	2437	3245	LDB1	10	102107560	102120453	-	2790	protein_coding	LIM domain binding 1 [Source:HGNC Symbol;Acc:HGNC:6532]	-
ENSG00000183431	4044	4057	3170	3496	2992	3831	SF3A3	1	37956975	37990921	-	4740	protein_coding	splicing factor 3a subunit 3 [Source:HGNC Symbol;Acc:HGNC:10767]	-
ENSG00000163660	4452	4334	3238	3412	3543	4675	CCNL1	3	157146508	157160760	-	8729	protein_coding	cyclin L1 [Source:HGNC Symbol;Acc:HGNC:20569]	-
ENSG00000125651	3542	3562	2744	3008	2986	4010	GTF2F1	19	6379569	6393981	-	3134	protein_coding	general transcription factor IIF subunit 1 [Source:HGNC Symbol;Acc:HGNC:4652]	-
ENSG00000136802	4897	4942	4141	4330	4308	5475	LRRC8A	9	128882112	128918039	+	5230	protein_coding	leucine rich repeat containing 8 VRAC subunit A [Source:HGNC Symbol;Acc:HGNC:19027]	-
ENSG00000115091	4422	4204	2667	2765	2745	3587	ACTR3	2	113889960	113962596	+	12049	protein_coding	ARP3 actin related protein 3 homolog [Source:HGNC Symbol;Acc:HGNC:170]	-
ENSG00000136448	3575	3590	3190	3220	3141	3914	NMT1	17	45051610	45109016	+	6669	protein_coding	N-myristoyltransferase 1 [Source:HGNC Symbol;Acc:HGNC:7857]	-
ENSG00000075043	537	506	98	106	138	157	KCNQ2	20	63400210	63472677	-	12775	protein_coding	potassium voltage-gated channel subfamily Q member 2 [Source:HGNC Symbol;Acc:HGNC:6296]	-
ENSG00000130522	2611	2745	2001	2214	4375	5755	JUND	19	18279760	18281622	-	1863	protein_coding	JunD proto-oncogene, AP-1 transcription factor subunit [Source:HGNC Symbol;Acc:HGNC:6206]	TF_bZIP
ENSG00000023734	3666	3523	2612	2800	2537	3306	STRAP	12	15882391	15903478	+	2211	protein_coding	serine/threonine kinase receptor associated protein [Source:HGNC Symbol;Acc:HGNC:30796]	-
ENSG00000108604	2465	2365	3130	3218	2680	3382	SMARCD2	17	63832081	63843065	-	3734	protein_coding	SWI/SNF related, matrix associated, actin dependent regulator of chromatin, subfamily d, member 2 [Source:HGNC Symbol;Acc:HGNC:11107]	-
ENSG00000114554	3598	3555	2793	2845	2218	2798	PLXNA1	3	126988594	127037392	+	10944	protein_coding	plexin A1 [Source:HGNC Symbol;Acc:HGNC:9099]	-
ENSG00000139842	3629	3482	2653	2875	2316	3084	CUL4A	13	113208193	113267108	+	7869	protein_coding	cullin 4A [Source:HGNC Symbol;Acc:HGNC:2554]	-
ENSG00000138018	4592	4350	2977	3053	2737	3721	SELENOI	2	26308547	26395891	+	8552	protein_coding	selenoprotein I [Source:HGNC Symbol;Acc:HGNC:29361]	-
ENSG00000120705	3548	3466	2403	2555	2586	3340	ETF1	5	138506095	138543300	-	4601	protein_coding	eukaryotic translation termination factor 1 [Source:HGNC Symbol;Acc:HGNC:3477]	-
ENSG00000163960	3658	3540	3236	3482	2872	3645	UBXN7	3	196347662	196432474	-	11291	protein_coding	UBX domain protein 7 [Source:HGNC Symbol;Acc:HGNC:29119]	-
ENSG00000108588	3651	3537	3270	3403	2774	3739	CCDC47	17	63745250	63776351	-	4537	protein_coding	coiled-coil domain containing 47 [Source:HGNC Symbol;Acc:HGNC:24856]	-
ENSG00000171603	1763	1916	1840	2001	1458	1962	CLSTN1	1	9729026	9824526	-	5683	protein_coding	calsyntenin 1 [Source:HGNC Symbol;Acc:HGNC:17447]	-
ENSG00000086475	4524	4378	3076	3279	2998	3916	SEPHS1	10	13317424	13348298	-	3888	protein_coding	selenophosphate synthetase 1 [Source:HGNC Symbol;Acc:HGNC:19685]	-
ENSG00000127884	3686	3584	3018	3344	3069	3886	ECHS1	10	133362480	133373689	-	1617	protein_coding	enoyl-CoA hydratase, short chain 1 [Source:HGNC Symbol;Acc:HGNC:3151]	-
ENSG00000161013	3173	3006	3027	3337	3608	4756	MGAT4B	5	179797597	179806952	-	5495	protein_coding	alpha-1,3-mannosyl-glycoprotein 4-beta-N-acetylglucosaminyltransferase B [Source:HGNC Symbol;Acc:HGNC:7048]	-
ENSG00000138107	3781	3629	3169	3471	3015	3994	ACTR1A	10	102461881	102502711	-	4654	protein_coding	ARP1 actin related protein 1 homolog A [Source:HGNC Symbol;Acc:HGNC:167]	-
ENSG00000170248	3694	3551	2560	2782	2410	3057	PDCD6IP	3	33798352	33869707	+	9038	protein_coding	programmed cell death 6 interacting protein [Source:HGNC Symbol;Acc:HGNC:8766]	-
ENSG00000134986	2462	2502	2893	3160	2581	3188	NREP	5	111662621	111997464	-	9337	protein_coding	neuronal regeneration related protein [Source:HGNC Symbol;Acc:HGNC:16834]	-
ENSG00000175727	2550	2514	3445	3573	2413	3176	MLXIP	12	122078722	122147347	+	13905	protein_coding	MLX interacting protein [Source:HGNC Symbol;Acc:HGNC:17055]	bHLH
ENSG00000176340	4922	5102	3344	3551	3574	4567	COX8A	11	63974607	63976543	+	507	protein_coding	cytochrome c oxidase subunit 8A [Source:HGNC Symbol;Acc:HGNC:2294]	-
ENSG00000031698	3967	3999	2943	3219	2809	3630	SARS	1	109213918	109238169	+	3836	protein_coding	seryl-tRNA synthetase [Source:HGNC Symbol;Acc:HGNC:10537]	-
ENSG00000275052	4135	4078	3020	3402	2730	3655	PPP4R3B	2	55547292	55618880	-	8217	protein_coding	protein phosphatase 4 regulatory subunit 3B [Source:HGNC Symbol;Acc:HGNC:29267]	-
ENSG00000108055	3089	3048	2924	3053	2168	2813	SMC3	10	110567691	110604636	+	4275	protein_coding	structural maintenance of chromosomes 3 [Source:HGNC Symbol;Acc:HGNC:2468]	-
ENSG00000162490	6603	6429	3649	3935	4689	6357	DRAXIN	1	11691729	11725857	+	7346	protein_coding	dorsal inhibitory axon guidance protein [Source:HGNC Symbol;Acc:HGNC:25054]	-
ENSG00000177728	3767	3704	3056	3298	2997	4032	TMEM94	17	75441159	75500090	+	8854	protein_coding	transmembrane protein 94 [Source:HGNC Symbol;Acc:HGNC:28983]	-
ENSG00000081154	4320	4071	2666	2850	2829	3603	PCNP	3	101574095	101594437	+	3102	protein_coding	PEST proteolytic signal containing nuclear protein [Source:HGNC Symbol;Acc:HGNC:30023]	-
ENSG00000134086	4161	3927	2992	3105	2916	3894	VHL	3	10141008	10152220	+	4213	protein_coding	von Hippel-Lindau tumor suppressor [Source:HGNC Symbol;Acc:HGNC:12687]	-
ENSG00000112697	4657	4235	2915	3069	3258	4377	TMEM30A	6	75252924	75284968	-	5123	protein_coding	transmembrane protein 30A [Source:HGNC Symbol;Acc:HGNC:16667]	-
ENSG00000180370	4552	4512	2483	2552	2833	3692	PAK2	3	196739857	196832647	+	6270	protein_coding	p21 (RAC1) activated kinase 2 [Source:HGNC Symbol;Acc:HGNC:8591]	-
ENSG00000173113	3262	3233	2821	3085	2606	3460	TRMT112	11	64316460	64318084	-	1625	protein_coding	tRNA methyltransferase subunit 11-2 [Source:HGNC Symbol;Acc:HGNC:26940]	-
ENSG00000254999	3654	3570	3096	3250	3611	4918	BRK1	3	10115592	10127190	+	1233	protein_coding	BRICK1, SCAR/WAVE actin nucleating complex subunit [Source:HGNC Symbol;Acc:HGNC:23057]	-
ENSG00000114503	4993	4838	3156	3315	2621	3724	NCBP2	3	196935402	196942597	-	5114	protein_coding	nuclear cap binding protein subunit 2 [Source:HGNC Symbol;Acc:HGNC:7659]	-
ENSG00000155366	4534	4711	3860	4100	4785	6284	RHOC	1	112701106	112707434	-	4028	protein_coding	ras homolog family member C [Source:HGNC Symbol;Acc:HGNC:669]	-
ENSG00000120137	3479	3274	2895	2986	2267	2949	PANK3	5	168548495	168579600	-	10580	protein_coding	pantothenate kinase 3 [Source:HGNC Symbol;Acc:HGNC:19365]	-
ENSG00000116288	1515	1519	930	1054	1006	1242	PARK7	1	7954291	7985505	+	2397	protein_coding	Parkinsonism associated deglycase [Source:HGNC Symbol;Acc:HGNC:16369]	-
ENSG00000116459	4875	4872	3064	3512	2727	3654	ATP5PB	1	111448864	111462773	+	3383	protein_coding	ATP synthase peripheral stalk-membrane subunit b [Source:HGNC Symbol;Acc:HGNC:840]	-
ENSG00000008441	3935	4038	2514	2719	2018	2856	NFIX	19	12995608	13098796	+	6302	protein_coding	nuclear factor I X [Source:HGNC Symbol;Acc:HGNC:7788]	CTF/NFI
ENSG00000130477	1797	1859	1557	1602	2422	3187	UNC13A	19	17601328	17688365	-	11188	protein_coding	unc-13 homolog A [Source:HGNC Symbol;Acc:HGNC:23150]	-
ENSG00000160294	3650	3628	2592	2635	2660	3500	MCM3AP	21	46235126	46286297	-	9360	protein_coding	minichromosome maintenance complex component 3 associated protein [Source:HGNC Symbol;Acc:HGNC:6946]	-
ENSG00000101040	3182	3287	2640	2859	2888	3738	ZMYND8	20	47209214	47356889	-	7625	protein_coding	zinc finger MYND-type containing 8 [Source:HGNC Symbol;Acc:HGNC:9397]	-
ENSG00000196914	5698	5458	2976	3159	4183	5378	ARHGEF12	11	120336914	120489936	+	24404	protein_coding	Rho guanine nucleotide exchange factor 12 [Source:HGNC Symbol;Acc:HGNC:14193]	-
ENSG00000160007	5439	5389	4043	4375	3658	4791	ARHGAP35	19	46918676	47005077	+	11245	protein_coding	Rho GTPase activating protein 35 [Source:HGNC Symbol;Acc:HGNC:4591]	-
ENSG00000054654	4544	4241	3242	3481	3345	4566	SYNE2	14	63852983	64226433	+	31374	protein_coding	spectrin repeat containing nuclear envelope protein 2 [Source:HGNC Symbol;Acc:HGNC:17084]	-
ENSG00000095139	5048	4931	3660	3925	2907	3864	ARCN1	11	118572390	118603033	+	4177	protein_coding	archain 1 [Source:HGNC Symbol;Acc:HGNC:649]	-
ENSG00000127511	3806	3783	3683	3630	2971	4024	SIN3B	19	16829400	16880353	+	8777	protein_coding	SIN3 transcription regulator family member B [Source:HGNC Symbol;Acc:HGNC:19354]	-
ENSG00000136731	3831	3687	2941	3348	2565	3258	UGGT1	2	128091200	128195677	+	11349	protein_coding	UDP-glucose glycoprotein glucosyltransferase 1 [Source:HGNC Symbol;Acc:HGNC:15663]	-
ENSG00000147548	3188	3129	2690	2694	2486	3289	NSD3	8	38269697	38382272	-	15252	protein_coding	nuclear receptor binding SET domain protein 3 [Source:HGNC Symbol;Acc:HGNC:12767]	-
ENSG00000125755	4232	4415	3192	3417	3365	4252	SYMPK	19	45815410	45863290	-	10628	protein_coding	symplekin [Source:HGNC Symbol;Acc:HGNC:22935]	-
ENSG00000141568	3582	3578	3095	3308	2854	3842	FOXK2	17	82519713	82644662	+	9991	protein_coding	forkhead box K2 [Source:HGNC Symbol;Acc:HGNC:6036]	Fork
ENSG00000160305	4144	4173	2826	2942	2864	3682	DIP2A	21	46458899	46569852	+	13557	protein_coding	disco interacting protein 2 homolog A [Source:HGNC Symbol;Acc:HGNC:17217]	-
ENSG00000155463	2639	2730	2009	1981	1769	2234	OXA1L	14	22766522	22773041	+	4497	protein_coding	OXA1L, mitochondrial inner membrane protein [Source:HGNC Symbol;Acc:HGNC:8526]	-
ENSG00000055044	2814	2873	2110	2280	1720	2186	NOP58	2	202265716	202303666	+	3299	protein_coding	NOP58 ribonucleoprotein [Source:HGNC Symbol;Acc:HGNC:29926]	-
ENSG00000118046	3411	3544	2621	3181	3683	4757	STK11	19	1177558	1228435	+	8639	protein_coding	serine/threonine kinase 11 [Source:HGNC Symbol;Acc:HGNC:11389]	-
ENSG00000172201	6189	6270	3288	3560	4605	5978	ID4	6	19837386	19840684	+	2344	protein_coding	inhibitor of DNA binding 4, HLH protein [Source:HGNC Symbol;Acc:HGNC:5363]	bHLH
ENSG00000101346	3911	3854	3352	3458	3166	4071	POFUT1	20	32207880	32238667	+	6426	protein_coding	protein O-fucosyltransferase 1 [Source:HGNC Symbol;Acc:HGNC:14988]	-
ENSG00000087088	3068	3098	3047	3121	3913	5168	BAX	19	48954815	48961798	+	2587	protein_coding	BCL2 associated X, apoptosis regulator [Source:HGNC Symbol;Acc:HGNC:959]	-
ENSG00000110367	4544	4363	3121	3061	2694	3539	DDX6	11	118747766	118791149	-	11444	protein_coding	DEAD-box helicase 6 [Source:HGNC Symbol;Acc:HGNC:2747]	-
ENSG00000171148	4204	4234	3054	3292	3915	4926	TADA3	3	9779860	9793011	-	4234	protein_coding	transcriptional adaptor 3 [Source:HGNC Symbol;Acc:HGNC:19422]	-
ENSG00000162923	3728	3619	3254	3546	3876	5035	WDR26	1	224385143	224437033	-	10976	protein_coding	WD repeat domain 26 [Source:HGNC Symbol;Acc:HGNC:21208]	-
ENSG00000170561	0	0	0	0	0	0	IRX2	5	2745845	2751662	-	3384	protein_coding	iroquois homeobox 2 [Source:HGNC Symbol;Acc:HGNC:14359]	Homeobox
ENSG00000178605	4099	4261	2568	2784	2946	3738	GTPBP6	X	304529	318819	-	2964	protein_coding	GTP binding protein 6 (putative) [Source:HGNC Symbol;Acc:HGNC:30189]	-
ENSG00000108175	4052	3883	3512	3730	2511	3230	ZMIZ1	10	79069035	79316528	+	11048	protein_coding	zinc finger MIZ-type containing 1 [Source:HGNC Symbol;Acc:HGNC:16493]	zf-MIZ
ENSG00000109689	4490	4342	4501	4746	5219	6581	STIM2	4	26857678	27025381	+	6909	protein_coding	stromal interaction molecule 2 [Source:HGNC Symbol;Acc:HGNC:19205]	-
ENSG00000164896	3582	3565	2975	3272	3540	4719	FASTK	7	151076593	151080866	-	3805	protein_coding	Fas activated serine/threonine kinase [Source:HGNC Symbol;Acc:HGNC:24676]	-
ENSG00000162607	4382	4239	3422	3642	3362	4244	USP1	1	62436297	62451804	+	4263	protein_coding	ubiquitin specific peptidase 1 [Source:HGNC Symbol;Acc:HGNC:12607]	-
ENSG00000120733	3848	3923	2557	2755	2274	2900	KDM3B	5	138352596	138437028	+	7961	protein_coding	lysine demethylase 3B [Source:HGNC Symbol;Acc:HGNC:1337]	-
ENSG00000169230	2722	3015	2174	2362	2345	3103	PRELID1	5	177303774	177306959	+	1875	protein_coding	PRELI domain containing 1 [Source:HGNC Symbol;Acc:HGNC:30255]	-
ENSG00000176165	4330	4505	4804	5252	4941	6328	FOXG1	14	28760330	28770277	+	5358	protein_coding	forkhead box G1 [Source:HGNC Symbol;Acc:HGNC:3811]	Fork
ENSG00000100075	3482	3363	2078	2226	3264	4386	SLC25A1	22	19175575	19178830	-	2096	protein_coding	solute carrier family 25 member 1 [Source:HGNC Symbol;Acc:HGNC:10979]	-
ENSG00000159388	3753	3463	3203	3374	2888	3724	BTG2	1	203305491	203309602	+	2757	protein_coding	BTG anti-proliferation factor 2 [Source:HGNC Symbol;Acc:HGNC:1131]	-
ENSG00000099942	3387	3387	3088	3206	2493	3258	CRKL	22	20917426	20953749	+	5325	protein_coding	CRK like proto-oncogene, adaptor protein [Source:HGNC Symbol;Acc:HGNC:2363]	-
ENSG00000197586	3610	3643	2813	2960	3013	4014	ENTPD6	20	25195693	25226729	+	5327	protein_coding	ectonucleoside triphosphate diphosphohydrolase 6 (putative) [Source:HGNC Symbol;Acc:HGNC:3368]	-
ENSG00000107130	3724	3442	2867	2949	2975	3802	NCS1	9	130172578	130237304	+	5289	protein_coding	neuronal calcium sensor 1 [Source:HGNC Symbol;Acc:HGNC:3953]	-
ENSG00000141503	2528	2661	2685	2985	2829	3910	MINK1	17	4833388	4898061	+	7817	protein_coding	misshapen like kinase 1 [Source:HGNC Symbol;Acc:HGNC:17565]	-
ENSG00000104177	4079	3600	3129	3331	2866	3530	MYEF2	15	48134631	48178517	-	14067	protein_coding	myelin expression factor 2 [Source:HGNC Symbol;Acc:HGNC:17940]	Others
ENSG00000138160	4125	3658	3085	3387	2543	3216	KIF11	10	92593286	92655395	+	4860	protein_coding	kinesin family member 11 [Source:HGNC Symbol;Acc:HGNC:6388]	-
ENSG00000135720	3662	3525	3404	3642	2619	3460	DYNC1LI2	16	66720893	66751798	-	8278	protein_coding	dynein cytoplasmic 1 light intermediate chain 2 [Source:HGNC Symbol;Acc:HGNC:2966]	-
ENSG00000099797	3445	3716	3040	3277	3485	4593	TECR	19	14517085	14565980	+	5918	protein_coding	trans-2,3-enoyl-CoA reductase [Source:HGNC Symbol;Acc:HGNC:4551]	-
ENSG00000184445	4022	3730	2983	2985	2243	2830	KNTC1	12	122527246	122626396	+	11325	protein_coding	kinetochore associated 1 [Source:HGNC Symbol;Acc:HGNC:17255]	-
ENSG00000116489	4211	4141	3877	3979	3066	4087	CAPZA1	1	112619173	112671619	+	4130	protein_coding	capping actin protein of muscle Z-line subunit alpha 1 [Source:HGNC Symbol;Acc:HGNC:1488]	-
ENSG00000104853	4447	4503	4223	4537	3773	4745	CLPTM1	19	44954585	44993341	+	5229	protein_coding	CLPTM1, transmembrane protein [Source:HGNC Symbol;Acc:HGNC:2087]	-
ENSG00000038427	177	165	94	79	79	120	VCAN	5	83471465	83582303	+	14831	protein_coding	versican [Source:HGNC Symbol;Acc:HGNC:2464]	-
ENSG00000136930	2770	2785	1946	2115	1945	2680	PSMB7	9	124353466	124415444	-	1787	protein_coding	proteasome subunit beta 7 [Source:HGNC Symbol;Acc:HGNC:9544]	-
ENSG00000117411	3880	3988	2515	2760	3170	4226	B4GALT2	1	43978943	43991170	+	3772	protein_coding	beta-1,4-galactosyltransferase 2 [Source:HGNC Symbol;Acc:HGNC:925]	-
ENSG00000197136	5036	4949	3784	4105	4039	5251	PCNX3	11	65615773	65637439	+	7972	protein_coding	pecanex 3 [Source:HGNC Symbol;Acc:HGNC:18760]	-
ENSG00000247077	3382	3661	2903	3137	2264	3077	PGAM5	12	132710819	132722734	+	3952	protein_coding	PGAM family member 5, mitochondrial serine/threonine protein phosphatase [Source:HGNC Symbol;Acc:HGNC:28763]	-
ENSG00000176978	1083	1094	594	600	818	1128	DPP7	9	137110542	137115177	-	2820	protein_coding	dipeptidyl peptidase 7 [Source:HGNC Symbol;Acc:HGNC:14892]	-
ENSG00000100138	2653	2816	1807	1981	1992	2696	SNU13	22	41673930	41690504	-	2930	protein_coding	small nuclear ribonucleoprotein 13 [Source:HGNC Symbol;Acc:HGNC:7819]	-
ENSG00000204262	4356	4280	6325	6746	4660	6031	COL5A2	2	189031896	189225312	-	7453	protein_coding	collagen type V alpha 2 chain [Source:HGNC Symbol;Acc:HGNC:2210]	-
ENSG00000189343	2337	2443	1541	1581	1826	2441	RPS2P46	17	19445970	19446852	-	883	processed_pseudogene	ribosomal protein S2 pseudogene 46 [Source:HGNC Symbol;Acc:HGNC:35839]	-
ENSG00000134318	4849	4407	3282	3272	3063	4053	ROCK2	2	11179761	11348330	-	10145	protein_coding	Rho associated coiled-coil containing protein kinase 2 [Source:HGNC Symbol;Acc:HGNC:10252]	-
ENSG00000168092	3892	3570	3594	3736	2961	3690	PAFAH1B2	11	117144267	117176894	+	7104	protein_coding	platelet activating factor acetylhydrolase 1b catalytic subunit 2 [Source:HGNC Symbol;Acc:HGNC:8575]	-
ENSG00000013573	3655	3512	2529	2664	2647	3664	DDX11	12	31073845	31104791	+	8374	protein_coding	DEAD/H-box helicase 11 [Source:HGNC Symbol;Acc:HGNC:2736]	-
ENSG00000149657	3738	3806	3241	3405	3165	4121	LSM14B	20	62122461	62135378	+	3381	protein_coding	LSM family member 14B [Source:HGNC Symbol;Acc:HGNC:15887]	-
ENSG00000131094	2338	2476	3348	3767	7677	10367	C1QL1	17	44959693	44968071	-	1295	protein_coding	complement C1q like 1 [Source:HGNC Symbol;Acc:HGNC:24182]	-
ENSG00000173064	4105	4129	3561	3951	3305	4027	HECTD4	12	112160188	112382439	-	21572	protein_coding	HECT domain E3 ubiquitin protein ligase 4 [Source:HGNC Symbol;Acc:HGNC:26611]	-
ENSG00000115548	3461	3217	3395	3722	3044	4011	KDM3A	2	86440647	86492716	+	13423	protein_coding	lysine demethylase 3A [Source:HGNC Symbol;Acc:HGNC:20815]	-
ENSG00000106415	4125	4037	3284	3493	2092	2793	GLCCI1	7	7968794	8094272	+	6885	protein_coding	glucocorticoid induced 1 [Source:HGNC Symbol;Acc:HGNC:18713]	-
ENSG00000060491	3126	3284	3297	3409	2674	3528	OGFR	20	62804835	62814000	+	4702	protein_coding	opioid growth factor receptor [Source:HGNC Symbol;Acc:HGNC:15768]	-
ENSG00000124789	3607	3518	2993	3342	2589	3295	NUP153	6	17615035	17706834	-	6030	protein_coding	nucleoporin 153 [Source:HGNC Symbol;Acc:HGNC:8062]	-
ENSG00000148843	2677	2791	2102	2276	1827	2289	PDCD11	10	103396626	103446292	+	7670	protein_coding	programmed cell death 11 [Source:HGNC Symbol;Acc:HGNC:13408]	-
ENSG00000105835	1525	1448	1299	1449	1715	2209	NAMPT	7	106248285	106286326	-	9049	protein_coding	nicotinamide phosphoribosyltransferase [Source:HGNC Symbol;Acc:HGNC:30092]	-
ENSG00000159086	3477	3414	2427	2609	2555	3223	PAXBP1	21	32733899	32771858	-	7212	protein_coding	PAX3 and PAX7 binding protein 1 [Source:HGNC Symbol;Acc:HGNC:13579]	Others
ENSG00000075275	2483	2654	2380	2463	2854	3665	CELSR1	22	46360834	46537170	-	12806	protein_coding	cadherin EGF LAG seven-pass G-type receptor 1 [Source:HGNC Symbol;Acc:HGNC:1850]	-
ENSG00000127463	3601	3613	3189	3374	2556	3293	EMC1	1	19215664	19251552	-	9623	protein_coding	ER membrane protein complex subunit 1 [Source:HGNC Symbol;Acc:HGNC:28957]	-
ENSG00000162368	3922	3775	2964	3299	3638	4643	CMPK1	1	47333797	47378839	+	3844	protein_coding	cytidine/uridine monophosphate kinase 1 [Source:HGNC Symbol;Acc:HGNC:18170]	-
ENSG00000144560	4671	4600	3170	3443	3028	4225	VGLL4	3	11556070	11771350	-	7236	protein_coding	vestigial like family member 4 [Source:HGNC Symbol;Acc:HGNC:28966]	-
ENSG00000072506	3225	3323	2668	2797	2544	3296	HSD17B10	X	53431258	53434373	-	1115	protein_coding	hydroxysteroid 17-beta dehydrogenase 10 [Source:HGNC Symbol;Acc:HGNC:4800]	-
ENSG00000041357	3609	3468	2514	2634	2190	2863	PSMA4	15	78540405	78552419	+	6996	protein_coding	proteasome subunit alpha 4 [Source:HGNC Symbol;Acc:HGNC:9533]	-
ENSG00000146592	4147	4078	2911	2977	2719	3590	CREB5	7	28299321	28825894	+	11674	protein_coding	cAMP responsive element binding protein 5 [Source:HGNC Symbol;Acc:HGNC:16844]	TF_bZIP
ENSG00000144043	4301	4342	3212	3402	3699	4875	TEX261	2	70985938	70994945	-	4260	protein_coding	testis expressed 261 [Source:HGNC Symbol;Acc:HGNC:30712]	-
ENSG00000116670	3610	3855	3517	3805	3949	5453	MAD2L2	1	11674480	11691650	-	3324	protein_coding	mitotic arrest deficient 2 like 2 [Source:HGNC Symbol;Acc:HGNC:6764]	-
ENSG00000196700	3655	3660	3566	3681	3060	4180	ZNF512B	20	63956702	63969865	-	5919	protein_coding	zinc finger protein 512B [Source:HGNC Symbol;Acc:HGNC:29212]	zf-C2H2
ENSG00000164929	7285	7205	3737	4037	4302	5464	BAALC	8	103140710	103230305	+	3997	protein_coding	BAALC, MAP3K1 and KLF4 binding [Source:HGNC Symbol;Acc:HGNC:14333]	-
ENSG00000255717	3324	3284	2708	2897	2309	2914	SNHG1	11	62851988	62855914	-	3756	processed_transcript	small nucleolar RNA host gene 1 [Source:HGNC Symbol;Acc:HGNC:32688]	-
ENSG00000168710	4674	4561	2617	2647	3874	4786	AHCYL1	1	109984686	110023741	+	5113	protein_coding	adenosylhomocysteinase like 1 [Source:HGNC Symbol;Acc:HGNC:344]	-
ENSG00000115760	4113	4002	3167	3513	2733	3554	BIRC6	2	32357028	32618899	+	17858	protein_coding	baculoviral IAP repeat containing 6 [Source:HGNC Symbol;Acc:HGNC:13516]	-
ENSG00000140525	4350	4110	3026	3126	2215	2844	FANCI	15	89243949	89317261	+	7766	protein_coding	FA complementation group I [Source:HGNC Symbol;Acc:HGNC:25568]	-
ENSG00000050405	4510	4105	3894	4186	3650	4670	LIMA1	12	50175788	50283546	-	6317	protein_coding	LIM domain and actin binding 1 [Source:HGNC Symbol;Acc:HGNC:24636]	-
ENSG00000101384	3916	3837	4205	4219	4388	5573	JAG1	20	10637684	10673999	-	9298	protein_coding	jagged 1 [Source:HGNC Symbol;Acc:HGNC:6188]	-
ENSG00000134684	4727	4665	3074	3123	2567	3084	YARS	1	32775237	32818153	-	8212	protein_coding	tyrosyl-tRNA synthetase [Source:HGNC Symbol;Acc:HGNC:12840]	-
ENSG00000130396	4356	4343	3248	3648	2466	3274	AFDN	6	167826922	167972023	+	13720	protein_coding	afadin, adherens junction formation factor [Source:HGNC Symbol;Acc:HGNC:7137]	-
ENSG00000164919	2311	2338	1990	2231	1874	2393	COX6C	8	99873200	99894062	-	3066	protein_coding	cytochrome c oxidase subunit 6C [Source:HGNC Symbol;Acc:HGNC:2285]	-
ENSG00000125534	3848	3942	3181	3351	3225	4013	PPDPF	20	63520724	63522206	+	1094	protein_coding	pancreatic progenitor cell differentiation and proliferation factor [Source:HGNC Symbol;Acc:HGNC:16142]	-
ENSG00000119403	3966	3868	2680	2795	3671	4557	PHF19	9	120855652	120894896	-	6733	protein_coding	PHD finger protein 19 [Source:HGNC Symbol;Acc:HGNC:24566]	-
ENSG00000174705	4233	4266	2737	3257	3355	4329	SH3PXD2B	5	172325000	172454523	-	8242	protein_coding	SH3 and PX domains 2B [Source:HGNC Symbol;Acc:HGNC:29242]	-
ENSG00000234745	3576	3648	4120	4464	6671	8724	HLA-B	6	31269491	31357188	-	3051	protein_coding	major histocompatibility complex, class I, B [Source:HGNC Symbol;Acc:HGNC:4932]	-
ENSG00000164163	3818	3434	2089	2255	2011	2771	ABCE1	4	145097932	145129179	+	6265	protein_coding	ATP binding cassette subfamily E member 1 [Source:HGNC Symbol;Acc:HGNC:69]	-
ENSG00000178950	2758	2969	2548	2617	2478	3135	GAK	4	849276	932373	-	15155	protein_coding	cyclin G associated kinase [Source:HGNC Symbol;Acc:HGNC:4113]	-
ENSG00000173120	3853	3830	4303	4615	3134	4068	KDM2A	11	67119269	67258087	+	10380	protein_coding	lysine demethylase 2A [Source:HGNC Symbol;Acc:HGNC:13606]	-
ENSG00000184840	3338	3400	2934	3211	2783	3721	TMED9	5	177592158	177596124	+	2440	protein_coding	transmembrane p24 trafficking protein 9 [Source:HGNC Symbol;Acc:HGNC:24878]	-
ENSG00000178719	3670	3738	3066	3126	2896	3642	GRINA	8	143990058	143993415	+	2527	protein_coding	glutamate ionotropic receptor NMDA type subunit associated protein 1 [Source:HGNC Symbol;Acc:HGNC:4589]	-
ENSG00000138448	3823	3647	3956	4169	3565	4649	ITGAV	2	186590065	186680901	+	8211	protein_coding	integrin subunit alpha V [Source:HGNC Symbol;Acc:HGNC:6150]	-
ENSG00000023228	3647	3510	2519	2636	2162	2909	NDUFS1	2	206114817	206159603	-	12268	protein_coding	NADH:ubiquinone oxidoreductase core subunit S1 [Source:HGNC Symbol;Acc:HGNC:7707]	-
ENSG00000166341	6352	6709	3814	3976	4656	6051	DCHS1	11	6621323	6655854	-	10765	protein_coding	dachsous cadherin-related 1 [Source:HGNC Symbol;Acc:HGNC:13681]	-
ENSG00000138674	4292	4061	2988	3156	2687	3593	SEC31A	4	82818661	82901166	-	9145	protein_coding	SEC31 homolog A, COPII coat complex component [Source:HGNC Symbol;Acc:HGNC:17052]	-
ENSG00000112759	1311	1241	1077	1158	1079	1369	SLC29A1	6	44219505	44234151	+	4408	protein_coding	solute carrier family 29 member 1 (Augustine blood group) [Source:HGNC Symbol;Acc:HGNC:11003]	-
ENSG00000143624	3821	3844	2533	2639	2935	3655	INTS3	1	153728067	153774808	+	10450	protein_coding	integrator complex subunit 3 [Source:HGNC Symbol;Acc:HGNC:26153]	-
ENSG00000197785	4187	4258	2625	2885	3240	4376	ATAD3A	1	1512151	1534687	+	3069	protein_coding	ATPase family, AAA domain containing 3A [Source:HGNC Symbol;Acc:HGNC:25567]	-
ENSG00000177156	4013	4152	2860	2992	3275	4400	TALDO1	11	747329	765024	+	3005	protein_coding	transaldolase 1 [Source:HGNC Symbol;Acc:HGNC:11559]	-
ENSG00000171634	3977	3859	2837	3055	2776	3432	BPTF	17	67825524	67984378	+	15098	protein_coding	bromodomain PHD finger transcription factor [Source:HGNC Symbol;Acc:HGNC:3581]	-
ENSG00000175756	3613	3643	2638	2615	3299	4169	AURKAIP1	1	1373730	1375495	-	1669	protein_coding	aurora kinase A interacting protein 1 [Source:HGNC Symbol;Acc:HGNC:24114]	-
ENSG00000181588	2702	2961	2673	2984	3103	4172	MEX3D	19	1554669	1568058	-	2850	protein_coding	mex-3 RNA binding family member D [Source:HGNC Symbol;Acc:HGNC:16734]	-
ENSG00000088205	2345	2269	1902	1976	1682	2287	DDX18	2	117814650	117832379	+	7851	protein_coding	DEAD-box helicase 18 [Source:HGNC Symbol;Acc:HGNC:2741]	-
ENSG00000183207	3999	3929	2639	2690	2842	3647	RUVBL2	19	48993448	49015995	+	3670	protein_coding	RuvB like AAA ATPase 2 [Source:HGNC Symbol;Acc:HGNC:10475]	-
ENSG00000130827	3682	3758	3008	3068	3241	4214	PLXNA3	X	154458281	154477779	+	11710	protein_coding	plexin A3 [Source:HGNC Symbol;Acc:HGNC:9101]	-
ENSG00000103275	3600	3470	2662	3005	2302	2941	UBE2I	16	1308880	1327018	+	9679	protein_coding	ubiquitin conjugating enzyme E2 I [Source:HGNC Symbol;Acc:HGNC:12485]	-
ENSG00000185630	4429	4134	3167	3607	3748	4945	PBX1	1	164555584	164899296	+	21249	protein_coding	PBX homeobox 1 [Source:HGNC Symbol;Acc:HGNC:8632]	Homeobox
ENSG00000154174	3539	3449	2691	2625	2279	2960	TOMM70	3	100363431	100401398	-	5387	protein_coding	translocase of outer mitochondrial membrane 70 [Source:HGNC Symbol;Acc:HGNC:11985]	-
ENSG00000109113	3493	3637	1779	1895	3359	4218	RAB34	17	28714281	28718429	-	3325	protein_coding	RAB34, member RAS oncogene family [Source:HGNC Symbol;Acc:HGNC:16519]	-
ENSG00000237649	4791	4768	3434	3613	3034	4198	KIFC1	6	33391536	33409924	+	3345	protein_coding	kinesin family member C1 [Source:HGNC Symbol;Acc:HGNC:6389]	-
ENSG00000164151	3673	3686	3868	4082	3038	3874	ICE1	5	5420664	5490234	+	8678	protein_coding	interactor of little elongation complex ELL subunit 1 [Source:HGNC Symbol;Acc:HGNC:29154]	-
ENSG00000116679	4371	4181	2926	3274	2904	3666	IVNS1ABP	1	185296388	185317329	-	7929	protein_coding	influenza virus NS1A binding protein [Source:HGNC Symbol;Acc:HGNC:16951]	-
ENSG00000108671	3347	3208	2449	2492	2059	2562	PSMD11	17	32444261	32483318	+	7200	protein_coding	proteasome 26S subunit, non-ATPase 11 [Source:HGNC Symbol;Acc:HGNC:9556]	-
ENSG00000100028	3053	2975	2421	2704	2280	2938	SNRPD3	22	24555503	24609980	+	2544	protein_coding	small nuclear ribonucleoprotein D3 polypeptide [Source:HGNC Symbol;Acc:HGNC:11160]	-
ENSG00000115266	3073	3287	2243	2410	4864	6395	APC2	19	1446302	1473244	+	12610	protein_coding	APC2, WNT signaling pathway regulator [Source:HGNC Symbol;Acc:HGNC:24036]	-
ENSG00000198793	4305	4161	2260	2450	3068	4095	MTOR	1	11106535	11262507	-	12119	protein_coding	mechanistic target of rapamycin kinase [Source:HGNC Symbol;Acc:HGNC:3942]	-
ENSG00000065717	4100	4381	2957	3125	3357	4398	TLE2	19	2997638	3047635	-	4038	protein_coding	transducin like enhancer of split 2 [Source:HGNC Symbol;Acc:HGNC:11838]	-
ENSG00000087302	3266	3054	2365	2619	2291	2921	RTRAF	14	51989475	52010691	+	8323	protein_coding	RNA transcription, translation and transport factor [Source:HGNC Symbol;Acc:HGNC:23169]	-
ENSG00000106144	2867	2860	3412	3561	2732	3554	CASP2	7	143288215	143307696	+	8020	protein_coding	caspase 2 [Source:HGNC Symbol;Acc:HGNC:1503]	-
ENSG00000103018	3596	3386	3417	3520	3046	3776	CYB5B	16	69424525	69466266	+	6903	protein_coding	cytochrome b5 type B [Source:HGNC Symbol;Acc:HGNC:24374]	-
ENSG00000102898	2960	2864	2563	2741	2514	3133	NUTF2	16	67846732	67872567	+	3895	protein_coding	nuclear transport factor 2 [Source:HGNC Symbol;Acc:HGNC:13722]	-
ENSG00000112078	4155	3964	3088	3319	2939	3758	KCTD20	6	36442767	36491143	+	6239	protein_coding	potassium channel tetramerization domain containing 20 [Source:HGNC Symbol;Acc:HGNC:21052]	-
ENSG00000160957	3312	3465	3541	3658	2801	3540	RECQL4	8	144511288	144517845	-	4236	protein_coding	RecQ like helicase 4 [Source:HGNC Symbol;Acc:HGNC:9949]	-
ENSG00000080345	3503	3330	2324	2549	2105	2652	RIF1	2	151409883	151508013	+	18166	protein_coding	replication timing regulatory factor 1 [Source:HGNC Symbol;Acc:HGNC:23207]	-
ENSG00000257103	4205	4265	2894	3203	2737	3554	LSM14A	19	34172504	34229515	+	4748	protein_coding	LSM14A, mRNA processing body assembly factor [Source:HGNC Symbol;Acc:HGNC:24489]	-
ENSG00000154978	3178	3161	3150	3427	3004	3872	VOPP1	7	55436056	55572988	-	5364	protein_coding	VOPP1, WBP1/VOPP1 family member [Source:HGNC Symbol;Acc:HGNC:34518]	-
ENSG00000165629	3028	3169	1926	2024	1868	2530	ATP5F1C	10	7788129	7807815	+	2326	protein_coding	ATP synthase F1 subunit gamma [Source:HGNC Symbol;Acc:HGNC:833]	-
ENSG00000172466	3320	3035	2262	2378	1929	2355	ZNF24	18	35332212	35345482	-	8257	protein_coding	zinc finger protein 24 [Source:HGNC Symbol;Acc:HGNC:13032]	zf-C2H2
ENSG00000156103	2291	2204	1467	1547	626	872	MMP16	8	88032009	88328025	-	12115	protein_coding	matrix metallopeptidase 16 [Source:HGNC Symbol;Acc:HGNC:7162]	-
ENSG00000176915	3684	3514	3259	3448	2858	3647	ANKLE2	12	132725503	132761888	-	17517	protein_coding	ankyrin repeat and LEM domain containing 2 [Source:HGNC Symbol;Acc:HGNC:29101]	-
ENSG00000164818	3106	3315	2191	2389	2088	2488	DNAAF5	7	726701	786475	+	7137	protein_coding	dynein axonemal assembly factor 5 [Source:HGNC Symbol;Acc:HGNC:26013]	-
ENSG00000132128	3869	3889	2539	2961	3005	3810	LRRC41	1	46261196	46303608	-	8606	protein_coding	leucine rich repeat containing 41 [Source:HGNC Symbol;Acc:HGNC:16917]	-
ENSG00000183010	3773	4007	1620	1704	1891	2486	PYCR1	17	81932384	81942412	-	2886	protein_coding	pyrroline-5-carboxylate reductase 1 [Source:HGNC Symbol;Acc:HGNC:9721]	-
ENSG00000100503	4518	4370	2929	3315	2314	3152	NIN	14	50719763	50831121	-	13683	protein_coding	ninein [Source:HGNC Symbol;Acc:HGNC:14906]	-
ENSG00000082701	4669	4377	3556	3843	2393	3255	GSK3B	3	119821323	120094417	-	8156	protein_coding	glycogen synthase kinase 3 beta [Source:HGNC Symbol;Acc:HGNC:4617]	-
ENSG00000104635	2449	2335	2122	2268	1799	2309	SLC39A14	8	22367249	22434129	+	6942	protein_coding	solute carrier family 39 member 14 [Source:HGNC Symbol;Acc:HGNC:20858]	-
ENSG00000124226	3829	3839	3160	3449	3001	3995	RNF114	20	49936336	49953892	+	4344	protein_coding	ring finger protein 114 [Source:HGNC Symbol;Acc:HGNC:13094]	-
ENSG00000178531	3265	3428	1775	1784	3167	4185	CTXN1	19	7924485	7926166	-	1274	protein_coding	cortexin 1 [Source:HGNC Symbol;Acc:HGNC:31108]	-
ENSG00000160991	3357	3442	1673	1833	2762	3473	ORAI2	7	102433106	102456821	+	11103	protein_coding	ORAI calcium release-activated calcium modulator 2 [Source:HGNC Symbol;Acc:HGNC:21667]	-
ENSG00000149100	4318	4091	2973	3237	2745	3511	EIF3M	11	32583798	32606262	+	7428	protein_coding	eukaryotic translation initiation factor 3 subunit M [Source:HGNC Symbol;Acc:HGNC:24460]	-
ENSG00000179632	2669	2608	1998	2081	2433	3054	MAF1	8	144104499	144107611	+	2377	protein_coding	MAF1 homolog, negative regulator of RNA polymerase III [Source:HGNC Symbol;Acc:HGNC:24966]	-
ENSG00000071246	4589	4505	2592	2746	3417	4650	VASH1	14	76762189	76783015	+	6502	protein_coding	vasohibin 1 [Source:HGNC Symbol;Acc:HGNC:19964]	-
ENSG00000007168	3294	3151	2852	3057	2285	3000	PAFAH1B1	17	2593210	2685615	+	8127	protein_coding	platelet activating factor acetylhydrolase 1b regulatory subunit 1 [Source:HGNC Symbol;Acc:HGNC:8574]	-
ENSG00000108179	3386	3472	1433	1674	2629	3363	PPIF	10	79347469	79355337	+	2674	protein_coding	peptidylprolyl isomerase F [Source:HGNC Symbol;Acc:HGNC:9259]	-
ENSG00000125648	4439	4411	2331	2282	2885	3581	SLC25A23	19	6436079	6465203	-	4859	protein_coding	solute carrier family 25 member 23 [Source:HGNC Symbol;Acc:HGNC:19375]	-
ENSG00000116698	3829	3735	3817	4076	2175	2739	SMG7	1	183472216	183598246	+	8317	protein_coding	SMG7, nonsense mediated mRNA decay factor [Source:HGNC Symbol;Acc:HGNC:16792]	-
ENSG00000011275	3980	3878	3219	3461	3007	3885	RNF216	7	5620047	5781739	-	7619	protein_coding	ring finger protein 216 [Source:HGNC Symbol;Acc:HGNC:21698]	-
ENSG00000139726	3865	3978	2900	3119	2561	3344	DENR	12	122752774	122771064	+	3576	protein_coding	density regulated re-initiation and release factor [Source:HGNC Symbol;Acc:HGNC:2769]	-
ENSG00000110492	678	572	460	455	653	829	MDK	11	46380756	46383837	+	2196	protein_coding	midkine [Source:HGNC Symbol;Acc:HGNC:6972]	-
ENSG00000103326	2943	3028	2959	2970	2213	2705	CAPN15	16	527717	554636	+	7987	protein_coding	calpain 15 [Source:HGNC Symbol;Acc:HGNC:11182]	Others
ENSG00000173020	3311	3383	2667	2843	2923	3538	GRK2	11	67266410	67286556	+	6665	protein_coding	G protein-coupled receptor kinase 2 [Source:HGNC Symbol;Acc:HGNC:289]	-
ENSG00000247315	3458	3546	2948	3024	2866	3647	ZCCHC3	20	296968	300321	+	3354	protein_coding	zinc finger CCHC-type containing 3 [Source:HGNC Symbol;Acc:HGNC:16230]	-
ENSG00000120437	5521	5149	2580	2833	3139	4048	ACAT2	6	159760328	159779055	+	4299	protein_coding	acetyl-CoA acetyltransferase 2 [Source:HGNC Symbol;Acc:HGNC:94]	-
ENSG00000106052	3910	3779	3525	3645	3271	4269	TAX1BP1	7	27739331	27844564	+	9165	protein_coding	Tax1 binding protein 1 [Source:HGNC Symbol;Acc:HGNC:11575]	-
ENSG00000188042	2823	2934	3618	4009	2629	3474	ARL4C	2	234493041	234497053	-	4013	protein_coding	ADP ribosylation factor like GTPase 4C [Source:HGNC Symbol;Acc:HGNC:698]	-
ENSG00000072310	2698	2627	2249	2461	1914	2512	SREBF1	17	17810399	17837002	-	8030	protein_coding	sterol regulatory element binding transcription factor 1 [Source:HGNC Symbol;Acc:HGNC:11289]	bHLH
ENSG00000137872	4279	4078	4461	4669	5436	6963	SEMA6D	15	47184101	47774223	+	8557	protein_coding	semaphorin 6D [Source:HGNC Symbol;Acc:HGNC:16770]	-
ENSG00000114346	4471	4197	3632	3759	2581	3297	ECT2	3	172750682	172821474	+	5499	protein_coding	epithelial cell transforming 2 [Source:HGNC Symbol;Acc:HGNC:3155]	-
ENSG00000184900	4108	4084	3348	3423	2937	3770	SUMO3	21	44805617	44818779	-	2732	protein_coding	small ubiquitin-like modifier 3 [Source:HGNC Symbol;Acc:HGNC:11124]	-
ENSG00000140740	2809	2906	1468	1637	1645	2086	UQCRC2	16	21952660	21983660	+	5217	protein_coding	ubiquinol-cytochrome c reductase core protein 2 [Source:HGNC Symbol;Acc:HGNC:12586]	-
ENSG00000141543	3422	3201	2168	2377	2215	2878	EIF4A3	17	80135214	80147183	-	4967	protein_coding	eukaryotic translation initiation factor 4A3 [Source:HGNC Symbol;Acc:HGNC:18683]	-
ENSG00000196739	1480	1437	760	800	677	862	COL27A1	9	114155560	114312511	+	13988	protein_coding	collagen type XXVII alpha 1 chain [Source:HGNC Symbol;Acc:HGNC:22986]	-
ENSG00000123349	3144	3146	2377	2557	2901	3728	PFDN5	12	53295291	53299450	+	3380	protein_coding	prefoldin subunit 5 [Source:HGNC Symbol;Acc:HGNC:8869]	-
ENSG00000123374	3772	3606	2863	3123	3210	4331	CDK2	12	55966769	55972784	+	3894	protein_coding	cyclin dependent kinase 2 [Source:HGNC Symbol;Acc:HGNC:1771]	-
ENSG00000011485	3611	3525	3163	3426	2687	3529	PPP5C	19	46346994	46392981	+	7059	protein_coding	protein phosphatase 5 catalytic subunit [Source:HGNC Symbol;Acc:HGNC:9322]	-
ENSG00000153560	4208	4072	2235	2226	2635	3507	UBP1	3	33388336	33441371	-	9760	protein_coding	upstream binding protein 1 [Source:HGNC Symbol;Acc:HGNC:12507]	CP2
ENSG00000125249	4960	4759	2781	2916	3142	4143	RAP2A	13	97434222	97469128	+	5570	protein_coding	RAP2A, member of RAS oncogene family [Source:HGNC Symbol;Acc:HGNC:9861]	-
ENSG00000110713	4085	3997	3066	3262	2867	3642	NUP98	11	3671083	3797792	-	9905	protein_coding	nucleoporin 98 [Source:HGNC Symbol;Acc:HGNC:8068]	-
ENSG00000187840	2220	2197	1431	1426	1616	2083	EIF4EBP1	8	38030341	38060365	+	1073	protein_coding	eukaryotic translation initiation factor 4E binding protein 1 [Source:HGNC Symbol;Acc:HGNC:3288]	-
ENSG00000160752	3602	3536	2414	2680	2814	3610	FDPS	1	155308748	155320666	+	3718	protein_coding	farnesyl diphosphate synthase [Source:HGNC Symbol;Acc:HGNC:3631]	-
ENSG00000160917	3759	3786	2881	2962	3044	3720	CPSF4	7	99438922	99457371	+	4250	protein_coding	cleavage and polyadenylation specific factor 4 [Source:HGNC Symbol;Acc:HGNC:2327]	-
ENSG00000030066	4089	4045	3172	3567	2522	3402	NUP160	11	47778087	47848555	-	8576	protein_coding	nucleoporin 160 [Source:HGNC Symbol;Acc:HGNC:18017]	-
ENSG00000129562	3277	3365	2689	2659	2481	3237	DAD1	14	22564905	22589269	-	808	protein_coding	defender against cell death 1 [Source:HGNC Symbol;Acc:HGNC:2664]	-
ENSG00000004534	4293	4036	3571	3846	2620	3304	RBM6	3	49940007	50100045	+	7302	protein_coding	RNA binding motif protein 6 [Source:HGNC Symbol;Acc:HGNC:9903]	-
ENSG00000184432	3681	3585	2795	3054	2350	3008	COPB2	3	139355600	139389732	-	8177	protein_coding	coatomer protein complex subunit beta 2 [Source:HGNC Symbol;Acc:HGNC:2232]	-
ENSG00000177731	2498	2521	2119	2302	2182	2815	FLII	17	18244836	18258916	-	6465	protein_coding	FLII, actin remodeling protein [Source:HGNC Symbol;Acc:HGNC:3750]	-
ENSG00000167508	3963	4195	2892	3017	3404	4421	MVD	16	88651935	88663161	-	4717	protein_coding	mevalonate diphosphate decarboxylase [Source:HGNC Symbol;Acc:HGNC:7529]	-
ENSG00000180891	4604	4519	3254	3276	3323	4490	CUEDC1	17	57861243	57955323	-	5577	protein_coding	CUE domain containing 1 [Source:HGNC Symbol;Acc:HGNC:31350]	-
ENSG00000100528	3084	2855	1984	1981	1939	2507	CNIH1	14	54423560	54441431	-	5060	protein_coding	cornichon family AMPA receptor auxiliary protein 1 [Source:HGNC Symbol;Acc:HGNC:19431]	-
ENSG00000168883	3998	3898	3262	3329	3143	3878	USP39	2	85602856	85649282	+	3952	protein_coding	ubiquitin specific peptidase 39 [Source:HGNC Symbol;Acc:HGNC:20071]	-
ENSG00000109736	2989	3191	1993	1981	2569	3399	MFSD10	4	2930561	2934859	-	3159	protein_coding	major facilitator superfamily domain containing 10 [Source:HGNC Symbol;Acc:HGNC:16894]	-
ENSG00000125870	3334	3300	2691	3028	2399	3235	SNRPB2	20	16729961	16742563	+	2607	protein_coding	small nuclear ribonucleoprotein polypeptide B2 [Source:HGNC Symbol;Acc:HGNC:11155]	-
ENSG00000103363	3181	3232	2347	2458	2722	3731	ELOB	16	2771414	2777297	-	1128	protein_coding	elongin B [Source:HGNC Symbol;Acc:HGNC:11619]	-
ENSG00000157954	2933	2843	3169	3277	2974	3822	WIPI2	7	5190188	5233826	+	8977	protein_coding	WD repeat domain, phosphoinositide interacting 2 [Source:HGNC Symbol;Acc:HGNC:32225]	-
ENSG00000165502	2774	2610	2036	2307	1865	2468	RPL36AL	14	49618519	49620685	-	746	protein_coding	ribosomal protein L36a like [Source:HGNC Symbol;Acc:HGNC:10346]	-
ENSG00000007080	3020	3197	2402	2725	2431	3319	CCDC124	19	17933016	17943991	+	1660	protein_coding	coiled-coil domain containing 124 [Source:HGNC Symbol;Acc:HGNC:25171]	-
ENSG00000104897	2982	3223	2741	2859	2265	3020	SF3A2	19	2236504	2248679	+	3134	protein_coding	splicing factor 3a subunit 2 [Source:HGNC Symbol;Acc:HGNC:10766]	-
ENSG00000113594	2691	2458	1313	1437	1398	1651	LIFR	5	38474963	38608354	-	11864	protein_coding	LIF receptor alpha [Source:HGNC Symbol;Acc:HGNC:6597]	-
ENSG00000172845	3118	2947	2665	2833	2447	3048	SP3	2	173906459	173965702	-	10704	protein_coding	Sp3 transcription factor [Source:HGNC Symbol;Acc:HGNC:11208]	zf-C2H2
ENSG00000165175	2006	2081	1445	1447	1331	1811	MID1IP1	X	38801432	38806537	+	3790	protein_coding	MID1 interacting protein 1 [Source:HGNC Symbol;Acc:HGNC:20715]	-
ENSG00000185650	3339	3326	3624	3875	3616	4641	ZFP36L1	14	68787660	68796253	-	5160	protein_coding	ZFP36 ring finger protein like 1 [Source:HGNC Symbol;Acc:HGNC:1107]	Others
ENSG00000055130	3326	3271	2194	2292	2194	2820	CUL1	7	148697914	148801036	+	3548	protein_coding	cullin 1 [Source:HGNC Symbol;Acc:HGNC:2551]	-
ENSG00000065911	900	900	764	857	571	783	MTHFD2	2	74198562	74217565	+	4870	protein_coding	methylenetetrahydrofolate dehydrogenase (NADP+ dependent) 2, methenyltetrahydrofolate cyclohydrolase [Source:HGNC Symbol;Acc:HGNC:7434]	-
ENSG00000105254	4057	4183	2737	2751	3539	4561	TBCB	19	36114289	36125947	+	3326	protein_coding	tubulin folding cofactor B [Source:HGNC Symbol;Acc:HGNC:1989]	-
ENSG00000123505	3917	3745	1865	1880	2483	3171	AMD1	6	110874770	110895713	+	7027	protein_coding	adenosylmethionine decarboxylase 1 [Source:HGNC Symbol;Acc:HGNC:457]	-
ENSG00000134853	5160	5089	5420	5867	3926	4869	PDGFRA	4	54229097	54298247	+	9732	protein_coding	platelet derived growth factor receptor alpha [Source:HGNC Symbol;Acc:HGNC:8803]	-
ENSG00000134644	2910	3123	2646	2850	2416	3067	PUM1	1	30931506	31065991	-	6621	protein_coding	pumilio RNA binding family member 1 [Source:HGNC Symbol;Acc:HGNC:14957]	-
ENSG00000154096	4772	4844	4746	5109	4711	6368	THY1	11	119417378	119424985	-	5925	protein_coding	Thy-1 cell surface antigen [Source:HGNC Symbol;Acc:HGNC:11801]	-
ENSG00000037474	2823	2730	2219	2515	1929	2388	NSUN2	5	6599239	6633291	-	5506	protein_coding	NOP2/Sun RNA methyltransferase family member 2 [Source:HGNC Symbol;Acc:HGNC:25994]	-
ENSG00000064419	3432	3448	2807	3132	2183	2714	TNPO3	7	128954180	129055173	-	4676	protein_coding	transportin 3 [Source:HGNC Symbol;Acc:HGNC:17103]	-
ENSG00000128928	3010	2987	1907	2039	2222	3048	IVD	15	40405795	40435947	+	6533	protein_coding	isovaleryl-CoA dehydrogenase [Source:HGNC Symbol;Acc:HGNC:6186]	-
ENSG00000072062	3906	3792	3369	3744	4015	5387	PRKACA	19	14091688	14118084	-	6144	protein_coding	protein kinase cAMP-activated catalytic subunit alpha [Source:HGNC Symbol;Acc:HGNC:9380]	-
ENSG00000131409	4291	4480	2674	2804	4294	5709	LRRC4B	19	50516892	50568045	-	3121	protein_coding	leucine rich repeat containing 4B [Source:HGNC Symbol;Acc:HGNC:25042]	-
ENSG00000019144	3806	3774	2872	2898	3389	4340	PHLDB1	11	118606440	118658038	+	21722	protein_coding	pleckstrin homology like domain family B member 1 [Source:HGNC Symbol;Acc:HGNC:23697]	-
ENSG00000115464	4595	4149	2766	2867	2901	3581	USP34	2	61187463	61470769	-	18125	protein_coding	ubiquitin specific peptidase 34 [Source:HGNC Symbol;Acc:HGNC:20066]	-
ENSG00000125841	4319	4437	2831	2854	3817	4957	NRSN2	20	346782	359660	+	2933	protein_coding	neurensin 2 [Source:HGNC Symbol;Acc:HGNC:16229]	-
ENSG00000103194	2807	2893	2292	2532	1870	2568	USP10	16	84699978	84779922	+	5083	protein_coding	ubiquitin specific peptidase 10 [Source:HGNC Symbol;Acc:HGNC:12608]	-
ENSG00000265241	3669	3452	2683	2769	2486	3271	RBM8A	1	145917714	145927678	-	5585	protein_coding	RNA binding motif protein 8A [Source:HGNC Symbol;Acc:HGNC:9905]	-
ENSG00000103353	2867	2842	1908	1975	1988	2553	UBFD1	16	23557362	23574389	+	8619	protein_coding	ubiquitin family domain containing 1 [Source:HGNC Symbol;Acc:HGNC:30565]	-
ENSG00000134323	6846	6900	3514	3629	4106	5374	MYCN	2	15940564	15947007	+	2602	protein_coding	MYCN proto-oncogene, bHLH transcription factor [Source:HGNC Symbol;Acc:HGNC:7559]	bHLH
ENSG00000186815	2326	2251	2101	2231	1982	2515	TPCN1	12	113221050	113298585	+	8728	protein_coding	two pore segment channel 1 [Source:HGNC Symbol;Acc:HGNC:18182]	-
ENSG00000158417	3293	3284	2041	2209	2555	3233	EIF5B	2	99337353	99401326	+	7883	protein_coding	eukaryotic translation initiation factor 5B [Source:HGNC Symbol;Acc:HGNC:30793]	-
ENSG00000060339	3479	3376	2732	2778	2160	2700	CCAR1	10	68721012	68792377	+	6059	protein_coding	cell division cycle and apoptosis regulator 1 [Source:HGNC Symbol;Acc:HGNC:24236]	-
ENSG00000062822	3773	4141	2704	2851	2774	3657	POLD1	19	50384204	50418016	+	4932	protein_coding	DNA polymerase delta 1, catalytic subunit [Source:HGNC Symbol;Acc:HGNC:9175]	-
ENSG00000136504	2516	2577	2135	2366	1616	2128	KAT7	17	49788555	49835030	+	11749	protein_coding	lysine acetyltransferase 7 [Source:HGNC Symbol;Acc:HGNC:17016]	zf-C2HC
ENSG00000105443	4134	4354	2987	3211	3549	4563	CYTH2	19	48469032	48482314	+	9509	protein_coding	cytohesin 2 [Source:HGNC Symbol;Acc:HGNC:9502]	-
ENSG00000129824	5537	5753	4148	4294	4611	6056	RPS4Y1	Y	2841486	2932000	+	2275	protein_coding	ribosomal protein S4 Y-linked 1 [Source:HGNC Symbol;Acc:HGNC:10425]	-
ENSG00000070367	4064	3857	2697	2834	2541	3062	EXOC5	14	57200507	57269008	-	12575	protein_coding	exocyst complex component 5 [Source:HGNC Symbol;Acc:HGNC:10696]	-
ENSG00000155189	2919	2816	1548	1653	1840	2513	AGPAT5	8	6708357	6759666	+	4684	protein_coding	1-acylglycerol-3-phosphate O-acyltransferase 5 [Source:HGNC Symbol;Acc:HGNC:20886]	-
ENSG00000103512	3647	3036	2833	3125	2510	3297	NOMO1	16	14833681	14896160	+	5819	protein_coding	NODAL modulator 1 [Source:HGNC Symbol;Acc:HGNC:30060]	-
ENSG00000004059	3159	3232	2648	2519	2862	3838	ARF5	7	127588345	127591705	+	1871	protein_coding	ADP ribosylation factor 5 [Source:HGNC Symbol;Acc:HGNC:658]	-
ENSG00000147955	3127	2995	1614	1619	2622	3374	SIGMAR1	9	34634722	34637809	-	2196	protein_coding	sigma non-opioid intracellular receptor 1 [Source:HGNC Symbol;Acc:HGNC:8157]	-
ENSG00000249992	3826	3927	3205	4035	5837	7604	TMEM158	3	45224466	45226278	-	1813	protein_coding	transmembrane protein 158 (gene/pseudogene) [Source:HGNC Symbol;Acc:HGNC:30293]	-
ENSG00000004142	2696	2801	1836	2058	2259	3047	POLDIP2	17	28347177	28357522	-	2121	protein_coding	DNA polymerase delta interacting protein 2 [Source:HGNC Symbol;Acc:HGNC:23781]	-
ENSG00000107372	3171	3215	2741	2951	2693	3199	ZFAND5	9	72351425	72365235	-	7053	protein_coding	zinc finger AN1-type containing 5 [Source:HGNC Symbol;Acc:HGNC:13008]	-
ENSG00000109084	3590	3438	2431	2583	2506	3309	TMEM97	17	28319095	28328685	+	3034	protein_coding	transmembrane protein 97 [Source:HGNC Symbol;Acc:HGNC:28106]	-
ENSG00000125676	3331	3248	2264	2373	2342	2979	THOC2	X	123600561	123733056	-	10277	protein_coding	THO complex 2 [Source:HGNC Symbol;Acc:HGNC:19073]	-
ENSG00000149532	4209	4099	3379	3577	3076	3648	CPSF7	11	61402641	61430031	-	6036	protein_coding	cleavage and polyadenylation specific factor 7 [Source:HGNC Symbol;Acc:HGNC:30098]	-
ENSG00000118946	821	857	980	1047	658	915	PCDH17	13	57631810	57729311	+	8326	protein_coding	protocadherin 17 [Source:HGNC Symbol;Acc:HGNC:14267]	-
ENSG00000161996	2648	2738	2291	2281	2184	2882	WDR90	16	649311	667833	+	10534	protein_coding	WD repeat domain 90 [Source:HGNC Symbol;Acc:HGNC:26960]	-
ENSG00000167645	2328	2373	1904	2003	2319	2909	YIF1B	19	38305104	38317273	-	3193	protein_coding	Yip1 interacting factor homolog B, membrane trafficking protein [Source:HGNC Symbol;Acc:HGNC:30511]	-
ENSG00000189339	3896	4013	3068	3258	3055	4051	SLC35E2B	1	1659529	1692728	-	8395	protein_coding	solute carrier family 35 member E2B [Source:HGNC Symbol;Acc:HGNC:33941]	-
ENSG00000130332	3012	2982	1590	1747	2164	3099	LSM7	19	2321517	2328620	-	1698	protein_coding	LSM7 homolog, U6 small nuclear RNA and mRNA degradation associated [Source:HGNC Symbol;Acc:HGNC:20470]	-
ENSG00000276293	3724	3652	2786	2892	2468	3241	PIP4K2B	17	38765689	38800126	-	6135	protein_coding	phosphatidylinositol-5-phosphate 4-kinase type 2 beta [Source:HGNC Symbol;Acc:HGNC:8998]	-
ENSG00000136450	3949	3689	2414	2600	1913	2442	SRSF1	17	58003360	58007346	-	3340	protein_coding	serine and arginine rich splicing factor 1 [Source:HGNC Symbol;Acc:HGNC:10780]	-
ENSG00000164742	4398	4527	2919	2990	3015	3861	ADCY1	7	45574140	45723116	+	13812	protein_coding	adenylate cyclase 1 [Source:HGNC Symbol;Acc:HGNC:232]	-
ENSG00000011451	3895	3903	2753	2879	2903	3743	WIZ	19	15419980	15449951	-	9826	protein_coding	widely interspaced zinc finger motifs [Source:HGNC Symbol;Acc:HGNC:30917]	zf-C2H2
ENSG00000274523	4385	4177	3142	3217	2802	3772	RCC1L	7	75027122	75074228	-	4196	protein_coding	RCC1 like [Source:HGNC Symbol;Acc:HGNC:14948]	-
ENSG00000069998	2109	2100	1118	1175	1606	2053	HDHD5	22	17137511	17165287	-	4936	protein_coding	haloacid dehalogenase like hydrolase domain containing 5 [Source:HGNC Symbol;Acc:HGNC:1843]	-
ENSG00000188986	3261	3421	2497	2680	2786	3872	NELFB	9	137255173	137273546	+	2698	protein_coding	negative elongation factor complex member B [Source:HGNC Symbol;Acc:HGNC:24324]	-
ENSG00000134313	3810	3826	3229	3221	2904	3860	KIDINS220	2	8721081	8837630	-	15362	protein_coding	kinase D interacting substrate 220 [Source:HGNC Symbol;Acc:HGNC:29508]	-
ENSG00000008018	2881	2931	1978	2087	1807	2308	PSMB1	6	170535117	170553341	-	2256	protein_coding	proteasome subunit beta 1 [Source:HGNC Symbol;Acc:HGNC:9537]	-
ENSG00000185651	3102	3065	2236	2502	2057	2866	UBE2L3	22	21549447	21624034	+	3838	protein_coding	ubiquitin conjugating enzyme E2 L3 [Source:HGNC Symbol;Acc:HGNC:12488]	-
ENSG00000102038	5205	4919	4414	4707	3684	4670	SMARCA1	X	129446501	129523500	-	4363	protein_coding	SWI/SNF related, matrix associated, actin dependent regulator of chromatin, subfamily a, member 1 [Source:HGNC Symbol;Acc:HGNC:11097]	-
ENSG00000160949	2983	2934	2981	3002	1989	2575	TONSL	8	144428775	144444444	-	7111	protein_coding	tonsoku like, DNA repair protein [Source:HGNC Symbol;Acc:HGNC:7801]	-
ENSG00000197858	3267	3359	2670	2776	3368	4424	GPAA1	8	144082590	144086216	+	3268	protein_coding	glycosylphosphatidylinositol anchor attachment 1 [Source:HGNC Symbol;Acc:HGNC:4446]	-
ENSG00000186432	3380	3114	3019	3335	2026	2684	KPNA4	3	160494995	160565588	-	9413	protein_coding	karyopherin subunit alpha 4 [Source:HGNC Symbol;Acc:HGNC:6397]	-
ENSG00000136451	3898	3904	2801	2993	2654	3291	VEZF1	17	57971547	57988259	-	4913	protein_coding	vascular endothelial zinc finger 1 [Source:HGNC Symbol;Acc:HGNC:12949]	zf-C2H2
ENSG00000120738	4927	4999	2735	2954	3215	4530	EGR1	5	138465490	138469315	+	3138	protein_coding	early growth response 1 [Source:HGNC Symbol;Acc:HGNC:3238]	zf-C2H2
ENSG00000156381	2895	2968	2622	2910	3637	4806	ANKRD9	14	102501760	102509799	-	7215	protein_coding	ankyrin repeat domain 9 [Source:HGNC Symbol;Acc:HGNC:20096]	-
ENSG00000088812	4283	4378	3247	3554	2742	3636	ATRN	20	3471040	3651122	+	8753	protein_coding	attractin [Source:HGNC Symbol;Acc:HGNC:885]	-
ENSG00000130706	3283	3284	2666	2901	2790	3802	ADRM1	20	62302093	62308862	+	2142	protein_coding	adhesion regulating molecule 1 [Source:HGNC Symbol;Acc:HGNC:15759]	-
ENSG00000108582	3043	3155	2948	3179	2242	2902	CPD	17	30378905	30469989	+	12532	protein_coding	carboxypeptidase D [Source:HGNC Symbol;Acc:HGNC:2301]	-
ENSG00000108773	2431	2385	1756	1803	1920	2834	KAT2A	17	42113108	42121358	-	3769	protein_coding	lysine acetyltransferase 2A [Source:HGNC Symbol;Acc:HGNC:4201]	-
ENSG00000137411	2901	3017	2213	2349	2340	3115	VARS2	6	30908242	30926459	+	8448	protein_coding	valyl-tRNA synthetase 2, mitochondrial [Source:HGNC Symbol;Acc:HGNC:21642]	-
ENSG00000067048	5211	5067	5096	5351	4062	5156	DDX3Y	Y	12904108	12920478	+	5738	protein_coding	DEAD-box helicase 3 Y-linked [Source:HGNC Symbol;Acc:HGNC:2699]	-
ENSG00000103549	3453	3477	2910	3064	2670	3505	RNF40	16	30761745	30776307	+	6523	protein_coding	ring finger protein 40 [Source:HGNC Symbol;Acc:HGNC:16867]	-
ENSG00000134779	3511	3424	2158	2295	2652	3427	TPGS2	18	36777647	36829216	-	10571	protein_coding	tubulin polyglutamylase complex subunit 2 [Source:HGNC Symbol;Acc:HGNC:24561]	-
ENSG00000087191	3742	3655	2447	2621	2801	3465	PSMC5	17	63827152	63832026	+	4490	protein_coding	proteasome 26S subunit, ATPase 5 [Source:HGNC Symbol;Acc:HGNC:9552]	-
ENSG00000198898	3445	3179	2546	2586	2331	3055	CAPZA2	7	116811070	116922049	+	8425	protein_coding	capping actin protein of muscle Z-line subunit alpha 2 [Source:HGNC Symbol;Acc:HGNC:1490]	-
ENSG00000137504	4126	3866	3000	3224	3258	4342	CREBZF	11	85659708	85682908	-	5587	protein_coding	CREB/ATF bZIP transcription factor [Source:HGNC Symbol;Acc:HGNC:24905]	TF_bZIP
ENSG00000173692	3530	3571	2472	2582	2059	2620	PSMD1	2	231056864	231172827	+	5187	protein_coding	proteasome 26S subunit, non-ATPase 1 [Source:HGNC Symbol;Acc:HGNC:9554]	-
ENSG00000074695	3646	3643	2625	2801	1922	2598	LMAN1	18	59327823	59359962	-	6767	protein_coding	lectin, mannose binding 1 [Source:HGNC Symbol;Acc:HGNC:6631]	-
ENSG00000157193	4376	4549	2236	2267	2996	3888	LRP8	1	53242364	53328070	-	10263	protein_coding	LDL receptor related protein 8 [Source:HGNC Symbol;Acc:HGNC:6700]	-
ENSG00000101421	3511	3568	3105	3446	3033	4065	CHMP4B	20	33811304	33854366	+	1646	protein_coding	charged multivesicular body protein 4B [Source:HGNC Symbol;Acc:HGNC:16171]	-
ENSG00000079616	3093	3075	2485	2614	1951	2624	KIF22	16	29790719	29805385	+	4312	protein_coding	kinesin family member 22 [Source:HGNC Symbol;Acc:HGNC:6391]	-
ENSG00000117394	2732	2741	2617	2884	3262	4452	SLC2A1	1	42925375	42959176	-	4724	protein_coding	solute carrier family 2 member 1 [Source:HGNC Symbol;Acc:HGNC:11005]	-
ENSG00000084112	2382	2452	2438	2709	3090	3885	SSH1	12	108778192	108857590	-	14537	protein_coding	slingshot protein phosphatase 1 [Source:HGNC Symbol;Acc:HGNC:30579]	-
ENSG00000110075	3787	3797	3589	3621	2657	3327	PPP6R3	11	68460731	68615334	+	8305	protein_coding	protein phosphatase 6 regulatory subunit 3 [Source:HGNC Symbol;Acc:HGNC:1173]	-
ENSG00000116005	4124	4122	4098	4445	2523	3237	PCYOX1	2	70257386	70281191	+	5870	protein_coding	prenylcysteine oxidase 1 [Source:HGNC Symbol;Acc:HGNC:20588]	-
ENSG00000245532	2760	2832	2323	2714	2825	3434	NEAT1	11	65422774	65445540	+	22767	lincRNA	nuclear paraspeckle assembly transcript 1 [Source:HGNC Symbol;Acc:HGNC:30815]	-
ENSG00000176087	3371	3470	2349	2566	2796	3553	SLC35A4	5	140564456	140569103	+	4023	protein_coding	solute carrier family 35 member A4 [Source:HGNC Symbol;Acc:HGNC:20753]	-
ENSG00000167670	3373	3435	2699	2989	2543	3303	CHAF1A	19	4402662	4445018	+	4299	protein_coding	chromatin assembly factor 1 subunit A [Source:HGNC Symbol;Acc:HGNC:1910]	-
ENSG00000162337	3553	3732	3621	3879	2706	3674	LRP5	11	68312609	68449275	+	6164	protein_coding	LDL receptor related protein 5 [Source:HGNC Symbol;Acc:HGNC:6697]	-
ENSG00000141027	3326	3109	2413	2628	2279	2957	NCOR1	17	16029157	16218185	-	15404	protein_coding	nuclear receptor corepressor 1 [Source:HGNC Symbol;Acc:HGNC:7672]	MYB
ENSG00000166794	3377	3370	2070	2233	2830	3681	PPIB	15	64155812	64163205	-	1911	protein_coding	peptidylprolyl isomerase B [Source:HGNC Symbol;Acc:HGNC:9255]	-
ENSG00000068745	3018	2946	3122	3252	2770	3718	IP6K2	3	48688003	48740353	-	5624	protein_coding	inositol hexakisphosphate kinase 2 [Source:HGNC Symbol;Acc:HGNC:17313]	-
ENSG00000167770	3645	3651	3051	3131	3060	3940	OTUB1	11	63985853	64001811	+	5336	protein_coding	OTU deubiquitinase, ubiquitin aldehyde binding 1 [Source:HGNC Symbol;Acc:HGNC:23077]	-
ENSG00000163956	3131	3249	2473	2485	2130	2772	LRPAP1	4	3503597	3532559	-	11944	protein_coding	LDL receptor related protein associated protein 1 [Source:HGNC Symbol;Acc:HGNC:6701]	-
ENSG00000122884	2487	2370	2008	2320	1675	2273	P4HA1	10	73007217	73096974	-	3093	protein_coding	prolyl 4-hydroxylase subunit alpha 1 [Source:HGNC Symbol;Acc:HGNC:8546]	-
ENSG00000130147	2648	2581	2809	2994	2572	3435	SH3BP4	2	234951973	235055714	+	7129	protein_coding	SH3 domain binding protein 4 [Source:HGNC Symbol;Acc:HGNC:10826]	-
ENSG00000136813	2686	2527	1699	1756	1490	2074	ECPAS	9	111360692	111484745	-	8449	protein_coding	Ecm29 proteasome adaptor and scaffold [Source:HGNC Symbol;Acc:HGNC:29020]	-
ENSG00000060749	4564	4443	3295	3572	2714	3499	QSER1	11	32892820	32993316	+	10899	protein_coding	glutamine and serine rich 1 [Source:HGNC Symbol;Acc:HGNC:26154]	-
ENSG00000110395	4276	4122	3304	3499	3070	3858	CBL	11	119206276	119313926	+	11740	protein_coding	Cbl proto-oncogene [Source:HGNC Symbol;Acc:HGNC:1541]	-
ENSG00000109919	4431	4348	3460	3661	3031	3900	MTCH2	11	47617315	47642623	-	2897	protein_coding	mitochondrial carrier 2 [Source:HGNC Symbol;Acc:HGNC:17587]	-
ENSG00000122863	3373	3462	3030	3280	2807	3556	CHST3	10	71964365	72013564	+	6970	protein_coding	carbohydrate sulfotransferase 3 [Source:HGNC Symbol;Acc:HGNC:1971]	-
ENSG00000067064	4122	3868	3062	3379	2740	3501	IDI1	10	1039152	1049170	-	4345	protein_coding	isopentenyl-diphosphate delta isomerase 1 [Source:HGNC Symbol;Acc:HGNC:5387]	-
ENSG00000198743	2222	2129	1927	1879	1743	2308	SLC5A3	21	34073570	34106262	+	11576	protein_coding	solute carrier family 5 member 3 [Source:HGNC Symbol;Acc:HGNC:11038]	-
ENSG00000117335	3069	2819	2718	2816	2011	2494	CD46	1	207752057	207795513	+	8708	protein_coding	CD46 molecule [Source:HGNC Symbol;Acc:HGNC:6953]	-
ENSG00000170312	3349	3355	2860	3073	1996	2661	CDK1	10	60778331	60794852	+	3931	protein_coding	cyclin dependent kinase 1 [Source:HGNC Symbol;Acc:HGNC:1722]	-
ENSG00000116991	3795	3785	2788	2940	2538	3274	SIPA1L2	1	232397965	232561558	-	7641	protein_coding	signal induced proliferation associated 1 like 2 [Source:HGNC Symbol;Acc:HGNC:23800]	-
ENSG00000070413	3260	3249	2778	2952	2867	3775	DGCR2	22	19036282	19122454	-	5605	protein_coding	DiGeorge syndrome critical region gene 2 [Source:HGNC Symbol;Acc:HGNC:2845]	-
ENSG00000106443	4200	4043	2340	2484	2712	3485	PHF14	7	10973336	11169630	+	14051	protein_coding	PHD finger protein 14 [Source:HGNC Symbol;Acc:HGNC:22203]	-
ENSG00000141002	2932	2999	2376	2375	2285	2622	TCF25	16	89873570	89913627	+	7967	protein_coding	transcription factor 25 [Source:HGNC Symbol;Acc:HGNC:29181]	Others
ENSG00000116649	3017	3062	1912	2069	2051	2586	SRM	1	11054584	11060024	-	1898	protein_coding	spermidine synthase [Source:HGNC Symbol;Acc:HGNC:11296]	-
ENSG00000114686	3179	3085	1716	1822	1760	2240	MRPL3	3	131462212	131502983	-	2715	protein_coding	mitochondrial ribosomal protein L3 [Source:HGNC Symbol;Acc:HGNC:10379]	-
ENSG00000127663	3016	3184	2918	3230	2628	3487	KDM4B	19	4969113	5153595	+	14716	protein_coding	lysine demethylase 4B [Source:HGNC Symbol;Acc:HGNC:29136]	-
ENSG00000114126	2665	2484	3348	3338	2209	2939	TFDP2	3	141944428	142149544	-	11897	protein_coding	transcription factor Dp-2 [Source:HGNC Symbol;Acc:HGNC:11751]	E2F
ENSG00000173674	2083	1800	1269	1229	1113	1484	EIF1AX	X	20124518	20141844	-	4427	protein_coding	eukaryotic translation initiation factor 1A X-linked [Source:HGNC Symbol;Acc:HGNC:3250]	-
ENSG00000175931	2936	3058	2699	2807	2094	2762	UBE2O	17	76389451	76453206	-	6472	protein_coding	ubiquitin conjugating enzyme E2 O [Source:HGNC Symbol;Acc:HGNC:29554]	-
ENSG00000160049	3010	2888	2047	2024	2625	3371	DFFA	1	10456522	10472526	-	6622	protein_coding	DNA fragmentation factor subunit alpha [Source:HGNC Symbol;Acc:HGNC:2772]	-
ENSG00000134874	3382	3190	3025	3111	2519	3195	DZIP1	13	95578202	95644703	-	8470	protein_coding	DAZ interacting zinc finger protein 1 [Source:HGNC Symbol;Acc:HGNC:20908]	-
ENSG00000130254	3206	3330	2866	2960	2516	3412	SAFB2	19	5586999	5624046	-	6222	protein_coding	scaffold attachment factor B2 [Source:HGNC Symbol;Acc:HGNC:21605]	-
ENSG00000135018	3132	3028	1774	1793	1980	2667	UBQLN1	9	83659963	83708203	-	7117	protein_coding	ubiquilin 1 [Source:HGNC Symbol;Acc:HGNC:12508]	-
ENSG00000160360	3059	3213	1981	2204	2649	3287	GPSM1	9	136327476	136359605	+	5138	protein_coding	G protein signaling modulator 1 [Source:HGNC Symbol;Acc:HGNC:17858]	-
ENSG00000149503	3811	3757	3973	4088	2450	3160	INCENP	11	62123973	62153163	+	4473	protein_coding	inner centromere protein [Source:HGNC Symbol;Acc:HGNC:6058]	-
ENSG00000113569	2969	2894	2639	2830	2221	2863	NUP155	5	37288137	37371181	-	9233	protein_coding	nucleoporin 155 [Source:HGNC Symbol;Acc:HGNC:8063]	-
ENSG00000167969	3684	3683	1937	2082	2826	3636	ECI1	16	2239395	2252300	-	3234	protein_coding	enoyl-CoA delta isomerase 1 [Source:HGNC Symbol;Acc:HGNC:2703]	-
ENSG00000067840	3302	3352	2348	2364	3584	4835	PDZD4	X	153802166	153830565	-	4341	protein_coding	PDZ domain containing 4 [Source:HGNC Symbol;Acc:HGNC:21167]	-
ENSG00000083720	4082	3934	2529	2580	2458	3105	OXCT1	5	41730065	41870519	-	4194	protein_coding	3-oxoacid CoA-transferase 1 [Source:HGNC Symbol;Acc:HGNC:8527]	-
ENSG00000143157	3709	3504	2410	2747	2739	3618	POGK	1	166839447	166856344	+	8448	protein_coding	pogo transposable element derived with KRAB domain [Source:HGNC Symbol;Acc:HGNC:18800]	-
ENSG00000143418	2928	2870	2500	2604	2466	3331	CERS2	1	150960583	150975004	-	4644	protein_coding	ceramide synthase 2 [Source:HGNC Symbol;Acc:HGNC:14076]	-
ENSG00000100814	2482	2374	2315	2478	2026	2599	CCNB1IP1	14	20311368	20333312	-	3680	protein_coding	cyclin B1 interacting protein 1 [Source:HGNC Symbol;Acc:HGNC:19437]	-
ENSG00000087245	2788	2880	3100	3141	2486	3291	MMP2	16	55389700	55506691	+	4933	protein_coding	matrix metallopeptidase 2 [Source:HGNC Symbol;Acc:HGNC:7166]	-
ENSG00000082014	3603	3426	3089	3275	2985	3921	SMARCD3	7	151238764	151277896	-	5198	protein_coding	SWI/SNF related, matrix associated, actin dependent regulator of chromatin, subfamily d, member 3 [Source:HGNC Symbol;Acc:HGNC:11108]	-
ENSG00000139880	4396	4311	3459	3526	4443	5562	CDH24	14	23047062	23057538	-	3748	protein_coding	cadherin 24 [Source:HGNC Symbol;Acc:HGNC:14265]	-
ENSG00000075292	3141	3239	2411	2547	2336	2885	ZNF638	2	71276561	71435069	+	12474	protein_coding	zinc finger protein 638 [Source:HGNC Symbol;Acc:HGNC:17894]	-
ENSG00000104687	2339	2215	1781	1909	1608	1978	GSR	8	30678061	30727999	-	3760	protein_coding	glutathione-disulfide reductase [Source:HGNC Symbol;Acc:HGNC:4623]	-
ENSG00000103197	3379	3260	2715	2836	2555	3187	TSC2	16	2047465	2089487	+	19626	protein_coding	TSC complex subunit 2 [Source:HGNC Symbol;Acc:HGNC:12363]	-
ENSG00000163349	4110	3833	3933	3990	2651	3635	HIPK1	1	113929192	113977869	+	9280	protein_coding	homeodomain interacting protein kinase 1 [Source:HGNC Symbol;Acc:HGNC:19006]	-
ENSG00000266074	4142	4092	3520	3800	2281	3092	BAHCC1	17	81395475	81466332	+	13473	protein_coding	BAH domain and coiled-coil containing 1 [Source:HGNC Symbol;Acc:HGNC:29279]	-
ENSG00000089351	3678	3702	2012	2157	2409	3088	GRAMD1A	19	34994784	35026471	+	5942	protein_coding	GRAM domain containing 1A [Source:HGNC Symbol;Acc:HGNC:29305]	-
ENSG00000079819	4180	4177	3006	2951	2379	3160	EPB41L2	6	130839347	131063322	-	10320	protein_coding	erythrocyte membrane protein band 4.1 like 2 [Source:HGNC Symbol;Acc:HGNC:3379]	-
ENSG00000138385	3262	3198	2293	2510	1508	1951	SSB	2	169791933	169812064	+	5113	protein_coding	Sjogren syndrome antigen B [Source:HGNC Symbol;Acc:HGNC:11316]	-
ENSG00000196405	3235	3429	2314	2697	3263	4253	EVL	14	99971449	100144236	+	10621	protein_coding	Enah/Vasp-like [Source:HGNC Symbol;Acc:HGNC:20234]	-
ENSG00000100979	2628	2602	1446	1486	2340	2961	PLTP	20	45898621	45912155	-	2541	protein_coding	phospholipid transfer protein [Source:HGNC Symbol;Acc:HGNC:9093]	-
ENSG00000144354	2250	2298	1435	1484	1953	2387	CDCA7	2	173354820	173368997	+	3934	protein_coding	cell division cycle associated 7 [Source:HGNC Symbol;Acc:HGNC:14628]	-
ENSG00000100911	3460	3358	2659	2672	2985	3738	PSME2	14	24143362	24147570	-	3582	protein_coding	proteasome activator subunit 2 [Source:HGNC Symbol;Acc:HGNC:9569]	-
ENSG00000065308	3843	3816	2689	2916	3292	4325	TRAM2	6	52497402	52576915	-	6908	protein_coding	translocation associated membrane protein 2 [Source:HGNC Symbol;Acc:HGNC:16855]	-
ENSG00000166025	3978	3866	3051	3367	3793	4751	AMOTL1	11	94706431	94876753	+	10035	protein_coding	angiomotin like 1 [Source:HGNC Symbol;Acc:HGNC:17811]	-
ENSG00000115762	2742	2603	2037	2155	1822	2383	PLEKHB2	2	131104847	131353709	+	6728	protein_coding	pleckstrin homology domain containing B2 [Source:HGNC Symbol;Acc:HGNC:19236]	-
ENSG00000157593	3752	3632	2869	3039	2856	3889	SLC35B2	6	44254096	44257890	-	2363	protein_coding	solute carrier family 35 member B2 [Source:HGNC Symbol;Acc:HGNC:16872]	-
ENSG00000072364	2423	2304	2308	2409	2124	2812	AFF4	5	132875379	132963634	-	11297	protein_coding	AF4/FMR2 family member 4 [Source:HGNC Symbol;Acc:HGNC:17869]	AF-4
ENSG00000126254	3750	4099	3607	3750	3313	4393	RBM42	19	35629030	35637686	+	2206	protein_coding	RNA binding motif protein 42 [Source:HGNC Symbol;Acc:HGNC:28117]	-
ENSG00000130024	3461	3414	1860	2150	2042	2581	PHF10	6	169703905	169725566	-	5534	protein_coding	PHD finger protein 10 [Source:HGNC Symbol;Acc:HGNC:18250]	-
ENSG00000198837	3430	3473	2663	2865	2431	3269	DENND4B	1	153929501	153946696	-	7584	protein_coding	DENN domain containing 4B [Source:HGNC Symbol;Acc:HGNC:29044]	-
ENSG00000159842	100	97	17	28	31	48	ABR	17	1003518	1229738	-	12426	protein_coding	ABR, RhoGEF and GTPase activating protein [Source:HGNC Symbol;Acc:HGNC:81]	-
ENSG00000143878	3099	3108	2897	3102	4085	5269	RHOB	2	20447074	20449445	+	2372	protein_coding	ras homolog family member B [Source:HGNC Symbol;Acc:HGNC:668]	-
ENSG00000136830	1784	1873	2107	2325	1754	2421	FAM129B	9	127505339	127578989	-	4629	protein_coding	family with sequence similarity 129 member B [Source:HGNC Symbol;Acc:HGNC:25282]	-
ENSG00000115414	4845	4914	4633	4817	3886	5029	FN1	2	215360440	215436172	-	17315	protein_coding	fibronectin 1 [Source:HGNC Symbol;Acc:HGNC:3778]	-
ENSG00000122068	4827	4852	3488	3777	2854	3646	FYTTD1	3	197737179	197787596	+	8025	protein_coding	forty-two-three domain containing 1 [Source:HGNC Symbol;Acc:HGNC:25407]	-
ENSG00000100393	3298	3369	2192	2437	2267	2975	EP300	22	41091786	41180079	+	12500	protein_coding	E1A binding protein p300 [Source:HGNC Symbol;Acc:HGNC:3373]	-
ENSG00000130304	3515	3639	2173	2419	2775	3718	SLC27A1	19	17468769	17506168	+	8249	protein_coding	solute carrier family 27 member 1 [Source:HGNC Symbol;Acc:HGNC:10995]	-
ENSG00000145494	2617	2720	2243	2509	2068	2691	NDUFS6	5	1801400	1816605	+	1451	protein_coding	NADH:ubiquinone oxidoreductase subunit S6 [Source:HGNC Symbol;Acc:HGNC:7713]	-
ENSG00000141858	3782	3567	2806	3047	2658	3287	SAMD1	19	14087840	14091036	-	2263	protein_coding	sterile alpha motif domain containing 1 [Source:HGNC Symbol;Acc:HGNC:17958]	-
ENSG00000132676	3133	2980	2254	2448	1910	2610	DAP3	1	155687960	155739010	+	4588	protein_coding	death associated protein 3 [Source:HGNC Symbol;Acc:HGNC:2673]	-
ENSG00000184863	3233	3358	3235	3385	2240	2934	RBM33	7	155644451	155781485	+	13132	protein_coding	RNA binding motif protein 33 [Source:HGNC Symbol;Acc:HGNC:27223]	-
ENSG00000169169	4658	4645	3925	4111	4658	5949	CPT1C	19	49690898	49713731	+	5864	protein_coding	carnitine palmitoyltransferase 1C [Source:HGNC Symbol;Acc:HGNC:18540]	-
ENSG00000107863	4758	4815	3054	3209	3053	3915	ARHGAP21	10	24583609	24723668	-	10937	protein_coding	Rho GTPase activating protein 21 [Source:HGNC Symbol;Acc:HGNC:23725]	-
ENSG00000008838	2589	2552	1928	2188	1881	2592	MED24	17	40019097	40061215	-	6962	protein_coding	mediator complex subunit 24 [Source:HGNC Symbol;Acc:HGNC:22963]	-
ENSG00000147010	2446	2367	1627	1805	1587	2083	SH3KBP1	X	19533975	19887601	-	5780	protein_coding	SH3 domain containing kinase binding protein 1 [Source:HGNC Symbol;Acc:HGNC:13867]	-
ENSG00000183283	4228	3987	2100	2070	2841	3763	DAZAP2	12	51238292	51271362	+	5731	protein_coding	DAZ associated protein 2 [Source:HGNC Symbol;Acc:HGNC:2684]	-
ENSG00000173209	3557	3675	2336	2434	3457	4561	AHSA2P	2	61177418	61191203	+	9083	transcribed_unitary_pseudogene	activator of HSP90 ATPase homolog 2, pseudogene [Source:HGNC Symbol;Acc:HGNC:20437]	-
ENSG00000204569	2707	2540	2540	2545	1988	2612	PPP1R10	6	30600400	30618612	-	5215	protein_coding	protein phosphatase 1 regulatory subunit 10 [Source:HGNC Symbol;Acc:HGNC:9284]	-
ENSG00000175550	3623	3878	2811	3024	3665	4900	DRAP1	11	65919257	65921561	+	1737	protein_coding	DR1 associated protein 1 [Source:HGNC Symbol;Acc:HGNC:3019]	-
ENSG00000117748	3017	3042	3151	3289	2716	3518	RPA2	1	27891524	27914746	-	2019	protein_coding	replication protein A2 [Source:HGNC Symbol;Acc:HGNC:10290]	-
ENSG00000013275	3788	4020	3004	3257	3035	3896	PSMC4	19	39971005	39981441	+	2387	protein_coding	proteasome 26S subunit, ATPase 4 [Source:HGNC Symbol;Acc:HGNC:9551]	-
ENSG00000244398	1815	1625	1216	1398	1621	2024	AC116533.1	11	16974693	16975013	-	321	processed_pseudogene	ribosomal protein L36a (RPL36A) pseudogene	-
ENSG00000128951	2676	2834	2020	2214	1991	2691	DUT	15	48331011	48343373	+	3674	protein_coding	deoxyuridine triphosphatase [Source:HGNC Symbol;Acc:HGNC:3078]	-
ENSG00000181104	2889	2840	1927	2168	2363	2955	F2R	5	76716043	76735781	+	4066	protein_coding	coagulation factor II thrombin receptor [Source:HGNC Symbol;Acc:HGNC:3537]	-
ENSG00000122378	2809	2744	2509	2750	2635	3348	PRXL2A	10	80407829	80437115	+	6520	protein_coding	peroxiredoxin like 2A [Source:HGNC Symbol;Acc:HGNC:28651]	-
ENSG00000184014	3332	3317	2669	2933	2623	3506	DENND5A	11	9138825	9265390	-	8648	protein_coding	DENN domain containing 5A [Source:HGNC Symbol;Acc:HGNC:19344]	-
ENSG00000159658	4606	4447	3000	3125	2347	3080	EFCAB14	1	46675159	46719064	-	6285	protein_coding	EF-hand calcium binding domain 14 [Source:HGNC Symbol;Acc:HGNC:29051]	-
ENSG00000111276	3175	3123	2760	2903	3023	3849	CDKN1B	12	12715058	12722371	+	2811	protein_coding	cyclin dependent kinase inhibitor 1B [Source:HGNC Symbol;Acc:HGNC:1785]	-
ENSG00000163882	3175	3358	2551	2651	2654	3579	POLR2H	3	184361718	184368596	+	3146	protein_coding	RNA polymerase II subunit H [Source:HGNC Symbol;Acc:HGNC:9195]	-
ENSG00000100934	2726	2901	2249	2239	1801	2182	SEC23A	14	39031919	39109646	-	8945	protein_coding	Sec23 homolog A, coat complex II component [Source:HGNC Symbol;Acc:HGNC:10701]	-
ENSG00000181019	2451	2194	1679	1737	2465	3126	NQO1	16	69706996	69726951	-	3254	protein_coding	NAD(P)H quinone dehydrogenase 1 [Source:HGNC Symbol;Acc:HGNC:2874]	-
ENSG00000158710	906	936	632	693	1134	1409	TAGLN2	1	159918107	159925732	-	2487	protein_coding	transgelin 2 [Source:HGNC Symbol;Acc:HGNC:11554]	-
ENSG00000144791	3793	3927	3539	3917	3293	4160	LIMD1	3	45555394	45686338	+	12673	protein_coding	LIM domains containing 1 [Source:HGNC Symbol;Acc:HGNC:6612]	-
ENSG00000172020	1267	1176	1192	1370	5416	6796	GAP43	3	115623324	115721490	+	2087	protein_coding	growth associated protein 43 [Source:HGNC Symbol;Acc:HGNC:4140]	-
ENSG00000033867	3353	3277	2295	2295	1990	2791	SLC4A7	3	27372721	27484420	-	9616	protein_coding	solute carrier family 4 member 7 [Source:HGNC Symbol;Acc:HGNC:11033]	-
ENSG00000085872	3325	3478	2792	2940	2814	3609	CHERP	19	16517889	16542530	-	6113	protein_coding	calcium homeostasis endoplasmic reticulum protein [Source:HGNC Symbol;Acc:HGNC:16930]	-
ENSG00000070018	2445	2446	2654	2858	1967	2300	LRP6	12	12116025	12267012	-	10337	protein_coding	LDL receptor related protein 6 [Source:HGNC Symbol;Acc:HGNC:6698]	-
ENSG00000188636	2538	2556	1533	1645	1604	2073	RTL6	22	44492572	44498298	-	5495	protein_coding	retrotransposon Gag like 6 [Source:HGNC Symbol;Acc:HGNC:13343]	-
ENSG00000124172	3144	3189	2317	2430	2384	3281	ATP5F1E	20	59025467	59032382	-	5126	protein_coding	ATP synthase F1 subunit epsilon [Source:HGNC Symbol;Acc:HGNC:838]	-
ENSG00000163781	3383	3331	2969	3039	2329	2905	TOPBP1	3	133598175	133662380	-	7304	protein_coding	DNA topoisomerase II binding protein 1 [Source:HGNC Symbol;Acc:HGNC:17008]	-
ENSG00000165424	5775	5598	3564	3763	3243	4030	ZCCHC24	10	79382325	79445627	-	5051	protein_coding	zinc finger CCHC-type containing 24 [Source:HGNC Symbol;Acc:HGNC:26911]	-
ENSG00000177963	3954	4168	3029	3126	3443	4385	RIC8A	11	207511	215113	+	6685	protein_coding	RIC8 guanine nucleotide exchange factor A [Source:HGNC Symbol;Acc:HGNC:29550]	-
ENSG00000188643	4357	4512	1632	1784	2525	3313	S100A16	1	153606886	153613145	-	1701	protein_coding	S100 calcium binding protein A16 [Source:HGNC Symbol;Acc:HGNC:20441]	-
ENSG00000076928	3620	3618	2904	3110	3111	4123	ARHGEF1	19	41883161	41930150	+	8636	protein_coding	Rho guanine nucleotide exchange factor 1 [Source:HGNC Symbol;Acc:HGNC:681]	-
ENSG00000132485	3459	3020	2632	2872	2384	3225	ZRANB2	1	71063291	71081297	-	4993	protein_coding	zinc finger RANBP2-type containing 2 [Source:HGNC Symbol;Acc:HGNC:13058]	-
ENSG00000150459	3419	3349	3293	3470	2762	3586	SAP18	13	21140514	21149084	+	3396	protein_coding	Sin3A associated protein 18 [Source:HGNC Symbol;Acc:HGNC:10530]	-
ENSG00000074054	4135	4071	2267	2549	2807	3469	CLASP1	2	121337776	121649587	-	11052	protein_coding	cytoplasmic linker associated protein 1 [Source:HGNC Symbol;Acc:HGNC:17088]	-
ENSG00000108349	3003	2965	2187	2236	2012	2613	CASC3	17	40140318	40172183	+	6380	protein_coding	CASC3, exon junction complex subunit [Source:HGNC Symbol;Acc:HGNC:17040]	-
ENSG00000197912	3020	2982	2435	2612	2312	2857	SPG7	16	89490719	89557768	+	36008	protein_coding	SPG7, paraplegin matrix AAA peptidase subunit [Source:HGNC Symbol;Acc:HGNC:11237]	-
ENSG00000095906	2887	2747	2484	2740	2796	3679	NUBP2	16	1782901	1789191	+	4983	protein_coding	nucleotide binding protein 2 [Source:HGNC Symbol;Acc:HGNC:8042]	-
ENSG00000124164	2688	2770	2709	2826	2417	2920	VAPB	20	58389122	58451101	+	10585	protein_coding	VAMP associated protein B and C [Source:HGNC Symbol;Acc:HGNC:12649]	-
ENSG00000125826	3535	3571	2935	3059	3607	4597	RBCK1	20	407498	430966	+	4024	protein_coding	RANBP2-type and C3HC4-type zinc finger containing 1 [Source:HGNC Symbol;Acc:HGNC:15864]	-
ENSG00000111581	3327	3260	2364	2515	1791	2341	NUP107	12	68686734	68745809	+	8320	protein_coding	nucleoporin 107 [Source:HGNC Symbol;Acc:HGNC:29914]	-
ENSG00000126785	2397	2226	1816	1871	1347	1796	RHOJ	14	63204114	63293219	+	3793	protein_coding	ras homolog family member J [Source:HGNC Symbol;Acc:HGNC:688]	-
ENSG00000104419	701	687	375	425	730	910	NDRG1	8	133237171	133302022	-	9823	protein_coding	N-myc downstream regulated 1 [Source:HGNC Symbol;Acc:HGNC:7679]	-
ENSG00000152583	230	202	1911	1983	746	874	SPARCL1	4	87473335	87531061	-	3477	protein_coding	SPARC like 1 [Source:HGNC Symbol;Acc:HGNC:11220]	-
ENSG00000069329	2718	2606	1980	2114	1861	2297	VPS35	16	46656132	46689518	-	9733	protein_coding	VPS35, retromer complex component [Source:HGNC Symbol;Acc:HGNC:13487]	-
ENSG00000166123	2664	2778	2336	2622	2253	3114	GPT2	16	46884378	46931297	+	6354	protein_coding	glutamic--pyruvic transaminase 2 [Source:HGNC Symbol;Acc:HGNC:18062]	-
ENSG00000198218	3379	3478	2807	2831	2517	3250	QRICH1	3	49029707	49094363	-	5499	protein_coding	glutamine rich 1 [Source:HGNC Symbol;Acc:HGNC:24713]	-
ENSG00000079785	2494	2331	1352	1322	1206	1558	DDX1	2	15591178	15631111	+	3833	protein_coding	DEAD-box helicase 1 [Source:HGNC Symbol;Acc:HGNC:2734]	-
ENSG00000132563	2767	2736	2460	2489	3025	3963	REEP2	5	138439017	138446969	+	3284	protein_coding	receptor accessory protein 2 [Source:HGNC Symbol;Acc:HGNC:17975]	-
ENSG00000143641	2789	2700	3080	3275	2401	3214	GALNT2	1	230057990	230282124	+	7743	protein_coding	polypeptide N-acetylgalactosaminyltransferase 2 [Source:HGNC Symbol;Acc:HGNC:4124]	-
ENSG00000110811	2871	2908	2802	2937	2976	3749	P3H3	12	6828410	6839851	+	4601	protein_coding	prolyl 3-hydroxylase 3 [Source:HGNC Symbol;Acc:HGNC:19318]	-
ENSG00000197771	2410	2306	1993	2014	1663	2259	MCMBP	10	119829404	119892556	-	6000	protein_coding	minichromosome maintenance complex binding protein [Source:HGNC Symbol;Acc:HGNC:25782]	-
ENSG00000101290	2894	2848	2357	2442	2586	3510	CDS2	20	5126786	5197887	+	11893	protein_coding	CDP-diacylglycerol synthase 2 [Source:HGNC Symbol;Acc:HGNC:1801]	-
ENSG00000196937	8929	8443	1864	1849	1580	2196	FAM3C	7	121348851	121396364	-	3422	protein_coding	family with sequence similarity 3 member C [Source:HGNC Symbol;Acc:HGNC:18664]	-
ENSG00000204387	2896	2958	2355	2621	2943	3766	C6orf48	6	31834608	31839766	+	1801	protein_coding	chromosome 6 open reading frame 48 [Source:HGNC Symbol;Acc:HGNC:19078]	-
ENSG00000153914	3166	3142	2377	2641	2297	2965	SREK1	5	66139971	66183615	+	18240	protein_coding	splicing regulatory glutamic acid and lysine rich protein 1 [Source:HGNC Symbol;Acc:HGNC:17882]	-
ENSG00000005339	2999	2853	2826	2835	2160	2768	CREBBP	16	3725054	3880726	-	15492	protein_coding	CREB binding protein [Source:HGNC Symbol;Acc:HGNC:2348]	-
ENSG00000032444	2907	2892	2732	2772	3049	4197	PNPLA6	19	7534004	7561764	+	7172	protein_coding	patatin like phospholipase domain containing 6 [Source:HGNC Symbol;Acc:HGNC:16268]	-
ENSG00000072958	3563	3531	3309	3557	3025	4062	AP1M1	19	16197578	16245907	+	14371	protein_coding	adaptor related protein complex 1 subunit mu 1 [Source:HGNC Symbol;Acc:HGNC:13667]	-
ENSG00000103994	3892	3778	2407	2613	2749	3350	ZNF106	15	42412823	42491141	-	12226	protein_coding	zinc finger protein 106 [Source:HGNC Symbol;Acc:HGNC:12886]	-
ENSG00000117139	3181	2995	3333	3495	3139	4217	KDM5B	1	202724495	202809470	-	25882	protein_coding	lysine demethylase 5B [Source:HGNC Symbol;Acc:HGNC:18039]	ARID
ENSG00000167881	3460	3421	2449	2675	2434	3027	SRP68	17	76038775	76072653	-	7641	protein_coding	signal recognition particle 68 [Source:HGNC Symbol;Acc:HGNC:11302]	-
ENSG00000099800	2864	2890	1633	1701	2028	2675	TIMM13	19	2425624	2427894	-	1973	protein_coding	translocase of inner mitochondrial membrane 13 [Source:HGNC Symbol;Acc:HGNC:11816]	-
ENSG00000113328	1440	1375	1291	1378	1441	1758	CCNG1	5	163437569	163446151	+	3096	protein_coding	cyclin G1 [Source:HGNC Symbol;Acc:HGNC:1592]	-
ENSG00000164649	3490	3405	2802	2923	2603	3406	CDCA7L	7	21900900	21946084	-	4074	protein_coding	cell division cycle associated 7 like [Source:HGNC Symbol;Acc:HGNC:30777]	-
ENSG00000160310	3620	3781	1925	2178	2835	3777	PRMT2	21	46635167	46665124	+	8031	protein_coding	protein arginine methyltransferase 2 [Source:HGNC Symbol;Acc:HGNC:5186]	-
ENSG00000147224	2674	2524	1803	1796	1546	2158	PRPS1	X	107628424	107651026	+	2623	protein_coding	phosphoribosyl pyrophosphate synthetase 1 [Source:HGNC Symbol;Acc:HGNC:9462]	-
ENSG00000196781	3205	3428	2962	3117	2706	3647	TLE1	9	81583683	81689305	-	4906	protein_coding	transducin like enhancer of split 1 [Source:HGNC Symbol;Acc:HGNC:11837]	-
ENSG00000166851	3002	3036	2723	2627	2049	2614	PLK1	16	23677656	23690367	+	4760	protein_coding	polo like kinase 1 [Source:HGNC Symbol;Acc:HGNC:9077]	-
ENSG00000159202	3021	2966	2823	2994	2529	3408	UBE2Z	17	48908369	48929056	+	5753	protein_coding	ubiquitin conjugating enzyme E2 Z [Source:HGNC Symbol;Acc:HGNC:25847]	-
ENSG00000042753	2649	2664	2788	2961	3131	4055	AP2S1	19	46838136	46850992	-	1704	protein_coding	adaptor related protein complex 2 subunit sigma 1 [Source:HGNC Symbol;Acc:HGNC:565]	-
ENSG00000213923	2231	2178	1729	2240	2291	2872	CSNK1E	22	38290691	38318084	-	6246	protein_coding	casein kinase 1 epsilon [Source:HGNC Symbol;Acc:HGNC:2453]	-
ENSG00000048649	3870	3686	3390	3647	2775	3766	RSF1	11	77659996	77821017	-	15740	protein_coding	remodeling and spacing factor 1 [Source:HGNC Symbol;Acc:HGNC:18118]	-
ENSG00000066084	2552	2567	2489	2697	1629	2149	DIP2B	12	50504985	50748667	+	10361	protein_coding	disco interacting protein 2 homolog B [Source:HGNC Symbol;Acc:HGNC:29284]	-
ENSG00000106367	2778	2793	2228	2428	2066	2874	AP1S1	7	101154400	101161596	+	1756	protein_coding	adaptor related protein complex 1 subunit sigma 1 [Source:HGNC Symbol;Acc:HGNC:559]	-
ENSG00000137845	2894	2809	1949	2167	2067	2757	ADAM10	15	58588807	58749978	-	16168	protein_coding	ADAM metallopeptidase domain 10 [Source:HGNC Symbol;Acc:HGNC:188]	-
ENSG00000139746	3898	3682	2947	3135	2519	3166	RBM26	13	79311824	79406477	-	10122	protein_coding	RNA binding motif protein 26 [Source:HGNC Symbol;Acc:HGNC:20327]	-
ENSG00000156467	1693	1646	1372	1496	1355	1714	UQCRB	8	96225920	96235634	-	9715	protein_coding	ubiquinol-cytochrome c reductase binding protein [Source:HGNC Symbol;Acc:HGNC:12582]	-
ENSG00000182149	2887	2765	2464	2766	2223	2769	IST1	16	71845996	71931199	+	7806	protein_coding	IST1, ESCRT-III associated factor [Source:HGNC Symbol;Acc:HGNC:28977]	-
ENSG00000106683	4992	5001	2172	2177	3171	4311	LIMK1	7	74082933	74122525	+	6902	protein_coding	LIM domain kinase 1 [Source:HGNC Symbol;Acc:HGNC:6613]	-
ENSG00000197324	3445	3668	2886	3059	3075	4132	LRP10	14	22871613	22881580	+	7112	protein_coding	LDL receptor related protein 10 [Source:HGNC Symbol;Acc:HGNC:14553]	-
ENSG00000079999	3155	3183	2582	2721	2407	3119	KEAP1	19	10486120	10503741	-	3761	protein_coding	kelch like ECH associated protein 1 [Source:HGNC Symbol;Acc:HGNC:23177]	-
ENSG00000091592	2476	2330	2084	2256	4859	6355	NLRP1	17	5499427	5619424	-	12808	protein_coding	NLR family pyrin domain containing 1 [Source:HGNC Symbol;Acc:HGNC:14374]	-
ENSG00000162909	2980	2901	1398	1322	2213	2952	CAPN2	1	223701593	223776018	+	8792	protein_coding	calpain 2 [Source:HGNC Symbol;Acc:HGNC:1479]	-
ENSG00000101193	3247	3210	2680	2829	2220	2785	GID8	20	62938119	62948475	+	4622	protein_coding	GID complex subunit 8 homolog [Source:HGNC Symbol;Acc:HGNC:15857]	-
ENSG00000175265	266	201	146	200	207	316	GOLGA8A	15	34379068	34437466	-	6750	protein_coding	golgin A8 family member A [Source:HGNC Symbol;Acc:HGNC:31972]	-
ENSG00000204304	3194	3162	2550	2771	2992	3793	PBX2	6	32184741	32190186	-	4344	protein_coding	PBX homeobox 2 [Source:HGNC Symbol;Acc:HGNC:8633]	Homeobox
ENSG00000109920	4079	3962	3034	3213	2597	3165	FNBP4	11	47716517	47767443	-	7596	protein_coding	formin binding protein 4 [Source:HGNC Symbol;Acc:HGNC:19752]	-
ENSG00000090266	3328	3253	2159	2363	2129	3067	NDUFB2	7	140690777	140722790	+	4447	protein_coding	NADH:ubiquinone oxidoreductase subunit B2 [Source:HGNC Symbol;Acc:HGNC:7697]	-
ENSG00000146463	3835	3611	2617	2933	2594	3350	ZMYM4	1	35268967	35422058	+	7647	protein_coding	zinc finger MYM-type containing 4 [Source:HGNC Symbol;Acc:HGNC:13055]	-
ENSG00000171681	3156	3005	3387	3413	2433	3126	ATF7IP	12	14365632	14502935	+	13189	protein_coding	activating transcription factor 7 interacting protein [Source:HGNC Symbol;Acc:HGNC:20092]	-
ENSG00000198646	3108	3141	2963	3340	2096	2716	NCOA6	20	34689097	34825649	-	11131	protein_coding	nuclear receptor coactivator 6 [Source:HGNC Symbol;Acc:HGNC:15936]	-
ENSG00000114120	2871	2692	2020	2146	1921	2475	SLC25A36	3	140941830	140980961	+	10305	protein_coding	solute carrier family 25 member 36 [Source:HGNC Symbol;Acc:HGNC:25554]	-
ENSG00000146247	3174	3163	2563	2777	1771	2178	PHIP	6	78935867	79078236	-	13252	protein_coding	pleckstrin homology domain interacting protein [Source:HGNC Symbol;Acc:HGNC:15673]	-
ENSG00000136810	2363	2310	1657	1729	1654	2246	TXN	9	110243811	110256640	-	1142	protein_coding	thioredoxin [Source:HGNC Symbol;Acc:HGNC:12435]	-
ENSG00000204574	4170	4104	3413	3620	2737	3386	ABCF1	6	30571376	30597179	+	4523	protein_coding	ATP binding cassette subfamily F member 1 [Source:HGNC Symbol;Acc:HGNC:70]	-
ENSG00000197976	2575	2783	2448	2629	2712	3492	AKAP17A	X	1591593	1602514	+	4075	protein_coding	A-kinase anchoring protein 17A [Source:HGNC Symbol;Acc:HGNC:18783]	-
ENSG00000198467	595	598	517	529	811	930	TPM2	9	35681992	35690121	-	3248	protein_coding	tropomyosin 2 [Source:HGNC Symbol;Acc:HGNC:12011]	-
ENSG00000153207	3280	2997	3161	3346	2064	2862	AHCTF1	1	246839098	246931967	-	9598	protein_coding	AT-hook containing transcription factor 1 [Source:HGNC Symbol;Acc:HGNC:24618]	-
ENSG00000160299	3791	3787	2677	2952	2598	3366	PCNT	21	46324122	46445769	+	11660	protein_coding	pericentrin [Source:HGNC Symbol;Acc:HGNC:16068]	-
ENSG00000135164	3699	3753	2805	2869	2861	3793	DMTF1	7	87152361	87196337	+	9417	protein_coding	cyclin D binding myb like transcription factor 1 [Source:HGNC Symbol;Acc:HGNC:14603]	MYB
ENSG00000006831	3183	2968	2964	3014	2644	3326	ADIPOR2	12	1688574	1788678	+	5878	protein_coding	adiponectin receptor 2 [Source:HGNC Symbol;Acc:HGNC:24041]	-
ENSG00000230989	3134	3039	1995	2213	2004	2596	HSBP1	16	83807843	83819737	+	9525	protein_coding	heat shock factor binding protein 1 [Source:HGNC Symbol;Acc:HGNC:5203]	-
ENSG00000141349	2755	2811	1962	2028	2428	3130	G6PC3	17	44070735	44076344	+	4551	protein_coding	glucose-6-phosphatase catalytic subunit 3 [Source:HGNC Symbol;Acc:HGNC:24861]	-
ENSG00000123146	3600	3555	2011	2242	1841	2400	ADGRE5	19	14380501	14408725	+	5382	protein_coding	adhesion G protein-coupled receptor E5 [Source:HGNC Symbol;Acc:HGNC:1711]	-
ENSG00000197283	2675	2794	2081	2186	2385	3040	SYNGAP1	6	33419661	33457541	+	12129	protein_coding	synaptic Ras GTPase activating protein 1 [Source:HGNC Symbol;Acc:HGNC:11497]	-
[truncated: 56,737 more rows]

## Sheet: Supplementary Table 5
Supplementary Table 5. Sequence for RT-PCR and ChIP.
Primer sequences for qRT-PCR
Name	Forward	Reverse
GAPDH	GTCTCCTCTGACTTCAACAGCG	ACCACCCTGTTGCTGTAGCCAA
ALDH18A1	AGAAATGGCGCGATCTGGAGGA	TCTCATCACGCTGGTCCGTCAA
PYCR1	GAAGATGGGGGTGAAGTTGA	CTCAATGGAGCTGATGGTGA
PYCR2	TGCAAGCCAGACACATCGTGGT	GTGTTGGTCATGCAGCGAATCAC
FAM3C	GGAACATACGATGATGGAGCAAC	CACCACAGAAGACCCAGTTGTC
SOX2	GCTACAGCATGATGCAGGACCA	TCTGCGAGCTGGTCATGGAGTT
SPIN1	ATGAAGACCCCATTCGGAAA	TGTGGGATGTCCTCTTCTTC
Primer sequences for SOX2 ChIP-qPCR
Name	Forward	Reverse
FAM3C_BS	AAGCCTCTTGAGTAGGGAGGT	CCAATCTGGTTGGCTCGGTT
Primer sequences for SPIN1 ChIP-qPCR
Name	Forward	Reverse
ALDH18A1_BS	CGTACCTTCCTCACCACCG	GTAACGTCATCGTGCGGGA
PYCR1_BS	GCAGAAGTGGAAAGAGGCCA	TTCACAGCAGCAGGTAGGC
PYCR2_BS	CTAAAACCCAGAGCCGTCCT	GTGCGTCTTCTGTCCTCGTA

## Sheet: Supplementary Table 6
Supplementary Table 6. Drug therapeutic efficacy prediction of FAM3C
Feature	Correlation	—LOG10(PValue)			Brain cancer cell lines from the Cancer Cell Line Encyclopedia used in drug therapeutic efficacy prediction of FAM3C
SCLAREOL (BRD:BRD-A23127772-001-02-3)	1	Infinity			ACH-001000
GW-788388 (BRD:BRD-K78086729-001-02-7)	1	Infinity			ACH-002680
GAMMA-AMINOBUTYRIC-ACID (BRD:BRD-K77245796-003-01-6)	1	Infinity			ACH-000323
CAMYLOFINE-CHLORHYDRATE (BRD:BRD-A91733352-300-04-5)	1	Infinity			ACH-000137
MAPROTILINE (BRD:BRD-K25433859-003-25-4)	1	Infinity			ACH-000283
JNJ-16259685 (BRD:BRD-K25596805-001-01-8)	1	Infinity			ACH-000558
TAME (BRD:BRD-K72231366-001-02-3)	1	Infinity			ACH-000269
ZLN005 (BRD:BRD-K73073971-001-01-7)	1	Infinity			ACH-001329
4-METHYLGENISTEIN (BRD:BRD-K73303757-001-21-6)	1	Infinity			ACH-001016
GS-39783 (BRD:BRD-K75478907-001-02-3)	-1	Infinity			ACH-003209
LINALOOL (BRD:BRD-A43082461-001-06-3)	1	Infinity			ACH-002822
NALTREXONE (BRD:BRD-K88172511-003-20-3)	-1	Infinity			ACH-003203
COLISTIN-B-SULFATE (BRD:BRD-A36456202-001-01-3)	-1	Infinity			ACH-002816
TRANS-4-HYDROXYCROTONIC-ACID (BRD:BRD-K91614056-001-02-2)	1	Infinity			ACH-002813
LEUCOVORIN (BRD:BRD-A75919782-399-02-6)	1	Infinity			ACH-002826
MK-3207 (BRD:BRD-K66911501-003-01-2)	1	Infinity			ACH-002814
ALTRETAMINE (BRD:BRD-K67043667-001-26-4)	-1	Infinity			ACH-002810
RALOXIFENE (BRD:BRD-K63828191-003-32-1)	1	Infinity			ACH-002849
CI-844 (BRD:BRD-K83022601-001-01-0)	-1	Infinity			ACH-002815
PYRITINOL (BRD:BRD-K82181219-001-04-3)	1	Infinity			ACH-002821
REPAGLINIDE (BRD:BRD-K82846253-001-15-4)	1	Infinity			ACH-002824
ESTRONE (BRD:BRD-K81839095-001-30-1)	-1	Infinity			ACH-002890
NILUTAMIDE (BRD:BRD-K23566484-001-15-1)	1	Infinity			ACH-002851
FLUFENAMIC-ACID (BRD:BRD-K44067360-001-30-3)	-1	Infinity			ACH-002828
CREATINE (BRD:BRD-K19615002-001-02-3)	1	Infinity			ACH-002809
RUCINOL (BRD:BRD-K61036791-001-01-6)	-1	Infinity			ACH-002902
ENOXIMONE (BRD:BRD-K21152241-001-07-3)	1	Infinity			ACH-002876
CLOFIBRATE (BRD:BRD-K45252063-001-13-6)	1	Infinity			ACH-000464
FLUOROMETHYLCHOLINE (BRD:BRD-K51199656-003-01-4)	1	Infinity			ACH-000329
ORANTINIB (BRD:BRD-K55966568-001-05-4)	-1	Infinity			ACH-003438
ETOFYLLINE-CLOFIBRATE (BRD:BRD-K49840922-001-05-1)	-1	Infinity			ACH-002409
DEMECARIUM (BRD:BRD-K51471001-303-04-7)	-1	Infinity			ACH-002410
PSB-1115 (BRD:BRD-K49027941-001-01-1)	-1	Infinity			ACH-002411
BEPHENIUM-HYDROXYNAPHTHOATE (BRD:BRD-K47878171-086-06-0)	1	Infinity			ACH-002412
ISOMETHEPTENE-MUCATE (BRD:BRD-A64743628-001-01-5)	-1	Infinity			ACH-002414
URIC-ACID (BRD:BRD-K01295354-001-02-8)	-1	Infinity			ACH-002449
DIHYDROERGOCRISTINE (BRD:BRD-K97440753-066-18-1)	1	Infinity			ACH-002451
ISOFLUPREDONE-ACETATE (BRD:BRD-K29173907-001-09-2)	-1	Infinity			ACH-002696
NITROCARAMIPHEN (BRD:BRD-K28453807-003-11-2)	1	Infinity			ACH-002454
DEHYDROCHOLATE-ACID (BRD:BRD-A11551002-001-04-6)	-1	Infinity			ACH-002456
CHLORAMPHENICOL-PALMITATE (BRD:BRD-K96424892-001-02-9)	-1	Infinity			ACH-002700
NEMONAPRIDE (BRD:BRD-M80207679-001-01-5)	1	Infinity			ACH-002714
PREDNISOLONE-ACETATE (BRD:BRD-A01643550-001-04-9)	-1	Infinity			ACH-002715
AMMONIUM-LACTATE (BRD:BRD-M29182745-001-01-4)	1	Infinity			ACH-003167
CIBENZOLINE (BRD:BRD-K34251960-036-01-6)	-1	Infinity			ACH-003169
PENTOSTATIN (BRD:BRD-K91543828-001-02-0)	-1	Infinity			ACH-000025
LY364947 (BRD:BRD-K06234293-001-04-2)	-1	Infinity			ACH-001293
LOXISTATIN-ACID (BRD:BRD-K21937671-001-09-2)	-1	Infinity			ACH-003081
CLEBOPRIDE (BRD:BRD-K17294426-050-12-3)	-1	Infinity			ACH-003083
RAMIFENAZONE (BRD:BRD-K85333151-003-13-4)	-1	Infinity			ACH-002223
TORCETRAPIB (BRD:BRD-K55675242-001-03-0)	1	Infinity			ACH-002224
DICHLORISONE-ACETATE (BRD:BRD-K54187111-001-09-2)	1	Infinity			ACH-002225
7-NITROINDAZOLE (BRD:BRD-K04430056-236-02-1)	-1	Infinity			ACH-002226
DEXAMETHASONE-ACETATE (BRD:BRD-K47635719-001-21-1)	-1	Infinity			ACH-002227
QUINIDINE (BRD:BRD-K59632282-052-03-1)	1	Infinity			ACH-002228
CINROMIDE (BRD:BRD-K66241279-001-01-8)	1	Infinity			ACH-002229
PALMITOYLETHANOLAMIDE (BRD:BRD-K68095457-001-10-1)	1	Infinity			ACH-002230
TROLOX (BRD:BRD-A17846016-001-13-9)	-1	Infinity			ACH-002231
FORMESTANE (BRD:BRD-A26503646-001-16-6)	-0.996261	1.25911			ACH-000863
CHROMIUM-PICOLINATE (BRD:BRD-K01029106-001-01-4)	0.995295	1.20917			ACH-000244
TAK-715 (BRD:BRD-K52751261-001-06-1)	0.99411	2.22987			ACH-000098
SR-27897 (BRD:BRD-K35629949-001-02-0)	0.990551	1.05757			ACH-000738
CEBRANOPADOL (BRD:BRD-K48141473-001-01-7)	0.99039	1.0539			ACH-002349
TAURINE (BRD:BRD-K51474575-001-10-4)	-0.988842	1.02141			ACH-000756
TERCONAZOLE (BRD:BRD-K86204871-001-16-2)	0.982945	0.929066			ACH-000102
RIMEXOLONE (BRD:BRD-K31627533-001-09-5)	0.97826	1.66274			ACH-000027
NITHIAMIDE (BRD:BRD-K39467894-001-06-7)	0.971972	0.820786			ACH-000389
LEVOCARNITINE (BRD:BRD-K59647213-001-10-5)	0.964763	0.770821			ACH-000067
ESTRADIOL-BENZOATE (BRD:BRD-A74765037-001-01-1)	0.950998	0.69871			ACH-002348
PD-98059 (BRD:BRD-K62810658-001-12-2)	-0.946044	1.26796			ACH-000231
JOSAMYCIN (BRD:BRD-K25837718-001-03-8)	-0.939969	1.22162			ACH-000126
BICALUTAMIDE (BRD:BRD-A29485665-001-12-8)	0.925777	0.607611			ACH-002257
CS-110266 (BRD:BRD-K15519488-050-01-3)	-0.920937	0.593715			ACH-000622
BRIGATINIB (BRD:BRD-K56981171-001-01-0)	-0.918364	0.586665			ACH-000445
DALCETRAPIB (BRD:BRD-K18849474-001-04-4)	0.914558	0.576626			ACH-000479
ILOMASTAT (BRD:BRD-K51662849-001-08-8)	0.890826	0.961881			ACH-002259
IMIDAPRIL (BRD:BRD-K34332569-001-01-3)	0.889633	0.957161			ACH-000631
QUINETHAZONE (BRD:BRD-A59303141-001-10-4)	-0.86894	0.482009			ACH-000819
NAN-190 (BRD:BRD-K69195780-004-08-4)	0.866732	0.875274			ACH-000328
ARRY-380 (BRD:BRD-K26026438-001-01-0)	-0.862999	4.1512			ACH-000595
CAPSAICIN (BRD:BRD-K50590187-001-19-9)	-0.860383	0.855063			ACH-000591
CHICAGO-SKY-BLUE-6B (BRD:BRD-K56483981-342-06-4)	0.856896	1.53383			ACH-000128
ADL5859 (BRD:BRD-K39624409-003-02-6)	0.843291	0.804906			ACH-000634
THIOCOLCHICOSIDE (BRD:BRD-K26619122-001-02-1)	0.836771	0.787203			ACH-000215
TRIAMCINOLONE-ACETONIDE (BRD:BRD-A92439610-001-05-7)	0.833666	0.779019			ACH-002268
HYODEOXYCHOLIC-ACID (BRD:BRD-K44009692-001-02-3)	0.830121	1.38894			ACH-000455
2'-MECCPA (BRD:BRD-K63932022-001-01-5)	0.821336	0.747964			ACH-000673
ACETYLCYSTEINE (BRD:BRD-K59058747-001-18-3)	-0.818414	0.409261			ACH-000676
DIPHEMANIL (BRD:BRD-K93441486-067-12-8)	0.814518	0.4045			ACH-000760
NITISINONE (BRD:BRD-K01109406-001-03-7)	0.806934	0.714294			ACH-002269
TACALCITOL (BRD:BRD-K73237276-001-01-0)	-0.799098	0.386558			ACH-001118
ACESULFAME-POTASSIUM (BRD:BRD-K50850824-237-04-8)	-0.788733	0.375229			ACH-000152
RI-1 (BRD:BRD-K79555887-001-01-0)	0.786908	0.671433			ACH-001125
P22077 (BRD:BRD-K97714174-001-01-3)	0.769011	0.636408			ACH-001126
CLOCORTOLONE-PIVALATE (BRD:BRD-K38003476-001-09-1)	-0.766451	0.631622			ACH-000200
ESTRADIOL (BRD:BRD-K18910433-001-36-6)	0.765642	0.351793			ACH-001605
S-METHYLCYSTEINE (BRD:BRD-K63123526-001-01-2)	0.765296	1.78913			ACH-001606
TRIAMCINOLONE (BRD:BRD-K77554836-001-11-6)	-0.749253	0.838861			ACH-001608
CAMPTOTHECIN (BRD:BRD-K37890730-001-15-1)	0.74806	4.39166			ACH-001609
PIPERINE (BRD:BRD-K59522102-001-14-6)	-0.745666	0.333236			ACH-001610
CIDOFOVIR (BRD:BRD-K96153583-001-05-1)	-0.742135	1.04016			ACH-001611
EPRINOMECTIN (BRD:BRD-A91366704-001-01-9)	-0.739965	1.84125			ACH-001622
RO-90-7501 (BRD:BRD-K58299615-001-03-5)	-0.736025	0.578438			ACH-001623
CYCLOSPORIN-A (BRD:BRD-K13533483-001-16-2)	-0.723906	2.28841			ACH-001624
THIOPROPERAZINE (BRD:BRD-K08619574-334-05-4)	0.716031	0.308111			ACH-000609
LY303511 (BRD:BRD-K22385716-001-02-5)	0.715056	0.54524			ACH-000887
BUMETANIDE (BRD:BRD-K38197229-001-29-9)	0.712245	0.305081			ACH-000655
ETHINYL-ESTRADIOL (BRD:BRD-K48195008-001-19-9)	-0.712025	1.13867			ACH-000376
CARBOXYAMIDOTRIAZOLE (BRD:BRD-K68408772-001-05-4)	-0.709641	2.51673			ACH-000273
KYNURENIC-ACID (BRD:BRD-K85872723-001-15-9)	0.705587	0.737406			ACH-002304
MASITINIB (BRD:BRD-K71035033-001-07-1)	-0.697938	0.519903			ACH-001198
COLFORSIN-DAPROATE (BRD:BRD-K19388745-003-01-7)	0.687668	0.286283			ACH-000504
CEP-33779 (BRD:BRD-K37237504-001-02-7)	-0.686633	2.32845			ACH-000368
EPTIFIBATIDE (BRD:BRD-A90547603-001-02-5)	0.685303	0.876252			ACH-000623
FG-4592 (BRD:BRD-K14385366-001-04-4)	-0.684047	1.04525			ACH-000289
I-BET151 (BRD:BRD-K36363294-001-04-2)	-0.681257	0.687445			ACH-000543
AZODICARBONAMIDE (BRD:BRD-K87036601-001-01-6)	-0.66837	0.479346			ACH-000370
NIZOFENONE (BRD:BRD-K84011460-051-01-7)	0.665412	0.270421			ACH-000807
DIAVERIDINE (BRD:BRD-K97464279-001-03-5)	-0.664623	0.824328			ACH-003093
NIACIN (BRD:BRD-K60237333-001-27-1)	0.655295	0.462552			ACH-000437
AZD8931 (BRD:BRD-K98572433-001-02-9)	0.652826	1.24699			ACH-000883
CB-10-277 (BRD:BRD-K59929863-001-01-9)	-0.644916	0.256659			ACH-000571
BENZETHONIUM (BRD:BRD-K72723676-003-17-8)	-0.644748	2.79509			ACH-002806
TETRAHYDROURIDINE (BRD:BRD-A86248581-001-01-4)	0.644058	0.44862			ACH-000592
FAMOTIDINE (BRD:BRD-K00673382-001-18-9)	0.639208	0.442743			ACH-000040
ADAVOSERTIB (BRD:BRD-K54256913-001-08-7)	0.637765	2.8516			ACH-001214
FLUMATINIB (BRD:BRD-K68870568-066-01-5)	0.635655	0.903255			ACH-000208
BI-D1870 (BRD:BRD-A81370665-001-03-6)	0.635406	0.603259			ACH-000232
PD-184352 (BRD:BRD-K05104363-001-10-0)	-0.628184	1.02074			ACH-001172
NERATINIB (BRD:BRD-K85606544-001-09-1)	-0.624259	2.2502			ACH-000036
ISOXSUPRINE (BRD:BRD-A16700644-003-04-4)	0.623125	0.423802			ACH-000075
TYLOXAPOL (BRD:BRD-U25960968-000-01-9)	0.623073	0.582505			ACH-000469
ASTEMIZOLE (BRD:BRD-K37249724-001-25-7)	0.622224	0.867524			ACH-000570
NITARSONE (BRD:BRD-K56707426-001-02-0)	0.61854	2.09025
CAFFEIC-ACID (BRD:BRD-K09900591-001-26-7)	0.617489	0.239351
SIB-1757 (BRD:BRD-K98157055-001-10-9)	0.61612	0.571115
MESORIDAZINE (BRD:BRD-A14395271-074-17-8)	-0.615415	0.569973
CLOBUTINOL (BRD:BRD-A43809092-003-02-1)	0.613661	0.237027
IMATINIB (BRD:BRD-K92723993-001-17-4)	0.604382	1.31074
BENFOTIAMINE (BRD:BRD-K07359318-001-03-9)	0.603893	0.231191
CAFFEIC-ACID-PHENETHYL-ESTER (BRD:BRD-K96188950-001-16-9)	-0.603389	0.230894
COBIMETINIB (BRD:BRD-K03390685-001-01-7)	-0.603042	1.18736
IDASANUTLIN (BRD:BRD-K62627508-001-01-5)	-0.596514	1.93989
AS-1949490 (BRD:BRD-K61936403-001-01-7)	0.596081	1.2762
INH1 (BRD:BRD-K70177501-003-01-4)	-0.595525	0.226296
4-METHYLHISTAMINE (BRD:BRD-K70821460-300-02-4)	0.592653	0.390035
4-CHLOROPHENYLGUANIDINE (BRD:BRD-K39160765-003-02-9)	-0.590851	0.388118
GOLVATINIB (BRD:BRD-K69001009-001-02-8)	-0.588873	2.20069
HALOBETASOL-PROPIONATE (BRD:BRD-K65877271-001-01-8)	-0.588518	1.35545
RANITIDINE (BRD:BRD-K70505054-003-12-4)	-0.585838	0.896179
HEXYLRESORCINOL (BRD:BRD-K99946902-001-07-5)	-0.584676	1.86329
4-IODO-6-PHENYLPYRIMIDINE (BRD:BRD-K25690923-001-02-4)	-0.583141	0.380011
SB-590885 (BRD:BRD-K78809024-001-05-7)	0.580031	0.763919
RO-10-5824 (BRD:BRD-K79684402-300-02-8)	0.574962	0.507864
PHA-793887 (BRD:BRD-K64800655-001-07-4)	0.569381	2.62018
TIRAPAZAMINE (BRD:BRD-K92968657-001-01-6)	-0.562618	0.490152
FULVESTRANT (BRD:BRD-A85667082-001-12-7)	-0.562311	0.358834
FENDILINE (BRD:BRD-A71033472-003-23-9)	-0.561628	0.488755
SULFASALAZINE (BRD:BRD-K10670311-001-15-5)	0.560009	0.486477
SB-242235 (BRD:BRD-K19412355-001-01-0)	-0.556341	0.20453
NU-6027 (BRD:BRD-K03294269-001-08-0)	-0.555437	1.50046
CHROMOCARB (BRD:BRD-K94720315-001-10-4)	0.553095	1.1102
CHLOROGENIC-ACID (BRD:BRD-K47114202-001-14-6)	0.544695	1.71177
FINAFLOXACIN (BRD:BRD-K98384930-003-01-5)	0.543973	0.885974
AZD4547 (BRD:BRD-K28392481-001-05-1)	0.541829	0.679831
KETOPROFEN (BRD:BRD-A97739905-001-26-5)	-0.540339	1.85667
AEE788 (BRD:BRD-K40718343-001-02-6)	-0.5352	0.955087
CL-218872 (BRD:BRD-K00662280-001-09-4)	-0.53331	0.94922
IDRONOXIL (BRD:BRD-K74671368-001-01-8)	0.529539	2.02866
ABIRATERONE-ACETATE (BRD:BRD-K24048528-001-02-5)	-0.525879	0.32411
RAMATROBAN (BRD:BRD-K08586861-001-01-1)	-0.523965	1.09492
DEQUALINIUM (BRD:BRD-K77685957-300-09-1)	-0.522104	2.43523
GENZ-644282 (BRD:BRD-K99475619-001-01-2)	0.52061	2.64729
OTX015 (BRD:BRD-K43471985-001-03-0)	0.519835	1.40867
TRICHOSTATIN-A (BRD:BRD-K68202742-001-16-5)	0.517977	2.62108
PRAZOSIN (BRD:BRD-K49111258-003-29-7)	0.516996	0.72236
ORNITHINE (BRD:BRD-A13561534-003-02-0)	-0.515505	0.18362
HM781-36B (BRD:BRD-K50010139-001-02-3)	0.513055	0.182416
TAMOXIFEN (BRD:BRD-K93754473-048-20-2)	0.511213	0.181515
DESONIDE (BRD:BRD-K21528677-001-02-8)	-0.511081	0.617825
CLOFAZIMINE (BRD:BRD-K56614220-001-19-0)	0.510847	0.708284
NSC 652287 (BRD:BRD-K00317371-001-06-1)	0.510818	1.7456
COSTUNOLIDE (BRD:BRD-K26833429-001-02-8)	-0.510687	1.04688
4-(4-FLUOROBENZOYL)-1-(4-PHENYLBUTYL)-PIPERIDINE (BRD:BRD-K47337578-034-02-5)	0.508183	0.70225
NICORANDIL (BRD:BRD-K97752965-001-16-4)	-0.501838	0.302629
2,3-DCPE (BRD:BRD-K61734568-003-02-1)	0.501765	1.24656
SRT1720 (BRD:BRD-K95926480-003-03-6)	-0.498592	2.02108
SANGIVAMYCIN (BRD:BRD-A64064900-001-02-3)	-0.49803	1.87742
RUBITECAN (BRD:BRD-K79821389-001-03-5)	0.497945	2.42825
PHENAZONE (BRD:BRD-K46937689-001-15-0)	-0.495535	0.402379
BTS-54505 (BRD:BRD-A68304895-003-02-2)	-0.49214	0.828328
CANDESARTAN (BRD:BRD-K84091759-001-07-1)	-0.491747	0.397802
DIAZOOXONORLEUCINE (BRD:BRD-K38458514-001-01-8)	0.487704	0.486189
OXYMETAZOLINE (BRD:BRD-K16195444-003-26-0)	0.487367	0.290194
JQ1-(+) (BRD:BRD-K54606188-001-13-1)	0.484556	0.807413
NVP-BVU972 (BRD:BRD-K77943374-001-02-8)	-0.483649	0.480049
ACETYLSALICYLSALICYLIC-ACID (BRD:BRD-K46585355-001-14-3)	-0.483586	0.88006
TACROLIMUS (BRD:BRD-K69608737-001-10-2)	-0.482457	1.02244
IODODEXETIMIDE (BRD:BRD-A46813902-001-01-6)	0.479827	0.474312
CEFPIRAMIDE (BRD:BRD-K92872987-001-02-9)	-0.47969	0.794199
LOVASTATIN (BRD:BRD-K09416995-001-39-9)	-0.47787	0.636281
DVD-111 (BRD:BRD-K22520627-001-01-7)	0.47775	0.788974
LIDAMIDINE (BRD:BRD-K68693535-001-03-4)	-0.476587	0.553487
FENOFIBRATE (BRD:BRD-K50388907-001-30-4)	-0.476315	0.28093
THIAMINE (BRD:BRD-K95785345-300-14-8)	0.475262	1.53084
D-4476 (BRD:BRD-K09132007-001-07-5)	-0.4725	0.163231
RIBITOL (BRD:BRD-K49313711-001-05-4)	-0.466442	0.966114
BREQUINAR (BRD:BRD-K96123349-236-02-8)	0.463997	1.08903
ROCILETINIB (BRD:BRD-K33610132-001-02-9)	0.462412	1.14679
LEE 011 (BRD:BRD-K36788280-001-01-2)	-0.460901	1.44999
DIGITOXIGENIN (BRD:BRD-K18518344-001-15-9)	0.460684	2.0407
CROMAKALIM (BRD:BRD-M89827113-001-01-5)	0.458706	0.596954
TEMOZOLOMIDE (BRD:BRD-K32107296-001-16-9)	0.458234	0.266188
TYRPHOSTIN-AG-99 (BRD:BRD-K60184833-001-05-6)	0.453161	1.92413
DICYCLOVERINE (BRD:BRD-K68507560-003-24-6)	-0.447159	0.962923
ANASTROZOLE (BRD:BRD-K52172416-001-11-4)	0.44566	0.151234
RIBAVIRIN (BRD:BRD-K60369935-001-18-3)	-0.443507	0.254541
ICG-001 (BRD:BRD-K94455792-001-01-8)	-0.442682	1.46343
AMG-232 (BRD:BRD-K64925568-001-01-8)	-0.441746	1.12002
FLUDROXYCORTIDE (BRD:BRD-A49765801-001-04-1)	-0.440332	0.998027
EXEMESTANE (BRD:BRD-K33425534-001-12-5)	0.440021	0.338763
OLEOYLETHANOLAMIDE (BRD:BRD-K66956375-001-11-3)	0.439036	0.689732
POLYDATIN (BRD:BRD-K43236057-001-07-1)	0.436113	1.74402
SB-205384 (BRD:BRD-A22707317-001-10-8)	0.435291	0.862939
PF-573228 (BRD:BRD-K79239947-001-06-8)	-0.434597	1.30994
OLDA (BRD:BRD-K95523387-001-09-6)	0.434488	0.481493
D-SERINE (BRD:BRD-K71822263-001-03-2)	-0.433669	0.408628
NOREPINEPHRINE (BRD:BRD-K87349682-347-03-8)	0.431524	1.50515
AJMALINE (BRD:BRD-A48300215-001-04-8)	0.431429	0.732357
NAPROXEN (BRD:BRD-K59197931-001-04-5)	0.430671	0.328726
BETA-NAPHTHOL (BRD:BRD-K21164796-001-02-8)	-0.429371	0.726905
DOXERCALCIFEROL (BRD:BRD-K82928892-001-02-5)	-0.428966	0.603324
BEKANAMYCIN (BRD:BRD-K73425385-065-04-8)	0.428805	0.538935
DOXIFLURIDINE (BRD:BRD-K58262659-001-09-7)	0.428795	1.48872
NSC-23766 (BRD:BRD-A80213327-305-08-3)	0.427934	0.781978
TEMOPORFIN (BRD:BRD-K63712959-001-01-8)	-0.425326	0.774489
CLOTRIMAZOLE (BRD:BRD-K15916496-001-27-9)	-0.424405	0.53072
FLOXURIDINE (BRD:BRD-K47832606-001-30-1)	0.423399	1.80267
AT13387 (BRD:BRD-K58435339-001-03-0)	0.420816	1.34155
AZD7762 (BRD:BRD-K86525559-001-07-8)	0.420769	1.78297
AZD2014 (BRD:BRD-K99113996-001-02-0)	-0.420404	0.979075
OLIGOMYCIN-A (BRD:BRD-A81541225-001-06-8)	-0.420308	1.63457
FLEROXACIN (BRD:BRD-K61717546-001-05-0)	-0.417471	0.314858
KIFUNENSINE (BRD:BRD-K02898090-001-02-7)	0.416527	0.964499
PALMATINE-CHLORIDE (BRD:BRD-K58466253-003-14-0)	-0.416489	0.385747
PIROXICAM (BRD:BRD-A57382968-001-29-0)	-0.416188	0.233727
IOBENGUANE (BRD:BRD-K43860855-065-11-9)	-0.41479	0.312084
EVEROLIMUS (BRD:BRD-K13514097-001-04-6)	0.414228	1.40307
ETOMOXIR (BRD:BRD-K32405725-001-02-8)	0.411585	0.308786
DIMETHISOQUIN (BRD:BRD-K73391359-003-10-2)	0.408939	0.375939
SELUMETINIB (BRD:BRD-K57080016-001-15-9)	-0.408338	0.984272
TEDIZOLID (BRD:BRD-K59436580-001-01-7)	-0.40812	1.41483
CYCLOSPORIN-A (BRD:BRD-A69815203-001-07-6)	0.406254	0.612546
SB-939 (BRD:BRD-K86797399-001-05-1)	0.405601	1.67221
R306465 (BRD:BRD-K86687746-001-01-3)	0.404655	1.48565
HYPERICIN (BRD:BRD-K29673530-001-05-4)	0.403524	0.432573
MPI-0479605 (BRD:BRD-K45551181-001-02-1)	0.402544	1.65046
NVP-AEW541 (BRD:BRD-K24696047-001-02-3)	0.402543	1.19886
METHYLDOPA (BRD:BRD-K48578705-001-17-6)	0.401258	0.366111
IDOXURIDINE (BRD:BRD-K76634210-001-14-7)	-0.399061	0.851973
DOCETAXEL (BRD:BRD-K30577245-001-05-0)	0.399055	1.18175
ATIPAMEZOLE (BRD:BRD-K39252998-003-01-5)	-0.398469	1.04063
CYPROTERONE-ACETATE (BRD:BRD-K41141507-001-16-2)	-0.396522	0.891541
XL388 (BRD:BRD-K03549949-001-01-0)	-0.396224	1.4769
AMG-208 (BRD:BRD-K32285926-001-02-1)	-0.395313	0.640463
TRIPTOLIDE (BRD:BRD-K39484304-001-16-5)	0.39487	1.5113
LOMITAPIDE (BRD:BRD-K92213669-001-01-3)	-0.394138	0.531828
LANOCONAZOLE (BRD:BRD-A54275602-001-01-0)	0.393006	0.634854
MGCD-265 (BRD:BRD-K56277358-001-07-5)	0.392181	1.45147
SKI-II (BRD:BRD-K20755323-001-05-9)	-0.392026	0.828561
AEG3482 (BRD:BRD-K77634909-001-03-5)	-0.391906	0.780443
VE-821 (BRD:BRD-K26756394-001-02-2)	0.391217	0.52608
SE-METHYLSELENOCYSTEINE (BRD:BRD-K74227499-001-01-1)	-0.390864	0.215286
ABT-751 (BRD:BRD-K91623615-001-05-0)	0.389613	1.56054
TENOVIN-6 (BRD:BRD-K13949769-001-01-7)	0.388822	1.26171
MK-2461 (BRD:BRD-K56405753-001-02-4)	0.387934	0.952071
K-STROPHANTHIDIN (BRD:BRD-A55312468-001-04-7)	-0.386954	0.517758
AT7867 (BRD:BRD-K12040459-001-06-0)	0.386717	0.347907
TRICIRIBINE (BRD:BRD-K80431395-001-07-3)	0.386285	1.53792
CICLESONIDE (BRD:BRD-K35245662-001-01-2)	0.386239	0.516371
DIGOXIN (BRD:BRD-A94756469-001-04-7)	0.385995	1.45424
RITODRINE (BRD:BRD-K14003026-003-09-0)	-0.383799	0.280993
TRICLABENDAZOLE (BRD:BRD-K81916719-001-13-9)	0.383407	1.35647
PERUVOSIDE (BRD:BRD-A72716251-001-01-5)	0.382875	1.39401
LY2603618 (BRD:BRD-K14109347-001-03-4)	0.38284	0.843733
YM-976 (BRD:BRD-K12932420-001-02-3)	-0.381951	0.88505
ZOLMITRIPTAN (BRD:BRD-K54314721-001-10-2)	-0.381367	0.748394
GSK1120212 (BRD:BRD-K12343256-001-14-7)	-0.381139	0.606474
TYRPHOSTIN-A9 (BRD:BRD-K40255344-001-17-6)	0.380402	1.45882
PD-198306 (BRD:BRD-K88677950-001-03-9)	-0.380303	1.00829
BALAPIRAVIR (BRD:BRD-K47976015-001-01-2)	0.380257	1.09227
IBUTILIDE (BRD:BRD-A74391928-051-01-3)	-0.380084	1.04959
NIMORAZOLE (BRD:BRD-K79145628-001-05-5)	0.378426	0.915428
RO-04-5595 (BRD:BRD-A63546914-003-02-0)	-0.377454	0.336574
SPERMIDINE (BRD:BRD-K40438880-305-06-6)	-0.376531	1.07506
ZIPRASIDONE (BRD:BRD-K29582115-066-01-2)	-0.375595	0.775456
PAC-1 (BRD:BRD-K92991072-001-04-9)	0.375532	0.640171
OBIDOXIME (BRD:BRD-K33588785-001-01-9)	0.375104	0.390361
SB-743921 (BRD:BRD-K68532323-003-02-8)	-0.373843	0.681374
MEXENEONE (BRD:BRD-K18613660-001-05-5)	-0.373714	0.121381
EXATECAN-MESYLATE (BRD:BRD-K92150287-066-01-2)	0.372135	0.891669
ANGUIDINE (BRD:BRD-K45724504-001-01-6)	0.372132	1.44413
DIENOGEST (BRD:BRD-K50853363-001-02-3)	0.371707	0.972295
GW-583340 (BRD:BRD-K79930101-300-03-7)	-0.371634	0.931097
INDOPROFEN (BRD:BRD-A44090213-001-25-6)	0.371436	1.24838
NICOTINE (BRD:BRD-A93695607-322-02-5)	-0.371329	0.201577
PRANIDIPINE (BRD:BRD-A68083442-001-01-6)	0.370981	0.582792
MARIMASTAT (BRD:BRD-K21396683-001-04-8)	0.369583	1.3901
DINACICLIB (BRD:BRD-K13662825-001-07-5)	0.368669	1.34686
FAMCICLOVIR (BRD:BRD-K45033733-001-12-2)	0.367939	0.119114
TIPIRACIL (BRD:BRD-K11973162-003-01-8)	0.36431	1.32067
N-ACETYLMANNOSAMINE (BRD:BRD-A92872453-001-01-8)	0.363746	0.860587
ABEMACICLIB (BRD:BRD-K33622447-066-01-9)	-0.363511	0.77895
NORETHINDRONE-ACETATE (BRD:BRD-A09349126-001-10-7)	0.363209	0.196003
CHLORINDANOL (BRD:BRD-K01653460-001-01-1)	-0.362671	0.372644
TAGATOSE (BRD:BRD-A73556557-001-06-4)	0.35795	0.192431
BRIVARACETAM (BRD:BRD-K00634421-001-01-0)	-0.357017	1.20636
METHOCARBAMOL (BRD:BRD-A31521121-001-26-4)	0.356792	0.114785
FUDOSTEINE (BRD:BRD-K54838207-001-03-8)	-0.356604	0.948607
IOWH032 (BRD:BRD-K84892605-001-01-1)	0.35657	0.593047
CARVEDILOL (BRD:BRD-A10977446-001-12-1)	-0.356297	1.05816
12-O-TETRADECANOYLPHORBOL-13-ACETATE (BRD:BRD-K68552125-001-05-3)	-0.356258	0.549431
CHLORMIDAZOLE (BRD:BRD-K60443845-001-08-6)	-0.355996	1.05674
ARTESUNATE (BRD:BRD-K54634444-001-05-9)	0.355668	0.458998
RACLOPRIDE (BRD:BRD-K04111260-001-10-0)	0.355144	0.829401
PRALATREXATE (BRD:BRD-A74914197-001-02-9)	0.35439	0.8267
SB-366791 (BRD:BRD-K61536336-001-01-7)	0.353503	0.82353
GEMCITABINE (BRD:BRD-K15108141-001-06-6)	0.3523	1.11046
M-344 (BRD:BRD-K45528773-001-07-2)	0.352252	1.31864
BENZOCAINE (BRD:BRD-K75466013-001-14-4)	0.351298	0.112675
LUCITANIB (BRD:BRD-K31309378-001-01-5)	0.351043	1.06893
SONIDEGIB (BRD:BRD-K19796430-001-05-6)	-0.3506	0.887287
TRIMEBUTINE (BRD:BRD-A92630576-050-24-1)	0.349043	0.844642
LURASIDONE (BRD:BRD-K51143828-003-03-1)	-0.348975	0.302956
APHIDICOLIN (BRD:BRD-K85140930-001-12-7)	0.348117	1.12394
BENDAMUSTINE (BRD:BRD-K17068645-003-04-2)	-0.347424	0.571052
SEVOFLURANE (BRD:BRD-K05638300-001-01-2)	0.347352	1.11999
MK-0773 (BRD:BRD-K38868394-001-01-3)	-0.346961	0.443337
CARMUSTINE (BRD:BRD-K36234266-001-09-8)	0.346004	0.299551
VE-822 (BRD:BRD-K04701033-001-03-9)	0.345316	1.27651
RG2833 (BRD:BRD-K02389548-001-02-5)	-0.344703	0.183562
PHENIRAMINE (BRD:BRD-A23072235-050-18-5)	0.342877	0.857343
LINSITINIB (BRD:BRD-K86118762-001-01-8)	-0.342741	0.785629
DACOMITINIB (BRD:BRD-K57169635-001-04-5)	0.342378	1.06111
CGS-15943 (BRD:BRD-K49049886-001-08-7)	-0.342356	0.598266
BARDOXOLONE (BRD:BRD-K20545304-001-01-6)	0.342216	0.85481
EMD-53998 (BRD:BRD-A65248799-001-01-7)	0.3406	0.554941
AZ960 (BRD:BRD-K64888243-001-03-7)	0.34059	1.1511
PIBENZIMOL (BRD:BRD-K17026858-001-01-2)	-0.340258	0.293018
SGI-1027 (BRD:BRD-K61228301-001-01-2)	-0.339691	1.17864
GEFITINIB (BRD:BRD-K64052750-001-22-5)	-0.339094	0.511923
PF-03758309 (BRD:BRD-K37764012-001-04-1)	0.338442	0.942359
SN-38 (BRD:BRD-K89561498-001-01-7)	0.337979	0.804115
AMONAFIDE (BRD:BRD-K56334280-001-05-1)	-0.337823	0.62437
L-798,106 (BRD:BRD-K43905307-001-01-2)	0.337568	1.00487
FLUMETHASONE-PIVALATE (BRD:BRD-A50064262-001-04-7)	-0.335963	0.465256
U-18666A (BRD:BRD-K22025381-003-01-9)	-0.335483	0.654529
LY2606368 (BRD:BRD-K20463415-300-01-4)	0.335357	1.21746
AZD5363 (BRD:BRD-K99023089-001-03-7)	0.335146	0.827967
BELINOSTAT (BRD:BRD-K17743125-001-08-4)	0.335112	0.827838
ERASTIN (BRD:BRD-A25004090-001-08-4)	0.334971	0.99279
BIFEMELANE (BRD:BRD-K18779551-003-07-8)	0.334843	0.579334
ZOLANTIDINE (BRD:BRD-K08996725-332-01-7)	0.334743	0.421846
GSK429286A (BRD:BRD-A10523515-001-07-9)	-0.334458	0.757165
ITRACONAZOLE (BRD:BRD-A23067620-300-01-3)	0.334339	0.106253
ONCRASIN-1 (BRD:BRD-K43449605-001-01-0)	0.334114	1.08479
FDCYD (BRD:BRD-K18157228-001-01-7)	0.333846	0.987586
CLINDAMYCIN-PHOSPHATE (BRD:BRD-K27771035-001-02-5)	0.333031	0.332125
TOPOTECAN (BRD:BRD-K55696337-003-24-4)	0.333028	1.20389
DORZOLAMIDE (BRD:BRD-K71075609-003-01-0)	-0.331591	0.330215
COLFOSCERIL-PALMITATE (BRD:BRD-A95886749-001-03-5)	0.331541	0.374263
PIPERAZINE (BRD:BRD-K13249881-001-02-3)	-0.330436	0.45462
BRILLIANT-GREEN (BRD:BRD-K60348325-065-09-9)	-0.329693	1.12374
MIDODRINE (BRD:BRD-A79981887-003-16-4)	0.327117	0.665151
AZD1480 (BRD:BRD-K65928735-001-04-3)	0.325961	0.695367
AR-12 (BRD:BRD-K90497590-001-04-2)	0.325263	1.15932
EPZ-6438 (BRD:BRD-K11215326-001-03-7)	0.325102	0.854299
GSK461364 (BRD:BRD-K92428232-001-10-6)	0.324239	1.06467
ALFACALCIDOL (BRD:BRD-K49522529-001-02-9)	0.323999	0.786647
CHLORQUINALDOL (BRD:BRD-K90374350-001-09-2)	0.323918	0.721802
CINACALCET (BRD:BRD-K73838513-003-05-5)	0.323478	1.00094
TEROXIRONE (BRD:BRD-A39935389-001-05-9)	0.323	1.08785
BLEBBISTATIN-(-) (BRD:BRD-K61295575-001-03-6)	0.321757	0.272443
CHLORAMBUCIL (BRD:BRD-K29458283-001-29-9)	0.321482	0.39914
PUROMYCIN (BRD:BRD-A28970875-300-04-9)	-0.321138	1.13604
LOMEFLOXACIN (BRD:BRD-A75850590-213-01-0)	0.321002	0.679828
R406 (BRD:BRD-K20285085-074-04-5)	0.319652	0.982585
HALOFUGINONE (BRD:BRD-K54247840-004-01-3)	0.319524	1.06948
MINOCYCLINE (BRD:BRD-A69651145-003-07-2)	0.318465	0.394062
MK-0812 (BRD:BRD-K14175878-001-01-6)	-0.318435	0.100352
DACARBAZINE (BRD:BRD-K35520305-001-16-9)	0.318264	0.796658
JZL-184 (BRD:BRD-K45446451-001-05-0)	0.316961	0.267221
ZM-306416 (BRD:BRD-K41337261-001-03-0)	-0.315669	0.265821
PF-04217903 (BRD:BRD-K73319509-001-08-0)	-0.31463	0.348873
TEZACAFTOR (BRD:BRD-K97101532-001-02-8)	-0.31335	0.306478
AZ3146 (BRD:BRD-K59146805-001-03-7)	0.312013	0.652144
LCL-161 (BRD:BRD-K08248804-001-01-8)	0.31123	1.05388
SNS-314 (BRD:BRD-K71512533-066-02-8)	0.310831	0.941015
EVODIAMINE (BRD:BRD-A68631409-001-05-4)	0.310402	0.994589
HESPERADIN (BRD:BRD-K58122457-001-02-2)	0.310265	0.882109
ATORVASTATIN (BRD:BRD-K69726342-238-02-4)	-0.309872	0.735982
GGTI-298 (BRD:BRD-K19669037-001-01-1)	0.309723	0.518414
IXAZOMIB (BRD:BRD-K78659596-001-03-9)	0.309719	1.07303
EQUOL (BRD:BRD-K54847683-001-04-0)	0.309717	0.379516
TC1 (BRD:BRD-A13964793-001-02-6)	0.309533	0.582398
CP-673451 (BRD:BRD-K43621685-001-02-5)	-0.30876	0.64228
MRS-1220 (BRD:BRD-K37618799-001-03-0)	0.307436	0.211254
CGP-54626 (BRD:BRD-A74208568-003-01-5)	-0.306791	0.478757
PHA-767491 (BRD:BRD-K50000283-001-04-4)	-0.30672	0.949282
NVP-TAE226 (BRD:BRD-K21025364-001-05-6)	0.305429	1.0499
CARMOFUR (BRD:BRD-K11630072-001-13-2)	0.304538	0.774184
ARRY-334543 (BRD:BRD-K46386702-001-02-1)	-0.304139	0.800625
VOLASERTIB (BRD:BRD-K69776681-001-03-8)	0.303898	0.743584
OMEPRAZOLE (BRD:BRD-A55962179-001-22-1)	-0.303698	0.566796
RGFP966 (BRD:BRD-K61688984-001-02-9)	0.303314	0.156963
RO-106-9920 (BRD:BRD-A53134341-001-03-2)	0.303279	1.03841
TH-302 (BRD:BRD-K20958582-001-01-4)	0.302777	0.795265
GESTRINONE (BRD:BRD-K97472745-001-01-8)	0.302334	0.402467
LDN-57444 (BRD:BRD-K94485812-001-02-9)	0.301297	1.00205
BINDARIT (BRD:BRD-K36467523-001-02-8)	-0.300845	0.249996
SPARFLOXACIN (BRD:BRD-K07612980-001-05-3)	0.300753	0.841467
SUNITINIB (BRD:BRD-K42828737-001-03-3)	0.300482	0.646507
TMC-353121 (BRD:BRD-K66097663-001-01-8)	0.300042	0.891545
SB-225002 (BRD:BRD-K61323504-001-04-0)	0.298703	0.80621
TETRAHYDROPAPAVERINE (BRD:BRD-A91831168-003-02-5)	-0.298492	0.395578
TEMSIROLIMUS (BRD:BRD-K42898655-001-01-8)	-0.29798	0.722299
Y-39983 (BRD:BRD-K56751279-300-01-4)	-0.297977	0.666909
LACITOL (BRD:BRD-K40787673-001-02-1)	0.293465	0.353187
AG-14361 (BRD:BRD-K00615600-001-12-9)	0.293293	0.242092
VU0361737 (BRD:BRD-K45462423-001-03-7)	-0.292777	0.317307
AZD9668 (BRD:BRD-K31476763-001-01-5)	-0.291911	0.564436
GDC-0068 (BRD:BRD-K71480163-001-01-4)	-0.291347	0.672327
AZD5438 (BRD:BRD-K72414522-001-06-7)	0.29039	0.92249
TRANILAST (BRD:BRD-K17849083-001-32-9)	0.290035	0.822053
SULCONAZOLE (BRD:BRD-A70649075-008-30-8)	-0.288671	0.914197
AMG900 (BRD:BRD-K21728777-001-02-3)	0.28779	0.885854
RIOCIGUAT (BRD:BRD-K84783599-001-01-0)	0.287342	0.274023
EPLERENONE (BRD:BRD-K19761926-001-03-6)	-0.286509	0.879899
CICLOPIROX (BRD:BRD-K13044802-213-20-7)	0.284282	0.797843
FLUOROMETHOLONE (BRD:BRD-A13133631-001-04-0)	0.283052	0.695071
BAICALIN (BRD:BRD-K49962337-001-02-9)	-0.282971	0.744013
10-DEACETYLBACCATIN (BRD:BRD-K96631475-001-02-4)	0.282388	0.813775
ACY-1215 (BRD:BRD-K82928847-001-04-7)	0.281934	0.69108
MEVASTATIN (BRD:BRD-K94441233-001-13-0)	-0.280765	0.922354
BF2.649 (BRD:BRD-K21673112-003-01-3)	-0.280709	0.48019
MITOMYCIN-C (BRD:BRD-A48237631-001-04-8)	0.280053	0.89609
AMG458 (BRD:BRD-K21782625-001-02-4)	-0.279614	0.504698
BUPHENINE (BRD:BRD-A36267905-003-18-4)	-0.27886	0.448304
ISOETHARINE (BRD:BRD-A24587114-066-22-5)	-0.278176	0.0859001
AXITINIB (BRD:BRD-K29905972-001-06-3)	0.27813	0.677586
GSK2110183 (BRD:BRD-K25412176-001-01-9)	-0.277742	0.676214
TALTIRELIN (BRD:BRD-K93869735-001-01-1)	0.277353	0.388315
U-0126 (BRD:BRD-K91701654-001-03-1)	-0.277221	0.601125
SB-657510 (BRD:BRD-K95292280-001-01-3)	0.277167	0.444601
PI-828 (BRD:BRD-K97365803-001-02-1)	0.277082	0.444416
LY2109761 (BRD:BRD-K47557313-001-02-7)	-0.276985	0.185823
MYCOPHENOLATE-MOFETIL (BRD:BRD-K92428153-001-04-4)	-0.276725	0.443637
SCRIPTAID (BRD:BRD-K22503835-001-11-0)	0.276593	0.789083
PHA-680632 (BRD:BRD-K09443272-001-03-3)	-0.275923	0.89838
GOLGICIDE-A (BRD:BRD-A57886255-001-01-1)	-0.275851	0.808665
CYCLOCYTIDINE (BRD:BRD-K67536197-003-11-4)	0.275309	0.851116
SID-7969543 (BRD:BRD-A43885598-001-08-1)	0.274848	0.56915
SB-216641 (BRD:BRD-K30867024-003-03-3)	0.274086	0.823303
CHIR-124 (BRD:BRD-K02241333-001-02-7)	0.273584	0.821062
METRONIDAZOLE (BRD:BRD-K52020312-001-26-8)	-0.273325	0.084203
PREDNISOLONE (BRD:BRD-A27887842-001-04-0)	-0.272736	0.320859
SECNIDAZOLE (BRD:BRD-A70083328-001-23-5)	0.272693	0.538159
K-RAS(G12C)-INHIBITOR-6 (BRD:BRD-K26305185-001-02-1)	0.272036	0.560969
CHIR-99021 (BRD:BRD-K16189898-003-03-3)	-0.271819	0.378038
ARCTIGENIN (BRD:BRD-K53523901-001-04-4)	-0.271358	0.630596
RACECADOTRIL (BRD:BRD-A08187463-001-12-9)	0.270823	0.317943
FRENTIZOLE (BRD:BRD-K07202345-001-19-4)	0.27044	0.850257
NMS-1286937 (BRD:BRD-K83699324-001-01-1)	0.269612	0.693272
TEDIZOLID-PHOSPHATE (BRD:BRD-K89121095-001-01-7)	-0.269481	0.802837
ABT-199 (BRD:BRD-K62391742-001-09-7)	-0.269369	0.504412
HM781-36B (BRD:BRD-K50010139-001-01-5)	-0.269362	0.252492
RIGOSERTIB (BRD:BRD-K55187425-236-05-2)	0.269285	0.692056
SCH-900776 (BRD:BRD-K75009076-001-02-1)	0.269127	0.779649
TALMAPIMOD (BRD:BRD-K17555800-003-02-3)	-0.268313	0.476788
PHA-848125 (BRD:BRD-K60997853-001-02-3)	-0.267833	0.774129
BROXALDINE (BRD:BRD-K36222532-001-01-8)	0.267659	0.794814
SALINOMYCIN (BRD:BRD-A28301258-001-03-0)	-0.267547	0.685596
ASYMMETRICAL-DIMETHYLARGININE (BRD:BRD-K36269323-300-02-6)	0.267261	0.66227
AZD2858 (BRD:BRD-K85849709-001-01-5)	0.266553	0.725656
PCI-24781 (BRD:BRD-K12867552-001-04-7)	0.266124	0.850907
BROMOSPORINE (BRD:BRD-K44665581-001-01-8)	0.265626	0.338913
HMN-214 (BRD:BRD-K70511574-001-06-9)	0.265456	0.827004
KENPAULLONE (BRD:BRD-K37312348-001-15-0)	-0.26492	0.443676
ISTRADEFYLLINE (BRD:BRD-K87774949-001-03-9)	-0.263998	0.363726
FLUTICASONE-PROPIONATE (BRD:BRD-K62310379-001-10-5)	-0.263794	0.513891
FOSCARNET (BRD:BRD-K85146014-314-05-4)	0.26349	0.489302
NARLAPREVIR (BRD:BRD-K38287497-001-01-2)	-0.263461	0.0807796
ADEFOVIR-DIPIVOXIL (BRD:BRD-K96159438-001-06-3)	-0.26346	0.536378
WAY-170523 (BRD:BRD-K36198571-001-02-0)	-0.263343	0.775976
ZALDARIDE (BRD:BRD-A26032986-050-02-1)	-0.263139	0.488404
SB-228357 (BRD:BRD-K15424032-001-03-6)	0.262915	0.361764
RADEZOLID (BRD:BRD-K84683831-001-01-0)	-0.262795	0.624569
FOSBRETABULIN (BRD:BRD-K06814349-304-02-7)	0.262054	0.577791
PIK-75 (BRD:BRD-K49371609-003-03-8)	0.261917	0.830944
4-HYDROXY-PHENAZONE (BRD:BRD-K49759007-001-11-9)	0.260913	0.172887
AC-264613 (BRD:BRD-K81548480-001-01-2)	-0.260823	0.596072
CYTOCHLOR (BRD:BRD-K48988407-001-01-2)	0.259529	0.656201
MEPHENYTOIN (BRD:BRD-A83937277-001-10-5)	0.258277	0.326774
NVP-TAE684 (BRD:BRD-K50140147-001-10-1)	0.257497	0.790566
TG-02 (BRD:BRD-K14560436-001-01-4)	0.256337	0.785326
DARIFENACIN (BRD:BRD-K95773607-004-03-8)	-0.256214	0.685198
PIRETANIDE (BRD:BRD-K87990216-001-10-2)	-0.255449	0.348359
AZD2461 (BRD:BRD-K85014146-001-02-5)	0.255104	0.468124
SORAFENIB (BRD:BRD-K23984367-001-07-5)	0.254748	0.444282
PRT062070 (BRD:BRD-K25835157-001-01-4)	0.253838	0.594606
DACINOSTAT (BRD:BRD-K56957086-001-06-3)	0.25372	0.792762
MK-5108 (BRD:BRD-K53665955-001-03-0)	-0.253271	0.73293
SPIRADOLINE (BRD:BRD-K28192623-066-08-1)	0.253055	0.732019
CRYSTAL-VIOLET (BRD:BRD-K60025295-003-06-6)	0.25282	0.711563
CLOMIFENE (BRD:BRD-K29950728-048-17-4)	-0.252091	0.460619
AM-404 (BRD:BRD-K55462201-001-07-3)	-0.25201	0.437848
ATIPRIMOD (BRD:BRD-K38527262-300-01-0)	-0.251787	0.668233
MOCETINOSTAT (BRD:BRD-K16485616-001-08-9)	0.251752	0.459781
PHENYLBUTAZONE (BRD:BRD-K10843433-001-22-7)	0.251688	0.45962
TG100-115 (BRD:BRD-K64785675-001-04-0)	0.251268	0.125673
EPOTHILONE-B (BRD:BRD-K68164687-001-01-6)	0.250814	0.779451
NADIFLOXACIN (BRD:BRD-A24397426-001-10-4)	0.250738	0.260271
BARASERTIB-HQPA (BRD:BRD-K63923597-001-10-0)	0.250574	0.663623
GDC-0941 (BRD:BRD-K52911425-001-09-8)	0.250062	0.700365
TORASEMIDE (BRD:BRD-K30480208-001-18-5)	0.249277	0.285885
PENTAGASTRIN (BRD:BRD-K78789465-001-01-6)	0.248832	0.537459
MELOXICAM (BRD:BRD-A84174393-236-07-1)	-0.248343	0.197128
CGP-52411 (BRD:BRD-K13087974-001-02-5)	0.248142	0.74883
BIBU-1361 (BRD:BRD-K49294207-300-03-8)	0.248098	0.359658
NOBILETIN (BRD:BRD-K06753942-001-14-5)	0.24806	0.406167
DICHLORVOS (BRD:BRD-K23779958-001-05-8)	0.247436	0.745725
PU-H71 (BRD:BRD-K36529613-001-02-6)	0.245535	0.755561
NVP-AUY922 (BRD:BRD-K41859756-001-06-8)	0.245087	0.604883
BIIB021 (BRD:BRD-K51967704-001-03-6)	0.24469	0.564752
CCT128930 (BRD:BRD-K76406695-001-02-9)	0.244111	0.462111
CEDIRANIB (BRD:BRD-K86930074-001-05-0)	0.243817	0.656859
AS-703026 (BRD:BRD-K89014967-001-04-3)	-0.243373	0.373663
AZD-2281 (BRD:BRD-K02113016-001-19-6)	0.24308	0.520349
XL888 (BRD:BRD-A03506276-001-01-5)	0.242673	0.70704
SODIUM-STIBOGLUCONATE (BRD:BRD-A60786380-412-01-5)	0.242464	0.538186
TALAZOPARIB (BRD:BRD-K95142244-001-01-5)	0.242197	0.613625
BI-2536 (BRD:BRD-K64890080-001-13-8)	0.242176	0.704949
FPH1-(BRD-6125) (BRD:BRD-K61250484-001-02-3)	0.242115	0.348383
TAS-103 (BRD:BRD-K09426783-300-01-0)	0.241778	0.73879
WZ-4002 (BRD:BRD-K72420232-001-12-3)	0.24154	0.248399
GDC-0152 (BRD:BRD-K68938568-001-01-7)	0.240939	0.571725
1-NAPHTHYL-PP1 (BRD:BRD-K29542628-001-03-9)	0.240314	0.697154
OCTENIDINE (BRD:BRD-K04568635-300-01-4)	-0.239125	0.469481
TELOTRISTAT-ETHYL (BRD:BRD-K94559059-091-01-6)	0.238734	0.386057
BAFETINIB (BRD:BRD-A75975749-001-01-4)	-0.238605	0.545304
VS-4718 (BRD:BRD-K09877029-001-01-2)	-0.238437	0.467652
ULIPRISTAL (BRD:BRD-K64381438-001-03-8)	0.238305	0.187549
SU3327 (BRD:BRD-K32730239-001-01-0)	-0.23682	0.716953
AFOBAZOLE (BRD:BRD-K37793595-003-01-7)	0.23646	0.153812
AM-251 (BRD:BRD-K92000912-001-12-6)	-0.236158	0.401441
ENTINOSTAT (BRD:BRD-K77908580-001-09-6)	0.236106	0.59201
PP-2 (BRD:BRD-K95785537-001-23-1)	-0.235332	0.589288
RESATORVID (BRD:BRD-K61567297-001-01-9)	0.235264	0.289958
ZSTK-474 (BRD:BRD-K63068307-001-08-9)	-0.234941	0.623149
PTEROSTILBENE (BRD:BRD-K53097745-001-01-5)	0.234517	0.417962
EMETINE (BRD:BRD-A25687296-300-04-3)	0.23442	0.706496
THIOGUANINE (BRD:BRD-K49350383-001-14-5)	-0.234398	0.355741
PF-03814735 (BRD:BRD-K68747584-001-02-0)	0.234148	0.620181
BMS-754807 (BRD:BRD-K13049116-001-04-0)	0.233767	0.416184
FORETINIB (BRD:BRD-K03449891-001-08-6)	-0.2335	0.600395
BAM7 (BRD:BRD-K07442505-001-03-6)	0.233303	0.35358
10-HYDROXYCAMPTOTHECIN (BRD:BRD-K63784565-001-06-2)	0.233199	0.701206
OUABAIN (BRD:BRD-K33277808-331-01-3)	0.233096	0.598937
VANDETANIB (BRD:BRD-K77625799-001-07-7)	0.232949	0.490846
ZALEPLON (BRD:BRD-K92657060-001-05-7)	0.232724	0.373331
OLEANOLIC-ACID (BRD:BRD-K90647725-001-07-3)	-0.232621	0.262043
KX2-391 (BRD:BRD-K29968218-001-03-2)	0.232542	0.665074
CNX-2006 (BRD:BRD-K24869513-001-02-1)	-0.232516	0.452026
SKEPINONE-L (BRD:BRD-K83607951-001-02-2)	-0.232088	0.261293
LEVONORGESTREL (BRD:BRD-K35189033-001-26-1)	0.231382	0.235529
JIB04 (BRD:BRD-K76180386-001-01-6)	0.23089	0.658352
MIBAMPATOR (BRD:BRD-K42981054-001-01-9)	0.230726	0.55587
PI-103 (BRD:BRD-K67868012-001-07-6)	-0.230565	0.589836
FENRETINIDE (BRD:BRD-K89085489-001-23-2)	-0.229626	0.207349
MORIN (BRD:BRD-K11590034-002-03-4)	0.228878	0.0690567
HA14-1 (BRD:BRD-K18163608-001-05-6)	0.227983	0.67883
TEPRENONE (BRD:BRD-K11510141-001-01-8)	0.226865	0.543027
BMS-265246 (BRD:BRD-K62814476-001-03-3)	0.226294	0.6075
PONATINIB (BRD:BRD-K44227013-001-06-4)	0.225778	0.522495
PALBOCICLIB (BRD:BRD-K51313569-001-07-8)	-0.225521	0.433876
RABEPRAZOLE (BRD:BRD-A39390670-236-10-7)	0.225251	0.251747
ECHINOMYCIN (BRD:BRD-A68969091-001-12-7)	-0.225132	0.66675
PITAVASTATIN (BRD:BRD-K75958547-238-01-0)	-0.225091	0.468506
DICLAZURIL (BRD:BRD-A06426627-001-03-5)	0.224863	0.602111
SATRAPLATIN (BRD:BRD-K42497885-001-01-1)	0.22466	0.501939
ZK-811752 (BRD:BRD-K91825936-001-01-2)	-0.224593	0.601099
TMS (BRD:BRD-K96233303-001-01-9)	-0.224431	0.431077
PARBENDAZOLE (BRD:BRD-K02407574-001-09-7)	0.224395	0.663645
CUDC-907 (BRD:BRD-K77638923-001-02-0)	0.224042	0.662161
EPOTHILONE-A (BRD:BRD-K71823332-001-03-7)	0.223658	0.660549
PYRIMETHAMINE (BRD:BRD-K88429204-001-35-1)	0.223273	0.612033
ELACRIDAR (BRD:BRD-K88807631-001-01-3)	0.221772	0.542598
PLX-4720 (BRD:BRD-K16478699-001-09-2)	0.221684	0.558426
MLN4924 (BRD:BRD-K67844266-003-01-9)	0.221261	0.474816
BIS(MALTOLATO)OXOVANADIUM(IV) (BRD:BRD-K16180792-001-01-7)	-0.220628	0.489712
PANOBINOSTAT (BRD:BRD-K02130563-001-11-4)	0.220318	0.585153
FLUVASTATIN (BRD:BRD-K66296774-236-11-3)	-0.219912	0.644907
METHSCOPOLAMINE (BRD:BRD-A03932035-004-04-3)	0.21916	0.40008
POSACONAZOLE (BRD:BRD-K06222852-001-03-2)	0.219136	0.286193
INDIPLON (BRD:BRD-K90948141-001-01-4)	-0.219124	0.399993
SALVIANOLIC-ACID-B (BRD:BRD-K18898553-001-01-1)	0.218365	0.362213
TANDUTINIB (BRD:BRD-K89162000-001-06-4)	-0.218124	0.241932
BATIMASTAT (BRD:BRD-K82818427-001-04-8)	-0.217761	0.5133
BETULINIC-ACID (BRD:BRD-K45401373-001-20-9)	0.217593	0.480596
PARTHENOLIDE-(-) (BRD:BRD-K34851558-001-02-3)	0.217369	0.558934
ZARDAVERINE (BRD:BRD-K37561857-001-15-5)	-0.216595	0.586554
NAFCILLIN (BRD:BRD-K18574842-236-17-7)	0.21629	0.105844
ODANACATIB (BRD:BRD-K22822991-001-02-3)	0.216156	0.476307
ADRIAMYCIN (BRD:BRD-K92093830-003-30-8)	-0.215816	0.628012
FK-3311 (BRD:BRD-K38350380-001-01-8)	-0.214365	0.502406
PR-619 (BRD:BRD-K54395039-001-01-7)	0.214277	0.592575
CP-945,598 (BRD:BRD-K09090949-001-01-9)	0.214057	0.606328
DIRITHROMYCIN (BRD:BRD-K52756523-001-24-7)	0.213586	0.104349
ATENOLOL-(+/-) (BRD:BRD-A20239487-001-24-9)	-0.212519	0.349693
LY2784544 (BRD:BRD-K25630527-001-03-8)	0.21169	0.56817
PF-04136309 (BRD:BRD-K94420399-001-01-9)	-0.211543	0.162779
FENACLON (BRD:BRD-K08791496-001-01-0)	-0.211418	0.103153
AZD8055 (BRD:BRD-K69932463-001-10-6)	-0.211008	0.580018
SC-12267 (BRD:BRD-K40797222-001-01-8)	-0.211001	0.134687
OXAZEPAM (BRD:BRD-A50049929-001-01-9)	0.210738	0.475676
PTC-209 (BRD:BRD-K83834509-001-01-1)	0.210612	0.459915
CURCUMIN (BRD:BRD-K07572174-001-39-4)	-0.210167	0.590985
GINKGOLIDE-A (BRD:BRD-A95121829-001-08-9)	-0.209663	0.377485
VTP-27999 (BRD:BRD-K81694556-003-01-9)	-0.209188	0.424714
TYRPHOSTIN-AG-1478 (BRD:BRD-K68336408-001-10-9)	0.209136	0.572883
PIPERACETAZINE (BRD:BRD-K16277217-001-10-9)	0.209107	0.342468
AZ 628 (BRD:BRD-K05804044-001-18-5)	-0.209073	0.229671
I-BET-762 (BRD:BRD-K08109215-001-06-4)	0.208599	0.341398
AVN-944 (BRD:BRD-K62196610-001-01-6)	0.208439	0.341061
GW-3965 (BRD:BRD-K33818169-003-04-6)	-0.207892	0.159483
BENTAZEPAM (BRD:BRD-K89490285-001-08-1)	-0.207821	0.373167
INDISULAM (BRD:BRD-K17610631-001-03-3)	0.207089	0.449632
AZOMYCIN-(2-NITROIMIDAZOLE) (BRD:BRD-K26824830-001-02-0)	0.206656	0.246604
LE-135 (BRD:BRD-K06593056-001-04-8)	0.206634	0.492584
BUTAMBEN (BRD:BRD-K27217864-001-22-3)	-0.206083	0.40088
RALTITREXED (BRD:BRD-K89839824-001-05-3)	0.205779	0.587503
ACDPP (BRD:BRD-K68633617-003-02-9)	-0.205024	0.244208
CARFILZOMIB (BRD:BRD-K15179879-001-03-2)	-0.204641	0.569506
NEMORUBICIN (BRD:BRD-K51911221-001-01-2)	0.202899	0.576114
BROXYQUINOLINE (BRD:BRD-K23301018-001-11-7)	0.202391	0.534049
A-61603 (BRD:BRD-A83650191-004-02-8)	0.202156	0.546638
BETAMETHASONE (BRD:BRD-A02180903-001-04-5)	-0.201793	0.199431
CABAZITAXEL (BRD:BRD-K06858286-001-01-3)	0.201125	0.569147
BAICALEIN (BRD:BRD-K72327355-001-14-7)	0.201099	0.257096
XILOBAM (BRD:BRD-K79633074-001-01-8)	0.20071	0.501056
TG-101209 (BRD:BRD-K39841531-001-02-1)	0.199323	0.509748
CYTOCHALASIN-B (BRD:BRD-K47000838-001-01-6)	-0.198769	0.507821
CR8-(R) (BRD:BRD-K40331046-305-01-5)	0.198429	0.558639
DAUNORUBICIN (BRD:BRD-K43389675-001-02-1)	-0.198389	0.493218
Y-320 (BRD:BRD-K96259238-001-01-4)	0.198091	0.319548
INDIBULIN (BRD:BRD-K74057757-001-01-9)	0.197627	0.542771
MUBRITINIB (BRD:BRD-K19061412-001-02-4)	-0.197455	0.449712
AMISULPRIDE (BRD:BRD-A60197193-001-14-6)	0.197448	0.124797
TAK-285 (BRD:BRD-K80343549-001-02-6)	0.197133	0.348505
SARACATINIB (BRD:BRD-K19540840-001-09-4)	0.196712	0.419921
CLOFARABINE (BRD:BRD-K34022604-001-06-6)	0.196315	0.550457
SIROLIMUS (BRD:BRD-K84937637-001-09-9)	-0.196181	0.511801
CIPROFIBRATE (BRD:BRD-A49358627-001-14-6)	-0.195767	0.431011
4E1RCAT (BRD:BRD-K67173685-001-06-9)	-0.195712	0.248623
PALIPERIDONE (BRD:BRD-A99888680-001-03-8)	-0.195145	0.328921
OSI-027 (BRD:BRD-K87124298-001-03-4)	-0.195087	0.533231
SERDEMETAN (BRD:BRD-K65924316-001-03-1)	0.19449	0.38588
SKF-96365 (BRD:BRD-A72703248-003-04-9)	0.193744	0.464766
TEMAZEPAM (BRD:BRD-A93093700-001-02-9)	-0.193468	0.340203
P5091 (BRD:BRD-K13606314-001-01-3)	-0.19283	0.40903
ZM-447439 (BRD:BRD-K72703948-001-10-1)	0.192219	0.446961
BMS-599626 (BRD:BRD-K07106112-003-03-8)	0.192167	0.0570516
LORLATINIB (BRD:BRD-K99879819-001-02-1)	-0.191865	0.242634
SELAMECTIN (BRD:BRD-A58564983-001-04-6)	0.19092	0.120103
ONX-0914 (BRD:BRD-K60446698-001-01-2)	-0.190875	0.529661
BRUCEANTIN (BRD:BRD-A36057565-001-01-0)	-0.19065	0.528808
FEDRATINIB (BRD:BRD-K12502280-001-08-0)	0.190417	0.466709
FLUDARABINE (BRD:BRD-K66788707-001-14-3)	0.18979	0.373786
TIDEGLUSIB (BRD:BRD-K81330143-001-04-8)	-0.189284	0.475345
CEP-37440 (BRD:BRD-K72827473-001-01-0)	0.189257	0.499607
GDC-0032 (BRD:BRD-K44844162-001-01-6)	0.188943	0.398239
WP1130 (BRD:BRD-K43644456-001-04-0)	0.188199	0.519561
NADIDE (BRD:BRD-A11132253-001-08-2)	-0.188144	0.18345
AZATHIOPRINE (BRD:BRD-K32821942-001-21-3)	0.18797	0.268753
URIDINE (BRD:BRD-K13050303-001-17-3)	0.18793	0.0904064
SNX-2112 (BRD:BRD-K71281111-001-04-3)	-0.187661	0.517541
ISOPROPYL-MYRISTATE (BRD:BRD-K13409143-001-01-9)	-0.186294	0.416314
HYDROXYUREA (BRD:BRD-K51747290-001-13-1)	-0.186238	0.377871
BOSENTAN (BRD:BRD-K74763371-002-04-0)	0.18612	0.30972
DEXRAZOXANE (BRD:BRD-K07265709-003-05-6)	-0.186069	0.464547
VX-765 (BRD:BRD-K26712974-001-01-5)	0.185792	0.45162
BIRINAPANT (BRD:BRD-K71221037-001-01-6)	0.185721	0.43927
DOLUTEGRAVIR (BRD:BRD-K36386086-001-01-1)	-0.185696	0.363378
PINDOLOL (BRD:BRD-A97701745-001-16-0)	0.185415	0.216052
PRACTOLOL (BRD:BRD-A41304429-001-14-8)	0.185266	0.349064
CHLORPROPAMIDE (BRD:BRD-K97746869-001-27-0)	0.184192	0.319538
SULFANILAMIDE (BRD:BRD-K02594908-001-16-4)	-0.183812	0.38418
INOSINE (BRD:BRD-K79612754-001-19-1)	-0.183468	0.444117
DOFETILIDE (BRD:BRD-K86887724-001-10-6)	0.183368	0.303951
GAMBOGIC-ACID (BRD:BRD-K08542803-001-02-3)	-0.183072	0.477716
MENADIONE (BRD:BRD-K78126613-001-28-5)	-0.182346	0.440512
UNC2250 (BRD:BRD-K01773560-001-02-4)	0.182243	0.367397
GENIPIN (BRD:BRD-K28824103-001-02-8)	0.182213	0.451739
NEFIRACETAM (BRD:BRD-K65678996-001-05-5)	-0.182198	0.194537
ERYTHRITOL (BRD:BRD-K79315489-001-07-8)	0.18204	0.27297
HOMOHARRINGTONINE (BRD:BRD-K76674262-001-03-3)	-0.181828	0.427117
CX-5461 (BRD:BRD-K12787259-001-04-3)	0.18116	0.482267
MERICITABINE (BRD:BRD-K69726595-001-01-2)	0.180755	0.174968
CNX-774 (BRD:BRD-K48443249-001-01-0)	-0.180521	0.375268
VER-49009 (BRD:BRD-K38548312-001-01-0)	0.179858	0.44399
CD-437 (BRD:BRD-K28907958-001-04-3)	0.179789	0.477368
LENVATINIB (BRD:BRD-K39974922-001-04-3)	-0.17976	0.37322
CGM097 (BRD:BRD-K79584249-001-01-3)	-0.179459	0.191061
NONOXYNOL-9 (BRD:BRD-K88625236-001-04-2)	-0.179086	0.346817
PHLORIZIN (BRD:BRD-K24601397-001-01-1)	0.178958	0.333926
NMS-E973 (BRD:BRD-K58770988-001-01-8)	-0.178724	0.484487
FENOPROFEN (BRD:BRD-A81129465-001-03-8)	-0.178266	0.404608
RUTIN (BRD:BRD-K20482099-001-09-4)	0.178202	0.438575
NSC-3852 (BRD:BRD-K13169950-001-14-4)	0.177819	0.4261
IRINOTECAN (BRD:BRD-K08547377-001-04-4)	0.177739	0.305453
MIBEFRADIL (BRD:BRD-K09549677-300-03-4)	-0.177543	0.278424
UNBS-5162 (BRD:BRD-K30933884-001-01-0)	-0.177241	0.457468
GW-843682X (BRD:BRD-K90382497-001-10-7)	0.176677	0.455529
TELATINIB (BRD:BRD-K84564571-001-02-4)	-0.176348	0.233946
BITOPERTIN (BRD:BRD-K13756951-001-01-4)	-0.175884	0.37457
SNX-5422 (BRD:BRD-K73197500-001-02-2)	0.175808	0.430796
RKI-1447 (BRD:BRD-K19333160-001-01-3)	-0.175755	0.374215
LATANOPROST (BRD:BRD-K10961822-001-05-1)	0.175732	0.131288
CHIDAMIDE (BRD:BRD-K28537285-001-01-8)	-0.175127	0.383973
DIGOXIGENIN (BRD:BRD-K18619710-001-14-4)	0.17506	0.449988
ETP-46464 (BRD:BRD-K24556407-001-02-3)	0.175003	0.449794
ERCALCITRIOL (BRD:BRD-K84163249-001-01-9)	0.174895	0.286443
PACRITINIB (BRD:BRD-K19034817-001-01-4)	0.174466	0.46907
MEGLITINIDE (BRD:BRD-K51324732-001-01-0)	-0.174191	0.244696
GSK1838705A (BRD:BRD-K06749501-001-02-1)	0.173945	0.297281
PARACHLOROPHENOL (BRD:BRD-K40992116-001-09-7)	0.173925	0.0512399
IXABEPILONE (BRD:BRD-K03601870-001-01-2)	0.173836	0.466806
ENOCITABINE (BRD:BRD-K32007074-001-02-9)	0.173786	0.149105
LY2801653 (BRD:BRD-K18961567-001-01-1)	0.173666	0.333463
ICOTINIB (BRD:BRD-K31698212-001-02-9)	0.173256	0.256782
CID-5458317 (BRD:BRD-A08840375-001-01-3)	0.172821	0.452811
3'-FLUOROBENZYLSPIPERONE (BRD:BRD-K45662124-050-01-5)	-0.172719	0.182587
PENFLURIDOL (BRD:BRD-K15409150-001-05-8)	0.172291	0.461275
E7449 (BRD:BRD-K05444225-001-01-7)	0.172187	0.341551
FORODESINE (BRD:BRD-K16505263-003-02-9)	-0.172122	0.0820338
CEP-32496 (BRD:BRD-K20722021-001-02-1)	-0.17199	0.293101
KI-8751 (BRD:BRD-K47150025-001-05-3)	0.17187	0.418125
SCH-58261 (BRD:BRD-K81225797-001-02-3)	0.17175	0.106571
LY456236 (BRD:BRD-K87696786-003-04-4)	0.1717	0.406929
ANISOMYCIN (BRD:BRD-K91370081-001-25-1)	0.170743	0.455762
NAPABUCASIN (BRD:BRD-K22064724-001-01-8)	-0.170465	0.444632
AMINOGLUTETHIMIDE (BRD:BRD-A25234499-001-19-1)	0.170271	0.237991
MOTESANIB (BRD:BRD-K99616396-001-05-1)	-0.170191	0.380889
TW-37 (BRD:BRD-K28360340-001-08-3)	-0.169485	0.451304
NVP-BEZ235 (BRD:BRD-K12184916-001-19-6)	0.169103	0.34499
NH125 (BRD:BRD-K31086665-005-04-6)	-0.168211	0.446804
WARFARIN (BRD:BRD-A24514565-001-09-7)	-0.167196	0.317781
ABT-702 (BRD:BRD-K36021395-300-02-4)	-0.167124	0.317608
PPT (BRD:BRD-K00312224-001-09-5)	-0.167013	0.371707
AV-412 (BRD:BRD-K23190681-001-01-1)	-0.166978	0.422721
JK-184 (BRD:BRD-K38860038-001-01-2)	0.166908	0.442223
FK-866 (BRD:BRD-K58550667-001-08-7)	0.166179	0.410122
CGS-20625 (BRD:BRD-K68103045-001-02-9)	-0.166007	0.292155
AVANAFIL (BRD:BRD-K65781196-001-03-0)	0.165526	0.122641
LY2090314 (BRD:BRD-K78055238-001-01-8)	0.165502	0.427604
METHYLPREDNISOLONE (BRD:BRD-K35240538-001-26-2)	0.165463	0.0485769
PARTHENOLIDE (BRD:BRD-K98548675-001-05-9)	0.164704	0.375331
CCT137690 (BRD:BRD-K03289018-001-02-7)	0.164019	0.403165
BIBX-1382 (BRD:BRD-K70914287-300-02-8)	0.163715	0.251902
TEMOCAPRIL (BRD:BRD-K10784860-003-02-3)	0.162918	0.19914
FERB-033 (BRD:BRD-K61642990-001-01-0)	-0.16245	0.306453
IDELALISIB (BRD:BRD-K60866521-001-07-1)	-0.16234	0.306194
WZ8040 (BRD:BRD-K81728688-001-04-4)	-0.162313	0.358292
DEOXYCORTICOSTERONE-ACETATE (BRD:BRD-K24556098-001-16-7)	0.162209	0.416454
ARCYRIAFLAVIN-A (BRD:BRD-K72726508-001-02-1)	-0.162081	0.154047
SALVINORIN-A (BRD:BRD-K19284129-001-02-6)	0.161908	0.197672
PROPRANOLOL (BRD:BRD-A10070317-003-28-3)	-0.161803	0.223717
CYCLOHEXIMIDE (BRD:BRD-K36055864-001-19-2)	0.161319	0.413461
METHACYCLINE (BRD:BRD-A49035384-003-28-9)	0.161171	0.314063
XANOMELINE (BRD:BRD-K72815923-034-01-2)	0.160758	0.392752
KD-023 (BRD:BRD-K71164191-001-01-0)	0.16015	0.352182
ADAPREV (BRD:BRD-A73427433-240-01-3)	-0.160006	0.36159
GSK256066 (BRD:BRD-K37590257-001-02-8)	-0.159336	0.219611
GSK650394 (BRD:BRD-K14991967-001-02-6)	-0.159314	0.319813
XBD173 (BRD:BRD-K45875383-001-01-2)	-0.15866	0.230631
SB-2343 (BRD:BRD-K98795921-001-01-7)	-0.158497	0.404031
QUIZARTINIB (BRD:BRD-K93918653-001-08-9)	0.158061	0.241319
DMH1 (BRD:BRD-K39381259-001-01-0)	0.157958	0.0970616
ALOGLIPTIN (BRD:BRD-K83003151-057-02-4)	0.157941	0.09705
SU014813 (BRD:BRD-K75911534-001-01-6)	0.156135	0.28127
PFK-015 (BRD:BRD-K95573441-001-01-2)	0.155687	0.320478
ALVOCIDIB (BRD:BRD-K87909389-003-03-4)	0.15557	0.348796
LEVOCETIRIZINE (BRD:BRD-K27184429-300-01-3)	0.155435	0.247634
CHLOROXINE (BRD:BRD-K17075857-001-18-4)	0.155039	0.383712
EFONIDIPINE-MONOETHANOLATE (BRD:BRD-M92675308-003-07-1)	0.154943	0.308798
GSK2656157 (BRD:BRD-K41104902-001-01-3)	-0.15474	0.337075
CLONAZEPAM (BRD:BRD-K38183498-001-02-0)	0.154528	0.382075
PP-121 (BRD:BRD-K81801188-001-02-8)	0.153357	0.395726
HYDROXYTACRINE-MALEATE-(R,S) (BRD:BRD-A98299281-050-09-6)	0.153256	0.129088
BIX-01294 (BRD:BRD-K26818574-305-04-3)	-0.152697	0.384916
CHOLECALCIFEROL (BRD:BRD-K62779383-001-05-5)	0.152386	0.357679
PROSCILLARIDIN-A (BRD:BRD-A11815689-001-01-1)	0.151665	0.281269
COMBRETASTATIN-A-4 (BRD:BRD-K61195623-001-01-4)	0.15154	0.381147
LAPPACONITE (BRD:BRD-A05906449-004-01-1)	-0.151403	0.363472
BUTYLSCOPOLAMINE-BROMIDE (BRD:BRD-A53951045-004-01-6)	0.151349	0.318565
PRT062607 (BRD:BRD-K53734668-003-02-0)	0.151267	0.380259
MG-132 (BRD:BRD-K60230970-001-17-5)	0.151038	0.387977
GTP-14564 (BRD:BRD-K16664969-001-03-3)	-0.150645	0.168872
5-FLUOROURACIL (BRD:BRD-K24844714-001-24-5)	0.150296	0.297239
SC-144 (BRD:BRD-K55305701-001-01-2)	-0.150067	0.315169
IVERMECTIN (BRD:BRD-K85554912-001-06-3)	-0.14979	0.358513
MOZAVAPTAN (BRD:BRD-A31095847-001-02-3)	0.149003	0.356102
MLN-8054 (BRD:BRD-K83963101-001-06-9)	0.148692	0.293287
BMS-626529 (BRD:BRD-K97883416-001-01-4)	0.148457	0.301882
MAXACALCITOL (BRD:BRD-K81332461-001-01-4)	0.148447	0.139229
AP26113 (BRD:BRD-K56032964-001-02-1)	0.147391	0.299174
TREMORINE (BRD:BRD-K08619838-300-05-7)	-0.147241	0.350728
SB-431542 (BRD:BRD-K67298865-001-09-0)	-0.147018	0.374682
AZ20 (BRD:BRD-K42436189-001-01-2)	0.146852	0.341179
EPINEPHRINE (BRD:BRD-K63126190-003-01-6)	0.146532	0.287994
TANAPROGET (BRD:BRD-K99604664-001-01-1)	-0.146507	0.323195
SAXAGLIPTIN (BRD:BRD-A81513827-001-03-6)	0.146314	0.249977
PI3K-IN-2 (BRD:BRD-K62374002-001-01-5)	-0.146143	0.363753
R547 (BRD:BRD-K52233191-001-02-4)	0.146049	0.321919
RO-9187 (BRD:BRD-K57284066-001-01-6)	0.145915	0.338411
ML133 (BRD:BRD-K33743361-003-02-6)	0.144861	0.359666
BENZYDAMINE (BRD:BRD-K28542495-003-13-5)	-0.144603	0.120863
USNIACIN-(+) (BRD:BRD-A12417644-001-07-6)	-0.14445	0.0879254
WAY-600 (BRD:BRD-K85920262-001-02-1)	0.144369	0.350107
RHEOCHRYSIDIN (BRD:BRD-K67772619-001-05-1)	-0.14399	0.281806
PREDNISOLONE-HEMISUCCINATE (BRD:BRD-A78391468-001-02-8)	-0.143686	0.225122
SB-239063 (BRD:BRD-K82091397-001-03-0)	-0.14344	0.306314
IBRUTINIB (BRD:BRD-K70301465-001-05-9)	-0.143052	0.159016
LERISETRON (BRD:BRD-K62398570-300-01-2)	0.142482	0.222853
DIANHYDROGALACTITOL (BRD:BRD-K68502831-001-01-2)	0.140361	0.298116
CYCLOVIROBUXIN-D (BRD:BRD-K27799744-001-02-8)	-0.139923	0.155
CEPHALOMANNINE (BRD:BRD-K68904758-001-03-5)	0.139437	0.350096
SB-218795 (BRD:BRD-K61097567-001-08-5)	0.139427	0.295642
GSK1292263 (BRD:BRD-K60341624-001-02-2)	-0.138826	0.269376
METATINIB (BRD:BRD-K27182532-001-02-3)	0.138436	0.316638
NAVARIXIN (BRD:BRD-K82850175-001-01-1)	-0.138286	0.292634
PELITINIB (BRD:BRD-K08799216-001-05-3)	0.138149	0.164043
PROPOXYCAINE (BRD:BRD-K18250272-003-11-0)	0.138066	0.152629
ALPELISIB (BRD:BRD-K54997624-001-06-0)	0.137985	0.223727
PF-4981517 (BRD:BRD-K78318619-001-02-7)	-0.137975	0.195125
ETOPOSIDE (BRD:BRD-K37798499-001-27-2)	-0.136275	0.310446
PP242 (BRD:BRD-K87112191-001-04-5)	0.136191	0.310205
GSK923295 (BRD:BRD-K89015388-001-01-7)	-0.135818	0.270322
PEPSTATIN (BRD:BRD-K13571841-001-14-4)	-0.135553	0.245041
MK-4827 (BRD:BRD-K54955827-001-02-2)	0.135292	0.235984
KPT-276 (BRD:BRD-K75352575-001-01-3)	0.134811	0.328232
PLINABULIN (BRD:BRD-K99498722-001-02-6)	0.134514	0.334465
GSK-3-INHIBITOR-IX (BRD:BRD-K04923131-001-15-4)	0.134132	0.224988
RS-504393 (BRD:BRD-K87510569-001-02-8)	0.133668	0.224053
3-DEAZANEPLANOCIN-A (BRD:BRD-K77791657-003-01-7)	0.13279	0.300549
TOFOGLIFLOZIN (BRD:BRD-K96344439-002-02-7)	0.132649	0.204588
PYROXAMIDE (BRD:BRD-K11663430-001-02-3)	0.132381	0.277226
EBASTINE (BRD:BRD-K13314656-001-01-0)	0.132249	0.276886
PF-562271 (BRD:BRD-K99545815-001-06-3)	0.131791	0.311982
INGENOL-MEBUTATE (BRD:BRD-K93779381-001-01-9)	0.131178	0.201897
CHLORHEXIDINE (BRD:BRD-K52256627-300-06-6)	0.1311	0.273923
VIDARABINE (BRD:BRD-K72093121-001-16-3)	-0.131037	0.19275
METHOTREXATE (BRD:BRD-A55424491-001-19-9)	-0.130772	0.226505
CHIR-98014 (BRD:BRD-K42973005-001-04-0)	-0.130611	0.143203
GILTERITINIB (BRD:BRD-K72280606-001-01-2)	0.130548	0.132063
CYCLOPHOSPHAMIDE (BRD:BRD-A09722536-002-18-0)	0.130547	0.120336
NICLOSAMIDE (BRD:BRD-K35960502-001-20-0)	0.130533	0.287044
DPI-201106 (BRD:BRD-A64553394-001-04-4)	0.130461	0.321793
TANESPIMYCIN (BRD:BRD-K81473043-001-19-5)	-0.130341	0.217381
TIVOZANIB (BRD:BRD-K53414658-001-08-2)	-0.130259	0.249172
R115777 (BRD:BRD-K62965247-001-04-9)	0.130034	0.313659
TROVAFLOXACIN (BRD:BRD-K00494077-066-01-9)	0.129945	0.25606
9-AMINOACRIDINE (BRD:BRD-K00535541-001-06-3)	-0.129648	0.319271
GDC-0879 (BRD:BRD-K67578145-001-09-7)	0.12949	0.0780066
KP-1212 (BRD:BRD-K46690591-001-01-2)	0.129315	0.215335
PRIMAQUINE (BRD:BRD-A55913614-316-09-6)	0.128902	0.180106
SDZ-WAG-994 (BRD:BRD-K39558284-001-01-2)	-0.127962	0.228538
DACLATASVIR (BRD:BRD-K82861010-001-02-5)	-0.12775	0.235784
FLUROXENE (BRD:BRD-K56908511-001-01-2)	-0.127522	0.128597
DAPIVIRINE (BRD:BRD-K12885236-001-02-7)	0.127494	0.292558
LICOCHALCONE-A (BRD:BRD-K26011976-001-01-0)	0.127478	0.27175
AR-42 (BRD:BRD-K13167095-001-02-9)	0.127413	0.299084
STEMREGENIN-1 (BRD:BRD-K36739687-001-03-0)	0.127287	0.116962
BORTEZOMIB (BRD:BRD-K88510285-001-17-8)	0.127078	0.298103
RESMINOSTAT (BRD:BRD-K28822270-001-03-7)	0.126576	0.240643
BMS-387032 (BRD:BRD-K43389698-001-09-9)	-0.126325	0.309041
PACLITAXEL (BRD:BRD-K62008436-001-23-9)	0.126138	0.261245
DIPHENYLENEIODONIUM (BRD:BRD-K65814004-003-02-9)	0.126116	0.308402
TORIN-1 (BRD:BRD-K40175214-001-11-6)	-0.125972	0.30796
STA-5326 (BRD:BRD-K41783120-001-02-8)	0.125573	0.103199
OBATOCLAX (BRD:BRD-K15600710-066-05-8)	0.125187	0.244689
DIOSCIN (BRD:BRD-K37723606-001-01-5)	-0.124892	0.291741
JTC-801 (BRD:BRD-K17705806-003-04-4)	-0.124831	0.291564
BAY-11-7082 (BRD:BRD-K15025317-001-15-1)	0.124561	0.297253
ALISERTIB (BRD:BRD-K75295174-001-05-0)	0.124506	0.29709
BGT226 (BRD:BRD-K29415052-050-04-8)	-0.124154	0.302419
GIVINOSTAT (BRD:BRD-K13810148-311-03-2)	0.123513	0.300474
TAK-632 (BRD:BRD-K31866293-001-01-6)	0.123279	0.293453
MYCOPHENOLIC-ACID (BRD:BRD-K63750851-001-20-7)	-0.123045	0.202959
LAFUTIDINE (BRD:BRD-A67516570-001-02-8)	-0.123029	0.112587
RN-1734 (BRD:BRD-K95581532-001-01-5)	0.122854	0.279432
FLUDARABINE-PHOSPHATE (BRD:BRD-K71106091-001-06-1)	-0.122853	0.239171
ENCORAFENIB (BRD:BRD-A56085258-001-01-8)	-0.122623	0.100513
IEM1754 (BRD:BRD-K80060353-303-03-9)	0.122137	0.193472
SUXIBUZONE (BRD:BRD-K78815826-001-14-6)	0.12205	0.201014
DASATINIB (BRD:BRD-K49328571-001-15-0)	0.121838	0.215484
8-BROMO-CGMP (BRD:BRD-A00077618-236-07-6)	0.12154	0.0995304
RS-16566 (BRD:BRD-K80725821-300-02-9)	0.121448	0.249444
OSI-930 (BRD:BRD-K25340465-001-11-1)	0.121358	0.235658
FLUTAMIDE (BRD:BRD-K28307902-001-21-7)	-0.120377	0.0860238
MERIMEPODIB (BRD:BRD-K09372874-001-01-0)	0.120147	0.271869
PFI-1 (BRD:BRD-K13094524-001-07-5)	0.119997	0.265166
ARTEMISININ (BRD:BRD-K13112821-001-17-4)	0.119123	0.187862
COBICISTAT (BRD:BRD-K51040301-001-02-1)	0.11794	0.127515
CX-4945 (BRD:BRD-K81458380-001-04-9)	-0.11774	0.0839642
ALEXIDINE (BRD:BRD-A27883417-300-01-6)	-0.117317	0.264034
RYUVIDINE (BRD:BRD-K06426971-001-02-7)	0.117101	0.27538
AZD8330 (BRD:BRD-K37687095-001-06-9)	-0.115451	0.258908
DARAPLADIB (BRD:BRD-K19085898-001-01-8)	-0.115066	0.263713
BMS907351 (BRD:BRD-K51544265-001-04-2)	0.114674	0.179664
CYPROHEPTADINE (BRD:BRD-K28143534-001-02-2)	0.114615	0.114046
MK-8245 (BRD:BRD-K29656036-001-02-5)	0.114369	0.225751
LINIFANIB (BRD:BRD-K99749624-001-07-0)	0.114086	0.163935
OXALIPLATIN (BRD:BRD-K78960041-001-05-7)	-0.113949	0.218482
BOSUTINIB (BRD:BRD-K99964838-001-11-9)	-0.11379	0.113129
OXYPHENCYCLIMINE (BRD:BRD-A58193911-003-18-7)	0.113741	0.230428
GSK1904529A (BRD:BRD-K04833372-001-06-2)	0.113514	0.139427
FLI-06 (BRD:BRD-A44500574-001-01-8)	-0.11293	0.222349
VOXTALISIB (BRD:BRD-K56291712-001-01-0)	0.112879	0.222228
TRAPIDIL (BRD:BRD-K95763993-001-19-3)	0.112821	0.161835
ROQUINIMEX (BRD:BRD-K03384561-001-02-7)	-0.112789	0.121255
NORETHINDRONE (BRD:BRD-K92073408-001-15-7)	0.112648	0.0670819
DELANZOMIB (BRD:BRD-K59325863-001-02-8)	0.112609	0.268039
ADAROTENE (BRD:BRD-K00152668-001-01-5)	0.112512	0.0799062
TACEDINALINE (BRD:BRD-K52313696-001-12-3)	0.11248	0.202476
DEFOROLIMUS (BRD:BRD-K62304154-001-04-2)	-0.112427	0.267507
CARBOPLATIN (BRD:BRD-K90947825-001-02-7)	0.112349	0.168331
LANATOSIDE-C (BRD:BRD-A64242993-001-05-6)	-0.112167	0.26675
7-HYDROXYSTAUROSPORINE (BRD:BRD-K45293975-001-02-0)	0.111986	0.24376
FR-139317 (BRD:BRD-K19318328-001-01-3)	0.111732	0.237322
BIBR-1532 (BRD:BRD-K04623885-001-07-5)	0.111556	0.253929
NVP-BHG712 (BRD:BRD-K79259477-001-04-9)	0.111291	0.166494
CCG-50014 (BRD:BRD-K08893438-001-04-9)	0.111111	0.258217
BI-78D3 (BRD:BRD-K73982490-001-02-9)	0.110987	0.263318
PD-168393 (BRD:BRD-K17702546-001-03-2)	-0.110559	0.234319
ERTEBEREL (BRD:BRD-K80608265-001-01-6)	-0.110439	0.14299
DOMPERIDONE (BRD:BRD-K38305202-001-17-4)	-0.110026	0.108961
CGP-37849 (BRD:BRD-A90272038-001-01-7)	-0.109563	0.088781
ALBENDAZOLE (BRD:BRD-K79131256-001-17-9)	-0.109176	0.213547
IMILOXAN (BRD:BRD-A10903566-003-07-7)	-0.10864	0.098053
NORETYNODREL (BRD:BRD-A00758722-001-04-9)	-0.108553	0.217885
TOSEDOSTAT (BRD:BRD-K92241597-001-06-0)	0.108029	0.254779
TAK-733 (BRD:BRD-K26667523-001-02-5)	-0.106803	0.235572
URACIL (BRD:BRD-K80129304-001-08-1)	0.106573	0.121975
IODIPAMIDE (BRD:BRD-K67261995-001-11-7)	0.106553	0.183895
SB-200646 (BRD:BRD-K77677632-003-02-6)	-0.106025	0.182829
CPP (BRD:BRD-K66094457-001-01-5)	-0.10584	0.205813
THIOSTREPTON (BRD:BRD-K58049875-001-04-7)	-0.105426	0.210428
SELINEXOR (BRD:BRD-K21361524-001-01-1)	-0.104918	0.245897
Y-27632 (BRD:BRD-K44084986-300-08-4)	0.10462	0.213947
THIOMERSAL (BRD:BRD-K61443650-236-13-1)	0.104414	0.234381
PROFLAVINE-HEMISULFATE (BRD:BRD-K68408467-065-01-8)	0.104282	0.213123
JTE-607 (BRD:BRD-K81405859-300-01-4)	0.10387	0.237949
PODOPHYLLOTOXIN (BRD:BRD-K47869605-001-32-0)	-0.102669	0.239536
NORFLOXACIN (BRD:BRD-K11196887-001-22-0)	0.102666	0.164183
NSC-319726 (BRD:BRD-K99170882-001-04-3)	0.102558	0.239225
OXIBENDAZOLE (BRD:BRD-K52075715-001-06-7)	0.102438	0.229056
RS-17053 (BRD:BRD-K76840893-003-02-5)	0.102297	0.223684
ASPIRIN (BRD:BRD-K11433652-001-17-0)	-0.102092	0.144288
DEFACTINIB (BRD:BRD-K43578482-001-01-4)	-0.102011	0.150599
INDIRUBIN (BRD:BRD-K17894950-001-14-3)	-0.101977	0.144103
BECLOMETHASONE-DIPROPIONATE (BRD:BRD-K97810537-001-13-6)	0.101836	0.156555
A-674563 (BRD:BRD-K78177893-001-02-4)	0.101733	0.236904
PETCM (BRD:BRD-A93477898-001-04-2)	-0.101656	0.179763
GDC-0980 (BRD:BRD-K23228615-001-02-8)	-0.101168	0.178757
MIDOSTAURIN (BRD:BRD-K13646352-001-03-8)	0.100739	0.234118
GS-9973 (BRD:BRD-K76719364-001-02-5)	-0.100713	0.142068
TIOXOLONE (BRD:BRD-K41876534-001-13-7)	0.100461	0.141663
WYE-125132 (BRD:BRD-A45498368-001-07-1)	-0.100348	0.2186
LORAZEPAM (BRD:BRD-A11990600-001-03-4)	0.0998241	0.0893385
KETOCONAZOLE (BRD:BRD-A38350138-001-04-9)	0.0995177	0.105436
BISACODYL (BRD:BRD-K39987650-001-24-1)	0.0994911	0.164118
CYC116 (BRD:BRD-K64866502-001-03-9)	-0.0992552	0.145953
GSK1070916 (BRD:BRD-K36740062-001-06-6)	0.0990973	0.224867
[truncated: 26 more rows]

## Sheet: Supplementary Table 7
Supplementary Table 7. Solvent Correction Solution Preparation Table for 5% DMSO Interaction Buffer in SPR
[truncated: 4 more rows]
