# Supplementary material for: Cancer stem cells synthesize proline to attenuate oxidative stress
Source: J Clin Invest. 2026 Jun 1;136(11):e200775. doi: 10.1172/JCI200775 (PMC13221224; doi:10.1172/JCI200775)
Supplement: Supporting data values [file jci-136-200775-s042.xlsx]

## Sheet: Fig. 1B
Intracellular proline (normalized)
GSC23	DGC23	GSC3028	DGC3028	NSC11	HNP1
0.669435	0.424136	1.01543	0.264315	0.426913	0.405653
0.809438	0.438521	0.803288	0.273605	0.418243	0.387252
0.724421	0.433001	0.960391	0.256603	0.411486	0.433617
0.777279	0.348711	0.605284	0.265782	0.39949	0.424957
0.575937	0.448199	0.770303	0.25743	0.410601	0.352136

## Sheet: Fig. 1D
P5C abundance (counts)
	GSC				DGC
387	975854525	1307484239	837484392	948554883	3111150345	3181437840	2572844336	2619029552
3565	785750127	1081941178	1044895691	982638996	3257702258	3200719334	3031231135	3010323010

## Sheet: Fig. 1E
NAD+ abundance (counts)
	GSC				DGC
387	92352459	137828239	85283430	99635254	6380225	13299638	15474743	1000
3565	135209228	117024256	114659135	114256092	64327102	54550543	73828715	47402144

## Sheet: Fig. 1F
Proline abundance (counts)
	GSC				DGC
387	1178977655	1383015976	952812077	1145908658	547922196	1198879642	594569425	321948648
3565	1892280005	2145513600	2044986371	2076150315	1491182355	1389271473	1501837513	1590883047

## Sheet: Fig. 1J
Gene name	MGG4_TPC_1	MGG4_TPC_2	MGG4_TPC_3	MGG6_TPC_1	MGG6_TPC_2	MGG6_TPC_3	MGG8_TPC_1	MGG8_TPC_2	MGG8_TPC_3	MGG4_DGC_1	MGG4_DGC_2	MGG4_DGC_3	MGG6_DGC_1	MGG6_DGC_2	MGG6_DGC_3	MGG8_DGC_1	MGG8_DGC_2	MGG8_DGC_3
P5CS	52.8847	48.3759	59.1608	28.1972	26.4315	29.0124	75.6127	61.5676	42.3916	26.5643	28.6739	36.2862	28.2399	27.8135	34.344	22.2834	16.7034	27.2058
PYCR1	124.148	147.523	117.336	158.441	204.799	184.725	106.698	137.911	91.6291	99.6162	129.715	136.667	228.273	190.094	174.312	77.7203	88.6565	85.9703
PYCR2	115.146	123.095	113.391	89.9625	80.9127	86.6701	115.099	130.934	73.198	76.5053	80.56	121.745	83.7392	91.8055	105.948	50.8171	38.8675	44.6175

## Sheet: Fig. 2A
Genes positively correlated with proline biosynthesis in TCGA-GBM (P < 0.00001, R > 0.3)								Upregulated genes in GSCs vs. NSCs (GSE119834, P < 0.01)						Genes negatively correlated with survival in TCGA-GBM (IDH-WT) (P < 0.05)
Genes	P-value	R						Gene						Gene
AAAS	6.7e-16	0.58						AATF						QPRT
AACS	5.6e-11	0.48						ABCB6						ENTPD4
AADAT	1.3e-09	0.45						ABCC1						NT5C2
AAGAB	1.1e-07	0.4						ABCF2						ATXN7L3
AAK1	2.2e-09	0.45						ABL1						ZDHHC16
AAMP	0	0.62						ACAD8						NCKAP5L
AARS	0	0.7						ACO1						SRRT
AARS2	1.4e-11	0.5						ACTR1A						TUBGCP2
AARSD1	1.1e-14	0.56						ACTR3						HDAC7
AASDHPPT	4.6e-14	0.55						ACTR3B						KCTD10
AASS	3.6e-15	0.57						ADAM10						FKRP
AATF	0	0.68						ADAM22						MPRIP
ABAT	4.2e-11	0.49						ADAMTS10						PRKRIP1
ABCA3	1.3e-15	0.57						ADCY6						C7orf49
ABCB10	0	0.61						ADD2						EIF4H
ABCB6	2.5e-12	0.51						ADD3						FAM3C
ABCB7	2.7e-12	0.51						ADORA2A
ABCC1	7.5e-11	0.48						AGK
ABCC10	4.5e-06	0.35						AGPAT1
ABCC4	3e-08	0.42						AGPAT5
ABCD1	3.7e-10	0.47						AIMP1
ABCD3	1.1e-08	0.43						AIMP2
ABCD4	3.7e-07	0.39						ALKBH4
ABCE1	0	0.6						AMOTL1
ABCF1	0	0.71						ANKRD13A
ABCF2	0	0.66						ANKRD23
ABCF3	0	0.59						ANO10
ABHD15	2.1e-06	0.36						ANTXR1
ABHD2	7.9e-06	0.34						ANXA6
ABHD4	6.7e-11	0.48						AP1AR
ABI1	2.5e-09	0.45						AP2A1
ABI2	0	0.6						AP2A2
ABL1	0	0.61						APPL1
ABL2	1.7e-06	0.36						ARHGAP17
ABLIM1	1.3e-12	0.52						ARHGAP23
ABR	1.8e-09	0.45						ARHGEF10
ACAA1	7.6e-09	0.43						ARHGEF10L
ACACA	0	0.71						ARHGEF17
ACACB	1.1e-10	0.48						ARHGEF2
ACAD10	0	0.61						ARID5B
ACAD11	9.9e-09	0.43						ARMCX2
ACAD8	2.1e-12	0.51						ARSB
ACAD9	0	0.62						ASCC3
ACADM	5.6e-12	0.51						ASTE1
ACADSB	1.1e-07	0.4						ASTN1
ACAP2	3.1e-13	0.53						ATL2
ACAP3	6e-06	0.35						ATP6V0A2
ACAT1	2.2e-06	0.36						ATP8B2
ACBD3	0	0.64						ATXN3
ACBD5	5.3e-12	0.51						ATXN7L3
ACBD6	3.6e-11	0.49						AVL9
ACD	0	0.6						B3GALT5
ACIN1	0	0.59						B4GALT4
ACLY	0	0.61						B4GALT5
ACO1	1.4e-11	0.5						BAZ1B
ACO2	8.3e-10	0.46						BBS1
ACOX1	4.1e-13	0.53						BCAN
ACOX3	4.3e-13	0.53						BCAR1
ACP1	2.4e-07	0.39						BCAS3
ACP2	1.9e-06	0.36						BCR
ACRC	1.8e-07	0.39						BLCAP
ACSF3	1.3e-15	0.57						BLM
ACSL3	1e-06	0.37						BRIX1
ACSS1	1.4e-09	0.45						BTBD3
ACSS2	7.8e-06	0.34						C11orf68
ACTN4	1.5e-11	0.5						C12orf65
ACTR1A	1.4e-09	0.45						C1orf109
ACTR1B	3.7e-08	0.41						C1orf198
ACTR2	1.8e-14	0.55						C2orf72
ACTR3	1.8e-09	0.45						C5orf34
ACTR3B	2.5e-09	0.45						C6orf120
ACTR5	2.2e-11	0.49						C7orf26
ACTR8	0	0.65						C7orf49
ACVR1	3.5e-11	0.49						C8orf33
ACVR1B	1.9e-11	0.49						C8orf58
ACVR2A	5.4e-09	0.44						CACNB3
ACVR2B	2.2e-09	0.45						CACYBP
ADAL	2.8e-08	0.42						CALD1
ADAM10	4e-09	0.44						CAMK2G
ADAM15	3e-08	0.42						CAP1
ADAM17	0	0.61						CAPN2
ADAM22	1.2e-12	0.52						CARD10
ADAM23	1.7e-07	0.4						CASP2
ADAMTS10	4.1e-06	0.35						CBFB
ADAMTS13	1.4e-06	0.37						CBLB
ADAMTS6	2.4e-09	0.45						CBLL1
ADAR	0	0.66						CCDC112
ADARB1	1.9e-06	0.36						CCDC137
ADAT1	0	0.6						CCDC15
ADAT2	1.9e-06	0.36						CCDC47
ADAT3	8.7e-06	0.34						CCDC6
ADCK1	8.2e-13	0.52						CDC42BPB
ADCK4	2.4e-06	0.36						CDK13
ADCK5	2.8e-07	0.39						CEBPZ
ADCY3	4.4e-11	0.49						CHCHD3
ADCY6	2.3e-12	0.51						CHD3
ADCY8	5.3e-06	0.35						CHDH
ADCY9	4e-11	0.49						CKAP4
ADCYAP1R1	8.8e-10	0.46						CLCN2
ADD1	5.2e-13	0.53						CLIP1
ADD2	1.4e-10	0.48						CLIP2
ADD3	7e-07	0.38						CLIP3
ADH6	9.8e-07	0.37						CLPB
ADIPOR2	1.7e-08	0.42						CNNM2
ADNP	0	0.67						COLQ
ADNP2	0	0.63						COX19
ADO	3.3e-13	0.53						CRCP
ADORA2A	5.9e-06	0.35						CREB3L2
ADPRHL2	6e-11	0.48						CREB5
ADRBK1	2.8e-13	0.53						CSTF2
ADRM1	1e-13	0.54						CTBP2
AEBP2	1.9e-11	0.5						CTNND1
AFAP1	6.6e-14	0.54						CTTN
AFF1	7.4e-12	0.5						CTTNBP2NL
AFF3	9e-09	0.43						CUL4A
AFF4	0	0.6						CUL7
AFG3L2	0	0.64						CXorf56
AFTPH	4.1e-12	0.51						CYB5R3
AGAP1	2.7e-08	0.42						CYTH3
AGAP3	1.8e-07	0.39						DAP3
AGAP4	3.7e-09	0.44						DARS
AGAP5	7.6e-09	0.43						DBF4
AGAP6	2.2e-08	0.42						DBN1
AGBL3	1.2e-07	0.4						DCAF5
AGBL5	2.2e-16	0.58						DCPS
AGFG1	5.4e-09	0.44						DCTN1
AGFG2	1e-06	0.37						DDAH2
AGGF1	0	0.6						DDX11
AGK	0	0.63						DDX18
AGL	7.2e-12	0.5						DDX27
AGPAT1	8.9e-16	0.58						DDX55
AGPAT3	0	0.59						DDX56
AGPAT4	7e-07	0.38						DENND2A
AGPAT5	3e-09	0.44						DHODH
AGPAT6	0	0.61						DHX33
AGPS	0	0.62						DIP2B
AGRN	4.4e-09	0.44						DKC1
AHCTF1	8.2e-08	0.41						DLGAP4
AHDC1	2.3e-13	0.53						DMD
AHI1	3.8e-07	0.39						DMPK
AHRR	5.2e-06	0.35						DNAJA3
AHSA1	5.4e-11	0.48						DNAJB12
AIDA	7.5e-15	0.56						DNAJB4
AIFM1	8.9e-16	0.58						DNAJC2
AIMP1	2.2e-16	0.59						DNMT1
AIMP2	1.1e-10	0.48						DPH2
AKAP1	0	0.6						DSN1
AKAP10	3.3e-09	0.44						DUS3L
AKAP11	7.8e-11	0.48						DUS4L
AKAP13	7e-08	0.41						DUSP12
AKAP8	0	0.63						DYNC2H1
AKAP8L	4.4e-14	0.55						DYRK1B
AKIRIN1	1.3e-13	0.54						EDNRA
AKIRIN2	2.5e-08	0.42						EDNRB
AKNA	1.5e-06	0.37						EEPD1
AKR7L	1.4e-06	0.37						EHD1
AKT1S1	7.3e-11	0.48						EIF2AK1
AKT2	4.7e-08	0.41						EIF2B1
AKTIP	7.8e-08	0.41						EIF2B5
ALAD	8.9e-08	0.4						EIF3B
ALAS1	0	0.6						EIF4H
ALDH1B1	2.6e-08	0.42						ENAH
ALDH1L2	5.8e-10	0.46						ENTPD4
ALDH3A2	5.3e-10	0.46						ENTPD7
ALDH5A1	2.5e-09	0.45						ERCC2
ALDH6A1	8.7e-09	0.43						ERCC5
ALDH9A1	1.4e-06	0.37						ERCC6
ALG1	1.8e-08	0.42						ESCO1
ALG10	6.1e-08	0.41						ESF1
ALG10B	4.2e-12	0.51						EXOC6B
ALG11	6.6e-11	0.48						EXOSC2
ALG12	3.5e-10	0.47						EXT1
ALG2	4.1e-06	0.35						FAM120C
ALG3	1.6e-10	0.47						FAM149B1
ALG8	4.8e-09	0.44						FAM160B1
ALKBH1	8.4e-06	0.34						FAM181B
ALKBH4	1.5e-11	0.5						FAM185A
ALKBH5	4.1e-13	0.53						FAM3C
ALKBH8	0	0.62						FAM45A
ALMS1	0	0.63						FARSB
ALMS1P	1.1e-10	0.48						FBXO18
ALS2	0	0.67						FBXO45
ALS2CR12	1.9e-07	0.39						FERMT2
AMBRA1	0	0.59						FGD6
AMDHD2	4.1e-10	0.46						FGF2
AMFR	4.7e-09	0.44						FIG4
AMIGO1	5.2e-09	0.44						FKBP4
AMMECR1	1.3e-10	0.48						FKBP8
AMMECR1L	0	0.73						FKRP
AMOT	1.5e-08	0.43						FLYWCH2
AMOTL1	8.9e-16	0.58						FOXC1
AMPD2	4.4e-16	0.58						FOXJ3
ANAPC1	0	0.61						FOXN2
ANAPC2	2.2e-12	0.51						FRMD4A
ANAPC4	1.2e-12	0.52						FSTL1
ANAPC5	5.6e-07	0.38						FYCO1
ANAPC7	4.5e-12	0.51						FZD4
ANGEL1	1.6e-08	0.42						GALNT1
ANGEL2	0	0.6						GBF1
ANK2	3.6e-08	0.42						GCLC
ANKDD1A	1.2e-07	0.4						GET4
ANKFN1	1e-11	0.5						GFM1
ANKFY1	0	0.61						GINS3
ANKHD1	0	0.6						GLCCI1
ANKLE2	0	0.69						GNB2
ANKMY1	1.2e-14	0.56						GPATCH4
ANKMY2	1.5e-09	0.45						GPBP1
ANKRD10	5.7e-06	0.35						GPM6B
ANKRD11	0	0.63						GPR156
ANKRD12	6.3e-10	0.46						GPRC5B
ANKRD13A	7.4e-13	0.52						GPSM2
ANKRD13B	9.8e-10	0.46						GRIK3
ANKRD13C	0	0.67						GRK5
ANKRD13D	1.1e-06	0.37						GSR
ANKRD16	2.2e-12	0.51						GTF2H3
ANKRD17	0	0.71						GTF2IRD1
ANKRD23	3.3e-09	0.44						GYS1
ANKRD26	1.9e-14	0.55						GZF1
ANKRD27	4.4e-16	0.58						H2AFV
ANKRD28	1.2e-11	0.5						HAT1
ANKRD32	7.6e-12	0.5						HAUS8
ANKRD36	5.4e-06	0.35						HDAC7
ANKRD36B	5e-06	0.35						HDAC9
ANKRD40	2.8e-12	0.51						HDLBP
ANKRD42	5.1e-08	0.41						HERC4
ANKRD44	6.6e-11	0.48						HEY1
ANKRD50	0	0.63						HHAT
ANKRD52	2.6e-10	0.47						HIF1AN
ANKRD54	4.1e-09	0.44						HIP1
ANKRD6	9.2e-12	0.5						HIP1R
ANKRD9	7.8e-07	0.38						HMGB1
ANKS1A	4.4e-16	0.58						HNRNPA2B1
ANKS3	1.8e-15	0.57						HNRNPAB
ANKS6	1.1e-15	0.57						HNRNPU
ANKZF1	6.4e-10	0.46						HOXA6
ANO10	1.9e-13	0.54						HOXC4
ANO8	5.3e-11	0.49						HRC
ANP32A	0	0.64						HSP90AA1
ANP32B	1.3e-13	0.54						HSPA9
ANP32E	0	0.65						HSPD1
ANTXR1	0	0.6						HUS1
ANXA6	3.2e-10	0.47						IDH3B
AP1AR	3.6e-10	0.47						IFRD1
AP1G1	0	0.67						IFT140
AP1M1	0	0.59						IGSF11
AP2A1	1.3e-13	0.54						IGSF3
AP2A2	1.5e-09	0.45						IKZF2
AP2B1	0	0.65						IKZF4
AP2M1	2.3e-10	0.47						ILKAP
AP3B1	4.8e-12	0.51						IMP4
AP3D1	0	0.66						ING3
AP3M1	0	0.65						INPP5A
AP3M2	3e-12	0.51						INSIG1
AP3S2	1.4e-06	0.37						INTS7
AP4B1	7.4e-14	0.54						INTU
AP4E1	4.4e-16	0.58						IQGAP2
AP4M1	5.7e-07	0.38						IRAK1
APAF1	6.4e-09	0.44						ISOC1
APBA1	2.7e-06	0.36						ITGA6
APBA2	6.5e-09	0.43						ITPRIPL1
APBA3	6.3e-06	0.35						ITSN1
APBB2	2.1e-11	0.49						KANK1
APC	2.6e-13	0.53						KAT2A
APC2	4.7e-10	0.46						KBTBD2
APCDD1	6.3e-07	0.38						KCNA2
APEH	1.5e-10	0.47						KCNIP3
APEX1	3.6e-06	0.35						KCNT2
APEX2	4.5e-14	0.55						KCTD10
APH1A	4.4e-16	0.58						KCTD21
API5	2.9e-10	0.47						KIAA1109
APLF	8.1e-06	0.34						KIAA1147
APOOL	0	0.6						KIF5B
APP	8e-09	0.43						KLHDC8B
APPBP2	0	0.63						KLHL36
APPL1	0	0.67						KPNA1
APPL2	2.1e-07	0.39						KRBA1
AQR	1.2e-13	0.54						L3MBTL3
AR	2e-08	0.42						LASP1
ARAF	0	0.62						LATS2
ARAP1	6.3e-09	0.44						LIN9
ARAP2	1.1e-07	0.4						LMBR1
ARCN1	0	0.64						LMTK2
ARF1	1.2e-14	0.56						LONP1
ARF3	2.5e-08	0.42						LPGAT1
ARF6	8.1e-09	0.43						LRFN1
ARFGAP1	3.7e-12	0.51						LRP1B
ARFGAP2	0	0.6						LRP8
ARFGAP3	4.7e-11	0.49						LRRC27
ARFGEF1	0	0.59						LRRC58
ARFGEF2	0	0.59						LRRCC1
ARFRP1	2.4e-10	0.47						LRWD1
ARGLU1	6.3e-07	0.38						LSAMP
ARHGAP1	2.9e-11	0.49						LSG1
ARHGAP11A	8.9e-12	0.5						LTA4H
ARHGAP11B	3e-08	0.42						LUZP1
ARHGAP17	0	0.64						LZIC
ARHGAP19	2.3e-14	0.55						LZTS2
ARHGAP21	2.3e-10	0.47						MAGED1
ARHGAP23	1e-10	0.48						MAGOH
ARHGAP31	9.3e-15	0.56						MAK16
ARHGAP32	1.3e-11	0.5						MAMLD1
ARHGAP33	1.7e-08	0.42						MAN2B2
ARHGAP39	2.4e-15	0.57						MAP4
ARHGAP42	5e-12	0.51						MAP4K5
ARHGAP5	5.3e-14	0.55						MAPT
ARHGAP6	9.1e-06	0.34						MARS2
ARHGDIA	4.8e-12	0.51						MARVELD1
ARHGEF1	7.7e-06	0.34						MAT2A
ARHGEF10	3.4e-13	0.53						MCCC1
ARHGEF10L	6e-15	0.56						MCCC2
ARHGEF11	1.7e-06	0.37						MCM6
ARHGEF12	0	0.63						MCM7
ARHGEF17	7.5e-10	0.46						MCM8
ARHGEF18	0	0.62						MDH2
ARHGEF2	1.6e-11	0.5						MED9
ARHGEF4	1.4e-07	0.4						MEPCE
ARHGEF6	9.4e-12	0.5						METTL2B
ARHGEF7	1.4e-09	0.45						MICAL1
ARHGEF9	5.2e-13	0.53						MICALL1
ARID1A	0	0.68						MINK1
ARID1B	0	0.62						MIOS
ARID2	6.7e-16	0.58						MKL1
ARID3B	2.9e-06	0.36						MKLN1
ARID4A	1.2e-13	0.54						MKRN3
ARID4B	0	0.64						MLC1
ARID5B	2.4e-07	0.39						MMRN2
ARIH1	0	0.68						MMS19
ARIH2	4.8e-14	0.55						MPDZ
ARL10	2.2e-10	0.47						MPP6
ARL13B	7.7e-13	0.52						MPRIP
ARL15	6.7e-06	0.34						MPZL1
ARL17A	4.1e-08	0.41						MRM1
ARL2BP	1.6e-06	0.37						MRPL4
ARL5A	1.4e-07	0.4						MRPS30
ARL5B	8.2e-09	0.43						MRPS34
ARL6IP6	8.8e-13	0.52						MSH2
ARL8A	6.4e-13	0.52						MSI2
ARL8B	3.4e-10	0.47						MTBP
ARMC5	4.4e-14	0.55						MTHFD1
ARMC6	7.7e-06	0.34						MTHFD1L
ARMC7	2.4e-13	0.53						MXD4
ARMC8	2.8e-10	0.47						MYBBP1A
ARMC9	4e-10	0.46						NAA25
ARMCX1	3.2e-14	0.55						NCAM1
ARMCX2	2.6e-10	0.47						NCAPD3
ARMCX3	0	0.66						NCAPG2
ARMCX5	5.5e-09	0.44						NCKAP5L
ARNT	5.7e-14	0.54						NDE1
ARNT2	2.5e-10	0.47						NDST1
ARPC5L	7.4e-08	0.41						NDST2
ARRDC1	1e-08	0.43						NEDD1
ARSB	2.1e-10	0.47						NFATC4
ARSD	5e-06	0.35						NFE2L1
ARSG	3.4e-06	0.35						NFIA
ARSK	1.7e-06	0.36						NFIB
ARVCF	1.1e-12	0.52						NFIC
ASAH2B	6.7e-13	0.52						NFKBIB
ASAP1	0	0.65						NICN1
ASAP2	2.3e-14	0.55						NIP7
ASAP3	3.1e-09	0.44						NISCH
ASB1	7e-07	0.38						NLRX1
ASB14	9.8e-12	0.5						NMT2
ASB16	1.4e-10	0.48						NOL10
ASB6	1.3e-14	0.56						NOL11
ASB7	0	0.65						NOM1
ASB8	1.1e-11	0.5						NOP2
ASCC1	9.2e-07	0.37						NOP56
ASCC2	4.4e-12	0.51						NOP58
ASCC3	7.6e-06	0.34						NOTCH3
ASCL1	6.7e-06	0.34						NPHP3
ASH1L	0	0.65						NR2C1
ASH2L	0	0.67						NRF1
ASMTL	3.3e-14	0.55						NRG2
ASPH	6.1e-08	0.41						NSD1
ASPM	1.8e-09	0.45						NT5C2
ASPRV1	2.4e-06	0.36						NUDC
ASPSCR1	1.6e-07	0.4						NUDCD3
ASRGL1	4.4e-07	0.38						NUMB
ASTE1	2.1e-12	0.51						NUP155
ASTN1	4.9e-10	0.46						NUP205
ASXL1	8.9e-16	0.58						NUP35
ASXL2	4.4e-16	0.58						NUP85
ASXL3	1.7e-07	0.4						NUPL2
ATAD1	2.5e-11	0.49						OAS3
ATAD2	0	0.61						ODC1
ATAD2B	0	0.62						ORMDL1
ATAD3A	0	0.66						OXNAD1
ATAD3B	5.3e-11	0.49						PAK1IP1
ATAD5	1.6e-11	0.5						PARD3
ATE1	8.9e-13	0.52						PARD3B
ATF1	3.1e-09	0.44						PARP1
ATF2	0	0.6						PARVA
ATF6	0	0.62						PAXIP1
ATF6B	2e-14	0.55						PBLD
ATF7	3.3e-12	0.51						PBX1
ATF7IP	4.4e-16	0.58						PBX2
ATG16L1	3.6e-10	0.47						PCDH18
ATG2A	6.2e-13	0.53						PCDHB9
ATG2B	3.1e-15	0.57						PCMTD1
ATG4B	0	0.63						PCSK7
ATG9A	0	0.69						PDAP1
ATIC	9.4e-12	0.5						PDCD4
ATL2	1.3e-13	0.54						PDE3A
ATM	1.1e-12	0.52						PDE5A
ATMIN	1.3e-15	0.57						PDHB
ATN1	0	0.59						PDIK1L
ATP10D	1.7e-14	0.55						PDK2
ATP11A	7.7e-10	0.46						PDLIM5
ATP11B	8.2e-13	0.52						PDP2
ATP11C	6.6e-07	0.38						PDZRN3
ATP13A1	8.9e-16	0.57						PER2
ATP13A2	5.3e-15	0.56						PFDN2
ATP1A2	9.3e-06	0.34						PGAM5
ATP2A1	4.3e-07	0.38						PGAP3
ATP2A2	8.9e-16	0.58						PGM1
ATP2B1	3.7e-07	0.39						PHF14
ATP2C1	5.9e-11	0.48						PHF19
ATP5B	1.7e-06	0.36						PHLDB1
ATP6AP1	4.1e-11	0.49						PHTF2
ATP6AP1L	4.9e-07	0.38						PI4K2A
ATP6V0A1	2.6e-09	0.45						PIAS1
ATP6V0A2	6.2e-10	0.46						PICALM
ATP6V0E2	6.1e-10	0.46						PID1
ATP6V1A	4.9e-06	0.35						PIGW
ATP6V1C1	3.1e-11	0.49						PIGX
ATP6V1E2	7.5e-08	0.41						PITPNM1
ATP7A	1.1e-10	0.48						PITRM1
ATP7B	1.5e-09	0.45						PKD2
ATP8B2	2.2e-14	0.55						PKNOX1
ATP9A	2e-09	0.45						PLCB3
ATP9B	7.6e-13	0.52						PLCD1
ATPAF1	1.3e-07	0.4						PLCD3
ATR	1e-07	0.4						PLD6
ATRIP	0	0.62						PLXNB2
ATRN	0	0.6						PM20D2
ATRX	0	0.59						PMS2
ATXN1	6.2e-09	0.44						PNPLA2
ATXN10	1.2e-10	0.48						PNPT1
ATXN1L	0	0.67						POLA1
ATXN2	0	0.67						POLD2
ATXN2L	0	0.63						POLL
ATXN3	8.6e-11	0.48						POLR1B
ATXN7	2.2e-15	0.57						POLR1E
ATXN7L1	2.1e-11	0.49						POM121
ATXN7L2	7.6e-12	0.5						POM121C
ATXN7L3	2.3e-14	0.55						POT1
ATXN7L3B	3.1e-11	0.49						POU3F3
AURKA	6.9e-09	0.43						PPIE
AUTS2	7.4e-14	0.54						PPP1R12A
AVL9	2.6e-14	0.55						PPP1R12C
AXIN1	0	0.69						PPP2R2A
AXIN2	9.6e-13	0.52						PPP2R5A
AZI2	8.5e-10	0.46						PQLC1
AZIN1	1.1e-09	0.45						PRIM1
B3GALNT2	0	0.62						PRKD3
B3GALT5	4.6e-06	0.35						PRKRIP1
B3GALT6	2.3e-13	0.53						PRMT3
B3GNT9	3.4e-07	0.39						PROX1
B3GNTL1	1.6e-07	0.4						PRPF38A
B4GALT2	6.6e-11	0.48						PRPF38B
B4GALT3	7.6e-11	0.48						PRPS1
B4GALT4	3.3e-10	0.47						PRRC1
B4GALT5	5.7e-07	0.38						PRRT3
B4GALT7	1.2e-06	0.37						PSKH1
BACE1	7.4e-12	0.5						PSMC2
BACH1	6.3e-06	0.35						PSMD12
BACH2	3.9e-09	0.44						PURB
BAG5	5.4e-13	0.53						PUS7
BAHCC1	6.5e-09	0.44						QARS
BAHD1	0	0.67						QPRT
BAIAP2	6.4e-08	0.41						RAB11A
BANP	0	0.61						RAB3GAP1
BAP1	0	0.68						RAB40A
BARD1	1.4e-12	0.52						RAB5B
BAZ1A	2.4e-09	0.45						RAC1
BAZ1B	0	0.68						RAD1
BAZ2A	0	0.59						RAD18
BAZ2B	1.1e-13	0.54						RAE1
BBS1	4.4e-16	0.58						RAI14
BBS2	3.5e-09	0.44						RALA
BBS5	1.4e-11	0.5						RASAL2
BBS9	1.2e-08	0.43						RAVER1
BBX	2.2e-13	0.53						RBAK
BCAN	6.6e-08	0.41						RBBP7
BCAR1	0	0.59						RBL1
BCAS3	7e-12	0.5						RBM28
BCCIP	1.3e-13	0.54						RBM33
BCDIN3D	6.1e-07	0.38						RBM8A
BCKDHB	3.4e-06	0.35						RBMS2
BCKDK	5.3e-08	0.41						RBMX2
BCL10	8.9e-08	0.4						RECK
BCL2	9e-12	0.5						REEP3
BCL2L11	2.6e-13	0.53						RFC2
BCL2L13	7.2e-12	0.5						RFC4
BCL2L2	7e-07	0.38						RFC5
BCL7A	1.5e-06	0.37						RFWD3
BCL9	4.4e-16	0.58						RGS9BP
BCL9L	0	0.63						RIF1
BCLAF1	0	0.66						RING1
BCOR	8.6e-13	0.52						RINT1
BCORL1	3.9e-13	0.53						RNF138
BCR	9.1e-10	0.46						RNF157
BCS1L	6.7e-09	0.43						RNPS1
BDP1	6.2e-15	0.56						RP9
BECN1	0	0.64						RPF1
BEND7	9.9e-11	0.48						RPIA
BET1L	3.8e-08	0.41						RPP40
BFAR	1.3e-09	0.45						RRAGD
BHLHB9	1.1e-13	0.54						RRN3
BICD1	2.9e-07	0.39						RRP1
BICD2	8.9e-16	0.58						RRP15
BIN3	1.1e-10	0.48						RRP1B
BIRC2	2.9e-06	0.36						RSBN1L
BIRC6	0	0.68						RSRC1
BIVM	1.2e-09	0.45						RSU1
BLCAP	2.2e-09	0.45						RTKN
BLM	2.9e-06	0.36						RUSC2
BLMH	0	0.68						RXRB
BLOC1S3	8.9e-16	0.58						SALL3
BMI1	2.3e-10	0.47						SAR1A
BMP7	3.5e-07	0.39						SATB2
BMPR1A	1.1e-10	0.48						SCLY
BMPR1B	3.1e-08	0.42						SEC23A
BMPR2	0	0.6						SEC24B
BMS1	0	0.68						SEC24C
BMS1P4	1.8e-07	0.4						SEC31A
BNIP2	3.8e-07	0.39						SEPSECS
BOC	9e-08	0.4						SGSM3
BOP1	2.7e-11	0.49						SH3RF1
BPGM	4.3e-07	0.38						SHISA5
BPNT1	2.6e-06	0.36						SHOC2
BPTF	0	0.68						SIDT2
BRAF	0	0.62						SLBP
BRAP	0	0.75						SLC12A6
BRCA1	1.9e-12	0.52						SLC12A9
BRCA2	3.2e-09	0.44						SLC16A1
BRCC3	0	0.59						SLC20A2
BRD1	2.2e-16	0.59						SLC24A1
BRD2	0	0.7						SLC25A1
BRD3	4.4e-16	0.58						SLC25A40
BRD4	2.2e-16	0.59						SLC39A13
BRD7	0	0.6						SLC39A3
BRD8	8.4e-10	0.46						SLC44A2
BRD9	0	0.64						SMAD3
BRE	0	0.65						SMAP1
BRF1	4.4e-16	0.58						SMC2
BRF2	6.4e-06	0.35						SMC4
BRIP1	1e-10	0.48						SMURF2
BRIX1	2.6e-09	0.45						SNAPC3
BRMS1	1.2e-10	0.48						SNX13
BRMS1L	2.8e-06	0.36						SNX33
BRPF1	0	0.72						SNX5
BRWD1	8.6e-07	0.37						SOCS5
BRWD3	6.8e-13	0.52						SORBS1
BSDC1	4.4e-16	0.58						SORL1
BTAF1	3.8e-13	0.53						SOX2
BTBD1	3e-12	0.51						SOX9
BTBD10	3.3e-06	0.35						SP4
BTBD2	8.2e-12	0.5						SPCS2
BTBD3	6e-09	0.44						SPIN2A
BTBD7	0	0.61						SRC
BTBD9	3.9e-14	0.55						SRF
BTN2A1	0	0.63						SRFBP1
BTN2A2	2.8e-13	0.53						SRRT
BTN3A2	2.6e-06	0.36						SSX2IP
BTN3A3	8.2e-07	0.37						ST5
BTRC	8e-14	0.54						ST7
BUB1	1.6e-10	0.47						STAM
BUB1B	1.9e-09	0.45						STIM2
BUB3	9.3e-11	0.48						STON1
BUD13	1.5e-13	0.54						STS
BZW1	3.8e-09	0.44						SUFU
C10orf12	1.9e-08	0.42						SULT1C4
C10orf2	0	0.67						SUOX
C10orf25	3e-07	0.39						SUV39H1
C10orf76	1.4e-13	0.54						SV2A
C10orf88	6e-10	0.46						SYNJ2BP
C11orf24	8.3e-10	0.46						SYT17
C11orf30	1.6e-13	0.54						TAF1
C11orf49	6.9e-07	0.38						TBC1D17
C11orf54	1.4e-07	0.4						TBCK
C11orf57	2.7e-13	0.53						TBRG4
C11orf68	1.1e-13	0.54						TCHP
C11orf84	5.8e-15	0.56						TCTN3
C11orf94	9.9e-07	0.37						TEAD3
C11orf95	5.4e-10	0.46						TGFB1I1
C12orf43	3.9e-11	0.49						THAP5
C12orf49	6.9e-08	0.41						THOC2
C12orf65	3.3e-12	0.51						THUMPD2
C14orf1	5.3e-07	0.38						TIGD7
C14orf159	1.3e-13	0.54						TIMM44
C14orf80	8.3e-08	0.4						TIMM8A
C14orf93	0	0.61						TLE1
C15orf39	4.4e-15	0.56						TLE4
C15orf41	0	0.59						TLN1
C16orf46	6.7e-09	0.43						TMED4
C16orf52	4.2e-13	0.53						TMEM161B
C16orf58	0	0.67						TMEM184B
C16orf59	1.9e-10	0.47						TMEM5
C16orf62	0	0.68						TMEM87A
C16orf70	1.2e-14	0.56						TMEM8A
C16orf72	0	0.62						TMOD3
C16orf87	1.8e-15	0.57						TMX1
C17orf51	1.3e-11	0.5						TNFAIP1
C17orf53	1.3e-13	0.54						TNKS2
C17orf59	2.6e-08	0.42						TNRC6C
C17orf62	5.8e-06	0.35						TOM1
C17orf80	3.3e-15	0.57						TOM1L2
C17orf85	7.5e-15	0.56						TOPBP1
C17orf96	5.2e-08	0.41						TP53BP1
C18orf25	2.7e-15	0.57						TP53INP1
C18orf54	3.6e-11	0.49						TRAK1
C18orf8	5.3e-06	0.35						TRAM2
C19orf26	3.1e-08	0.42						TRIM14
C19orf44	3.6e-12	0.51						TRIM24
C19orf47	1e-06	0.37						TRIM46
C19orf52	4.4e-10	0.46						TRIM5
C19orf54	6.9e-15	0.56						TRIM9
C19orf57	1.9e-06	0.36						TRIOBP
C19orf66	6.4e-06	0.35						TRMT6
C19orf71	1.5e-08	0.43						TRPS1
C1GALT1	8e-08	0.41						TRRAP
C1orf106	7.3e-06	0.34						TSHZ1
C1orf109	0	0.62						TSN
C1orf112	3.9e-07	0.38						TSPAN14
C1orf116	2.8e-09	0.44						TSPYL1
C1orf123	9.2e-08	0.4						TSR1
C1orf131	4.4e-16	0.58						TTC26
C1orf159	1.1e-09	0.45						TTL
C1orf198	1.9e-08	0.42						TUBGCP2
C1orf216	1.1e-06	0.37						TWISTNB
C1orf220	3.7e-07	0.39						TXLNG
C1orf226	3.7e-11	0.49						TYW1
C1orf27	3.1e-14	0.55						UACA
C1orf35	4.7e-15	0.56						UBR7
C1orf56	5.7e-11	0.48						UBXN2A
C1orf74	1.9e-08	0.42						UCHL5
C20orf194	1.4e-08	0.43						UHRF2
C20orf27	2.4e-07	0.39						USP1
C20orf96	4.6e-07	0.38						USP16
C21orf2	1.7e-06	0.36						USP36
C21orf58	1.1e-07	0.4						USP42
C21orf59	2.2e-07	0.39						UTP15
C22orf29	1.3e-11	0.5						UTP18
C22orf46	2e-10	0.47						UTP20
C2CD2L	2.4e-10	0.47						VCL
C2CD3	0	0.67						VEZT
C2orf16	4.1e-06	0.35						VPS18
C2orf42	0	0.61						VPS39
C2orf44	0	0.62						VPS54
C2orf47	3.1e-08	0.42						VTI1A
C2orf49	5.6e-12	0.51						WDR1
C2orf68	7.1e-10	0.46						WDR11
C2orf69	2.2e-15	0.57						WDR3
C2orf72	8.6e-08	0.4						WDR37
C3orf17	1.1e-07	0.4						WDR4
C3orf18	3.8e-10	0.47						WDR48
C3orf62	2.5e-11	0.49						WDR74
C3orf70	4.7e-09	0.44						WDR91
C4orf29	8.7e-09	0.43						WWC2
C4orf46	5.3e-10	0.46						XPNPEP1
C5	3.1e-09	0.44						XPO1
C5orf22	9.3e-15	0.56						XRCC2
C5orf24	7.6e-08	0.41						YME1L1
C5orf30	1.2e-06	0.37						ZBTB33
C5orf34	7e-07	0.38						ZBTB47
C5orf42	0	0.62						ZDHHC16
C5orf51	0	0.67						ZDHHC3
C6orf106	8.9e-16	0.57						ZDHHC4
C6orf120	6e-07	0.38						ZFHX3
C6orf136	1.4e-07	0.4						ZFP37
C6orf47	0	0.63						ZFYVE1
C6orf62	3.7e-10	0.47						ZNF107
C7orf26	0	0.6						ZNF12
C7orf31	1.2e-06	0.37						ZNF131
C7orf43	2e-08	0.42						ZNF138
C7orf49	4.4e-16	0.58						ZNF184
C7orf60	4.2e-06	0.35						ZNF202
C8orf31	3.3e-11	0.49						ZNF212
C8orf33	3.1e-07	0.39						ZNF232
C8orf37	9.4e-08	0.4						ZNF26
C8orf44	2.5e-07	0.39						ZNF276
C8orf58	5.3e-09	0.44						ZNF282
C9orf114	1.2e-11	0.5						ZNF3
C9orf172	5.9e-06	0.35						ZNF391
C9orf40	3.1e-06	0.36						ZNF423
C9orf41	8.4e-13	0.52						ZNF430
C9orf64	2e-06	0.36						ZNF507
C9orf69	8.3e-13	0.52						ZNF569
C9orf78	0	0.6						ZNF580
C9orf85	5.5e-06	0.35						ZNF639
C9orf91	3e-10	0.47						ZNF664
CAB39	4.4e-14	0.55						ZNF680
CABIN1	3.6e-12	0.51						ZNF703
CABLES2	2.8e-13	0.53						ZNF704
CACHD1	6.2e-15	0.56						ZNF763
CACNB3	9.8e-07	0.37						ZNF784
CACYBP	5.3e-06	0.35						ZNF789
CAD	2e-12	0.52						ZNF800
CADM4	5.8e-06	0.35						ZNF829
CALCOCO1	3.5e-11	0.49						ZNF853
CALCOCO2	9.2e-08	0.4						ZNF92
CALD1	1.4e-07	0.4
CAMK1D	6.5e-07	0.38
CAMK2D	1.4e-06	0.37
CAMK2G	4e-06	0.35
CAMKK2	4.2e-08	0.41
CAMSAP1	1.9e-14	0.55
CAND2	1.1e-15	0.57
CANT1	4.3e-07	0.38
CANX	4.1e-12	0.51
CAP1	2.7e-06	0.36
CAPN1	7.2e-12	0.5
CAPN10	7.7e-10	0.46
CAPN2	9e-09	0.43
CAPN7	0	0.67
CAPRIN1	0	0.66
CARD10	2.5e-06	0.36
CARD8	1.7e-09	0.45
CARKD	1.4e-07	0.4
CARM1	5.8e-15	0.56
CARS	2.3e-07	0.39
CARS2	2.1e-06	0.36
CASC3	0	0.62
CASC4	4.2e-07	0.38
CASK	0	0.62
CASKIN2	0	0.65
CASP2	0	0.64
CASP8AP2	1.2e-12	0.52
CASP9	3.4e-08	0.42
CBFA2T2	1.5e-14	0.55
CBFB	1.8e-13	0.54
CBL	0	0.65
CBLB	9e-09	0.43
CBLL1	0	0.68
CBR4	7.1e-07	0.38
CBWD1	1.7e-06	0.36
CBWD2	0	0.6
CBX1	0	0.68
CBX2	6.2e-08	0.41
CBX4	2e-11	0.49
CBX5	0	0.61
CBX6	3.2e-12	0.51
CBX8	4.6e-09	0.44
CC2D1A	1.9e-09	0.45
CC2D1B	2.1e-11	0.49
CCAR1	2.2e-16	0.59
CCBL1	4.3e-06	0.35
CCDC101	8.2e-09	0.43
CCDC102A	2.6e-07	0.39
CCDC106	3.2e-06	0.36
CCDC112	3.1e-11	0.49
CCDC113	3.2e-09	0.44
CCDC115	2.2e-15	0.57
CCDC116	3.7e-06	0.35
CCDC117	3.3e-10	0.47
CCDC12	9.8e-12	0.5
CCDC120	2.3e-09	0.45
CCDC121	8.4e-07	0.37
CCDC124	2.9e-10	0.47
CCDC127	1.5e-14	0.56
CCDC130	7.4e-06	0.34
CCDC132	5.1e-15	0.56
CCDC134	1e-07	0.4
CCDC136	8.1e-06	0.34
CCDC137	0	0.64
CCDC138	1.2e-07	0.4
CCDC14	2.4e-09	0.45
CCDC141	3.9e-06	0.35
CCDC142	1.7e-13	0.54
CCDC146	1.7e-06	0.36
CCDC149	0	0.62
CCDC15	9.6e-10	0.46
CCDC150	9.8e-09	0.43
CCDC18	3e-10	0.47
CCDC22	0	0.66
CCDC25	0	0.63
CCDC30	7e-07	0.38
CCDC34	3.5e-06	0.35
CCDC43	0	0.64
CCDC47	0	0.6
CCDC51	1.5e-08	0.43
CCDC6	6.7e-16	0.58
CCDC66	5.6e-14	0.54
CCDC71	1.1e-07	0.4
CCDC77	4.6e-13	0.53
CCDC80	1.3e-06	0.37
CCDC82	7.8e-12	0.5
CCDC85C	1.2e-13	0.54
CCDC86	5.7e-12	0.51
CCDC88A	4.4e-16	0.58
CCDC88C	9.6e-09	0.43
CCDC9	9.9e-13	0.52
CCDC91	8.3e-09	0.43
CCDC92	1.9e-06	0.36
CCDC93	0	0.6
CCDC94	5.6e-10	0.46
CCDC97	0	0.6
CCHCR1	1.7e-11	0.5
CCM2	1e-09	0.46
CCNA2	1.1e-06	0.37
CCND2	8.3e-06	0.34
CCNF	5.3e-11	0.49
CCNG2	1.4e-06	0.37
CCNI	2.9e-07	0.39
CCNJ	2.9e-13	0.53
CCNJL	5.6e-08	0.41
CCNK	0	0.67
CCNL2	2.5e-07	0.39
CCNT1	2.3e-14	0.55
CCNT2	4.2e-13	0.53
CCNY	1.1e-10	0.48
CCNYL1	9e-11	0.48
CCS	4.6e-08	0.41
CCT3	6.7e-13	0.52
CCT5	1.4e-12	0.52
CCT6P1	2.1e-08	0.42
CCT7	7.1e-13	0.52
CCT8	6.1e-10	0.46
CD101	1.2e-07	0.4
CD2BP2	0	0.6
CD3EAP	1.2e-14	0.56
CD99L2	8.1e-13	0.52
CDAN1	1.5e-12	0.52
CDC123	2.8e-08	0.42
CDC14A	7.6e-10	0.46
CDC14B	9.8e-13	0.52
CDC16	9.4e-14	0.54
CDC20	8.1e-06	0.34
CDC23	0	0.62
CDC25A	3.4e-10	0.47
CDC25B	7.8e-11	0.48
CDC27	0	0.65
CDC34	3.7e-07	0.39
CDC37	1.9e-13	0.53
CDC37L1	9.5e-08	0.4
CDC40	1.7e-13	0.54
CDC42BPA	0	0.59
CDC42BPB	0	0.61
CDC42EP4	3.7e-07	0.39
CDC42SE1	1e-08	0.43
CDC5L	0	0.69
CDC6	3e-12	0.51
CDC7	5.8e-12	0.51
CDC73	3.6e-15	0.57
CDCA2	4.8e-08	0.41
CDCA5	7.7e-12	0.5
CDCA7	1.1e-10	0.48
CDCA7L	5.5e-09	0.44
CDCA8	2.8e-07	0.39
CDH10	4.6e-06	0.35
CDH11	3.4e-07	0.39
CDH2	2.4e-06	0.36
CDH24	1e-06	0.37
CDHR3	1.4e-07	0.4
CDIPT	1.4e-13	0.54
CDK10	4.1e-09	0.44
CDK11A	3.4e-08	0.42
CDK11B	0	0.69
CDK12	0	0.66
CDK13	0	0.65
CDK14	7e-12	0.5
CDK16	4.4e-15	0.56
CDK17	1.7e-11	0.5
CDK19	8.1e-08	0.41
CDK2	1.1e-12	0.52
CDK20	9.4e-12	0.5
CDK5RAP1	2.5e-08	0.42
CDK5RAP2	5.3e-13	0.53
CDK5RAP3	6.9e-06	0.34
CDK8	5.9e-10	0.46
CDK9	0	0.59
CDKAL1	3.1e-08	0.42
CDKL5	3.1e-06	0.36
CDKN1B	7.8e-07	0.38
CDKN2AIP	9.2e-10	0.46
CDNF	5e-06	0.35
CDON	1.5e-08	0.43
CDR2	2.2e-12	0.51
CDR2L	3.5e-13	0.53
CDT1	1.5e-09	0.45
CDV3	0	0.6
CDYL	0	0.64
CEBPG	1.4e-11	0.5
CEBPZ	2.9e-13	0.53
CECR2	1.6e-09	0.45
CECR6	1.2e-06	0.37
CELF1	0	0.64
CELF2	4.5e-10	0.46
CELSR2	3.9e-12	0.51
CENPB	5e-12	0.51
CENPBD1	1.2e-10	0.48
CENPE	1.5e-08	0.43
CENPF	4.1e-11	0.49
CENPH	9.3e-06	0.34
CENPI	3.3e-12	0.51
CENPJ	7.9e-08	0.41
CENPO	2.6e-13	0.53
CENPT	3.2e-06	0.36
CEP120	3.5e-12	0.51
CEP152	2.8e-11	0.49
CEP164	3.7e-14	0.55
CEP192	7.4e-11	0.48
CEP250	0	0.61
CEP350	1.5e-12	0.52
CEP55	2.6e-07	0.39
CEP57	2e-15	0.57
CEP63	0	0.61
CEP68	0	0.63
CEP70	4.3e-07	0.38
CEP72	2.4e-13	0.53
CEP76	2.4e-06	0.36
CEP78	9.5e-13	0.52
CEP97	3.3e-11	0.49
CERK	2e-06	0.36
CES2	0	0.6
CFDP1	0	0.63
CFL1	2e-07	0.39
CGGBP1	0	0.63
CGN	2e-07	0.39
CGNL1	7.3e-07	0.38
CHAF1A	9.1e-13	0.52
CHAF1B	1.9e-06	0.36
CHCHD3	0	0.59
CHCHD4	1.3e-15	0.57
CHD1	1.1e-14	0.56
CHD1L	2.2e-15	0.57
CHD2	0	0.62
CHD3	1.4e-08	0.43
CHD4	0	0.67
CHD6	4.4e-16	0.58
CHD7	7.5e-10	0.46
CHD8	4.5e-12	0.51
CHD9	3.8e-08	0.41
CHDH	3.5e-08	0.42
CHEK1	2.2e-12	0.51
CHERP	0	0.65
CHFR	0	0.6
CHIC1	1.5e-10	0.47
CHKA	2.5e-07	0.39
CHM	9.2e-08	0.4
CHML	1.4e-10	0.48
CHMP1A	0	0.61
CHMP2B	4.8e-07	0.38
CHMP4B	2.1e-10	0.47
CHMP7	0	0.63
CHORDC1	8.9e-16	0.57
CHPF	1.2e-06	0.37
CHRAC1	2.2e-15	0.57
CHST10	1.1e-14	0.56
CHST11	3.5e-07	0.39
CHST12	3.6e-10	0.47
CHST14	3.9e-09	0.44
CHST3	1.4e-08	0.43
CHTF18	1.3e-07	0.4
CHTF8	0	0.62
CHUK	2.5e-11	0.49
CIAO1	0	0.69
CIAPIN1	3.3e-07	0.39
CIC	5.2e-14	0.55
CIDECP	5.8e-06	0.35
CIR1	1.1e-13	0.54
CIRBP	1.2e-08	0.43
CIRH1A	1.2e-11	0.5
CIT	2.8e-10	0.47
CIZ1	0	0.61
CKAP2	9.3e-09	0.43
CKAP2L	1.1e-11	0.5
CKAP4	2.8e-06	0.36
CKAP5	0	0.65
CLASP1	4.1e-14	0.55
CLASP2	8.4e-06	0.34
CLCC1	0	0.59
CLCN2	1e-11	0.5
CLCN3	3.6e-14	0.55
CLCN5	3.1e-06	0.36
CLCN6	0	0.61
CLCN7	0	0.67
CLDN15	6.9e-11	0.48
CLEC16A	0	0.67
CLINT1	0	0.67
CLIP1	3.4e-10	0.47
CLIP2	2e-11	0.49
CLIP3	2.2e-08	0.42
CLIP4	5e-08	0.41
CLK2	3.1e-14	0.55
CLK3	0	0.64
CLK4	2.7e-09	0.44
CLN6	1.5e-08	0.43
CLNS1A	3.1e-10	0.47
CLP1	1.8e-15	0.57
CLPB	1.6e-10	0.47
CLPTM1	1.1e-11	0.5
CLPTM1L	5.4e-10	0.46
CLPX	0	0.62
CLSPN	1.9e-13	0.53
CLSTN1	6.5e-12	0.5
CLTC	1.2e-11	0.5
CLTCL1	3.1e-07	0.39
CLUAP1	4.4e-16	0.58
CMAS	7.8e-07	0.38
CMPK1	2.2e-08	0.42
CMTM1	0	0.6
CMTM3	3.3e-08	0.42
CMTM4	6.7e-10	0.46
CNDP2	5.9e-09	0.44
CNKSR3	7.7e-09	0.43
CNNM2	6.1e-11	0.48
CNNM3	0	0.65
CNNM4	2.2e-16	0.59
CNOT1	0	0.7
CNOT10	0	0.61
CNOT3	0	0.62
CNOT4	0	0.67
CNOT6	0	0.59
CNOT6L	5.9e-14	0.54
CNOT7	1.8e-12	0.52
CNOT8	4.8e-06	0.35
CNPY4	6.4e-10	0.46
CNST	9.4e-12	0.5
CNTLN	1.2e-08	0.43
CNTROB	1.5e-10	0.47
COASY	4e-12	0.51
COBLL1	3.8e-09	0.44
COG1	4.9e-12	0.51
COG2	2.2e-16	0.59
COG3	2.6e-12	0.51
COG4	0	0.59
COG5	0	0.6
COG6	8.5e-07	0.37
COG7	2.7e-13	0.53
COG8	0	0.7
COIL	3.6e-15	0.57
COL4A3BP	3.2e-10	0.47
COLQ	3.8e-06	0.35
COPA	0	0.7
COPB2	0	0.64
COPG2	0	0.62
COPS6	2.3e-08	0.42
COPS7B	0	0.7
COPS8	9.4e-08	0.4
COPZ1	4.3e-08	0.41
COQ10A	2.1e-07	0.39
COQ4	1.4e-07	0.4
COQ7	2.4e-13	0.53
COQ9	3.8e-07	0.39
CORO1B	6.9e-12	0.5
CORO1C	4.1e-08	0.41
CORO2B	5.1e-08	0.41
CORO7	8.8e-07	0.37
COX10	0	0.59
COX15	4.4e-16	0.58
COX19	1.5e-13	0.54
CPEB4	3.1e-07	0.39
CPNE2	9.4e-09	0.43
CPNE3	2.2e-06	0.36
CPOX	5.7e-07	0.38
CPSF1	4.4e-07	0.38
CPSF2	0	0.59
CPSF3	0	0.6
CPSF3L	0	0.61
CPSF4	9.5e-08	0.4
CPSF6	0	0.59
CPSF7	0	0.66
CPT1A	5.6e-10	0.46
CPT1B	4.7e-06	0.35
CPT2	0	0.6
CRAMP1L	0	0.61
CRAT	2.9e-11	0.49
CRCP	4.5e-07	0.38
CREB1	1.8e-15	0.57
CREB3L2	1.1e-08	0.43
CREB3L4	1.5e-08	0.43
CREB5	9.8e-06	0.34
CREBBP	0	0.64
CREBZF	6.2e-14	0.54
CRIPAK	4.8e-07	0.38
CRK	7.1e-13	0.52
CRKL	0	0.61
CRNKL1	1.3e-15	0.57
CROCC	1.6e-10	0.47
CRTC1	1.5e-12	0.52
CRTC2	1.2e-14	0.56
CRTC3	0	0.62
CRY1	3.8e-10	0.47
CRY2	6.6e-14	0.54
CRYBG3	8.9e-11	0.48
CS	0	0.73
CSDE1	0	0.63
CSE1L	2.9e-13	0.53
CSGALNACT2	1.6e-09	0.45
CSK	1.3e-13	0.54
CSMD2	2.8e-06	0.36
CSNK1A1	2.6e-11	0.49
CSNK1D	0	0.68
CSNK1E	2.2e-11	0.49
CSNK1G1	4.4e-16	0.58
CSNK1G2	6.7e-16	0.58
CSNK1G3	1.4e-11	0.5
CSNK2A1	0	0.68
CSNK2A2	0	0.7
CSNK2B	4.8e-07	0.38
CSPG4	1.6e-06	0.37
CSPG5	1.3e-07	0.4
CSPP1	4.4e-16	0.58
CSRNP1	3.4e-07	0.39
CSRNP2	4.4e-16	0.58
CSRP2BP	0	0.66
CSTF1	1e-12	0.52
CSTF2	0	0.74
CSTF2T	0	0.61
CSTF3	2e-06	0.36
CTBP1	0	0.73
CTBP2	0	0.64
CTCF	0	0.75
CTDP1	0	0.61
CTDSP1	1.7e-12	0.52
CTDSPL	1.4e-13	0.54
CTDSPL2	2.2e-07	0.39
CTNNA1	3.6e-14	0.55
CTNNB1	5.7e-12	0.51
CTNNBIP1	1.5e-10	0.48
CTNNBL1	4.5e-10	0.46
CTNND1	0	0.67
CTNND2	8.3e-10	0.46
CTNS	3.4e-13	0.53
CTPS2	0	0.66
CTR9	8.9e-16	0.58
CTRL	2.2e-06	0.36
CTSO	2.6e-06	0.36
CTTN	2e-15	0.57
CTTNBP2	2.7e-07	0.39
CTTNBP2NL	1.6e-12	0.52
CTU1	4.2e-07	0.38
CTU2	1.5e-08	0.43
CUEDC1	0	0.59
CUL1	0	0.64
CUL2	1.6e-11	0.5
CUL3	0	0.6
CUL4A	0	0.69
CUL4B	0	0.64
CUL5	0	0.62
CUL7	1.1e-09	0.45
CUL9	1.8e-07	0.4
CUX1	2.3e-09	0.45
CWC22	0	0.7
CWC25	0	0.65
CWC27	0	0.59
CWF19L2	2.2e-15	0.57
CXCR5	4.4e-08	0.41
CXorf23	4e-15	0.56
CXorf38	0	0.61
CXorf40B	7.8e-13	0.52
CXorf56	1.6e-15	0.57
CXXC1	2.3e-14	0.55
CXXC4	1.8e-08	0.42
CXXC5	5.4e-09	0.44
CYB561D1	0	0.59
CYB5B	2.8e-06	0.36
CYB5D1	1.9e-08	0.42
CYB5R3	1.9e-08	0.42
CYB5RL	1.9e-12	0.52
CYHR1	9.3e-11	0.48
CYP20A1	6.1e-08	0.41
CYP2U1	1.3e-07	0.4
CYP4V2	1.4e-07	0.4
CYSLTR2	5.8e-06	0.35
CYTH2	4.4e-10	0.46
CYTH3	0	0.6
D2HGDH	1e-10	0.48
DAAM1	2.7e-10	0.47
DAB2IP	0	0.59
DACT1	1.3e-06	0.37
DACT3	8.8e-06	0.34
DAG1	9.1e-15	0.56
DAGLA	1.6e-12	0.52
DAGLB	6.9e-12	0.5
DAP	2.4e-12	0.51
DAP3	1.4e-08	0.43
DAPK1	3.6e-10	0.47
DAPK3	1.7e-11	0.5
DARS	2.2e-16	0.59
DARS2	0	0.62
DAXX	0	0.61
DAZAP1	2.2e-15	0.57
DBF4	3e-09	0.44
DBF4B	3.4e-13	0.53
DBN1	2.1e-11	0.49
DBR1	1.3e-15	0.57
DBT	2.2e-16	0.59
DCAF10	4.2e-12	0.51
DCAF11	2.2e-16	0.59
DCAF12	6.7e-16	0.58
DCAF13	1.9e-09	0.45
DCAF15	6e-10	0.46
DCAF16	1.3e-09	0.45
DCAF17	0	0.69
DCAF4	3.6e-08	0.41
DCAF4L1	6.4e-06	0.35
DCAF5	8.9e-16	0.57
DCAF6	1.4e-07	0.4
DCAF7	0	0.7
DCAF8	4.4e-16	0.58
DCAKD	0	0.59
DCHS1	5.8e-15	0.56
DCLK2	2.7e-13	0.53
DCLRE1A	7.4e-14	0.54
DCLRE1B	0	0.66
DCLRE1C	1.4e-08	0.43
DCP1A	0	0.64
DCP1B	8.6e-14	0.54
DCP2	3.5e-11	0.49
DCPS	7.1e-15	0.56
DCTD	5.9e-08	0.41
DCTN1	6.1e-10	0.46
DCTN4	1.9e-07	0.39
DCUN1D1	5.1e-09	0.44
DCUN1D2	3.3e-11	0.49
DCUN1D3	8.4e-06	0.34
DDAH1	2.9e-11	0.49
DDAH2	7.4e-10	0.46
DDB1	0	0.6
DDHD1	4.2e-09	0.44
DDHD2	2.2e-15	0.57
DDI2	0	0.63
DDR1	8.4e-13	0.52
DDR2	2e-06	0.36
DDRGK1	7.2e-06	0.34
DDX1	4.4e-06	0.35
DDX10	4.9e-11	0.49
DDX11	1.7e-12	0.52
DDX17	5.5e-11	0.48
DDX18	0	0.7
DDX19A	0	0.73
DDX19B	1.3e-15	0.57
DDX20	0	0.6
DDX21	0	0.6
DDX23	4.4e-15	0.56
DDX24	3.8e-08	0.41
DDX26B	6.9e-07	0.38
DDX27	0	0.65
DDX28	1.3e-06	0.37
DDX31	0	0.66
DDX3X	0	0.61
DDX41	0	0.61
DDX42	0	0.7
DDX46	0	0.63
DDX49	2.4e-08	0.42
DDX5	0	0.6
DDX50	2.4e-14	0.55
DDX51	0	0.67
DDX52	0	0.6
DDX54	0	0.64
DDX55	1.1e-15	0.57
DDX56	1.3e-07	0.4
DDX59	3.1e-08	0.42
DDX6	0	0.62
DEAF1	2e-07	0.39
DECR2	1.4e-06	0.37
DEDD	0	0.72
DEK	1.2e-11	0.5
DENND1A	6.7e-09	0.43
DENND1B	1.5e-07	0.4
DENND2A	1.3e-07	0.4
DENND4B	1e-13	0.54
DENND4C	1.5e-11	0.5
DENND5A	2.3e-14	0.55
DENND5B	6.7e-16	0.58
DENR	0	0.63
DEPDC1	6.4e-07	0.38
DEPDC5	7.3e-09	0.43
DERL1	7.3e-11	0.48
DET1	4.1e-13	0.53
DEXI	2.3e-11	0.49
DFFA	0	0.65
DFFB	5.5e-12	0.51
DFNA5	1.9e-07	0.39
DFNB31	3.5e-09	0.44
DGAT1	2.5e-13	0.53
DGCR14	2.7e-15	0.57
DGCR2	1.6e-15	0.57
DGCR8	1e-12	0.52
DGKD	1.9e-14	0.55
DGKH	1.6e-10	0.47
DGKI	8.2e-06	0.34
DGKQ	1.9e-10	0.47
DHCR7	1.1e-06	0.37
DHDDS	0	0.64
DHFR	6.9e-10	0.46
DHFRL1	3.5e-14	0.55
DHODH	0	0.6
DHRS11	5.8e-07	0.38
DHRSX	1e-06	0.37
DHTKD1	0	0.59
DHX15	0	0.6
DHX16	0	0.64
DHX29	0	0.67
DHX30	0	0.72
DHX32	1.4e-06	0.37
DHX33	0	0.68
DHX34	1.2e-12	0.52
DHX35	0	0.63
DHX36	4.2e-14	0.55
DHX37	0	0.62
DHX38	0	0.64
DHX40	2e-10	0.47
DHX57	0	0.64
DHX8	0	0.67
DHX9	0	0.71
DIAPH1	6.8e-12	0.5
DIAPH2	3.7e-10	0.47
DIAPH3	8.2e-08	0.4
DICER1	5.1e-10	0.46
DIDO1	0	0.6
DIP2A	2.4e-14	0.55
DIP2B	2.4e-10	0.47
DIP2C	1.4e-10	0.48
DIRC2	1e-09	0.46
DIS3	8.9e-16	0.58
DIS3L	2.2e-16	0.59
DIS3L2	0	0.7
DISC1	1.7e-09	0.45
DISP1	1.2e-09	0.45
DKC1	0	0.68
DLAT	0	0.64
DLD	0	0.6
DLEU2L	7.2e-08	0.41
DLG1	4.4e-12	0.51
DLG3	1.1e-09	0.45
DLG5	2.2e-16	0.59
DLGAP4	2e-13	0.53
DLGAP5	1.6e-07	0.4
DLST	3.9e-10	0.47
DMAP1	0	0.62
DMD	8.1e-07	0.38
DMPK	1.9e-06	0.36
DMTF1	4.1e-11	0.49
DMWD	9e-11	0.48
DMXL1	6.6e-08	0.41
DNA2	3e-09	0.44
DNAH1	1.8e-07	0.4
DNAJA1	1.3e-12	0.52
DNAJA2	1e-11	0.5
DNAJA3	8.3e-14	0.54
DNAJB12	5.5e-12	0.51
DNAJB14	9.7e-07	0.37
DNAJB2	6.9e-15	0.56
DNAJB4	2.3e-09	0.45
DNAJB5	2.6e-08	0.42
DNAJB6	8.9e-11	0.48
DNAJC1	8.2e-06	0.34
DNAJC10	0	0.65
DNAJC11	0	0.73
DNAJC13	1.9e-12	0.52
DNAJC14	0	0.65
DNAJC16	1.8e-14	0.55
DNAJC17	1e-07	0.4
DNAJC18	4.6e-09	0.44
DNAJC2	0	0.65
DNAJC21	2.5e-09	0.45
DNAJC27	1.7e-13	0.54
DNAJC28	3e-07	0.39
DNAJC3	6.7e-09	0.43
DNAJC30	4.4e-07	0.38
DNAJC4	2.6e-09	0.45
DNAJC5	1.3e-11	0.5
DNAJC7	5.3e-15	0.56
DNAJC9	2.7e-15	0.57
DNAL4	2.8e-08	0.42
DNASE1	7.1e-14	0.54
DNHD1	8.1e-06	0.34
DNM1L	3.5e-13	0.53
DNM2	0	0.6
DNMBP	6.4e-08	0.41
DNMT1	3.4e-12	0.51
DNMT3A	2.9e-10	0.47
DNMT3B	1.4e-08	0.43
DNPEP	2.5e-10	0.47
DNTTIP2	1.5e-08	0.43
DOCK1	1.7e-11	0.5
DOCK10	2.4e-07	0.39
DOCK3	2.5e-06	0.36
DOCK4	4.2e-07	0.38
DOCK7	2.1e-13	0.53
DOCK9	2.5e-06	0.36
DOHH	3.8e-09	0.44
DOLK	2.3e-11	0.49
DOLPP1	2.7e-07	0.39
DONSON	3.6e-06	0.35
DOPEY1	2.3e-11	0.49
DOPEY2	1.2e-13	0.54
DOT1L	1.9e-09	0.45
DPAGT1	0	0.63
DPF2	0	0.68
DPH1	9.2e-14	0.54
DPH2	0	0.66
DPM2	9.7e-09	0.43
DPP3	2.7e-15	0.57
DPP6	1.9e-09	0.45
DPP8	3.9e-12	0.51
DPP9	2.2e-16	0.59
DPY19L2P2	7.2e-08	0.41
DPY19L3	3e-08	0.42
DPY19L4	1.5e-10	0.47
DPYSL4	8.8e-09	0.43
DR1	7.6e-14	0.54
DRP2	1.2e-07	0.4
DSCC1	7.7e-11	0.48
DSCR3	6.7e-16	0.58
DSCR9	5.6e-06	0.35
DSEL	5.1e-09	0.44
DSN1	7.3e-09	0.43
DST	9.5e-11	0.48
DSTYK	6.3e-07	0.38
DTL	1e-12	0.52
DTNBP1	2.1e-07	0.39
DTWD2	6.5e-07	0.38
DTX1	1.7e-06	0.36
DTX2	2.9e-06	0.36
DTX3L	2.5e-07	0.39
DTX4	8.7e-06	0.34
DUS1L	3.5e-10	0.47
DUS3L	9.7e-09	0.43
DUS4L	1.6e-09	0.45
DUSP12	1.1e-11	0.5
DUSP16	3.1e-14	0.55
DUSP18	1.4e-07	0.4
DUSP19	2.7e-06	0.36
DUSP7	1e-10	0.48
DVL1	0	0.65
DVL2	0	0.65
DVL3	0	0.73
DYM	1.9e-09	0.45
DYNC1H1	8.1e-13	0.52
DYNC1I2	8.8e-13	0.52
DYNC1LI1	3.6e-13	0.53
DYNC1LI2	2.3e-14	0.55
DYNC2H1	2.6e-07	0.39
DYNC2LI1	2e-06	0.36
DYNLL2	2e-14	0.55
DYRK1A	0	0.65
DYRK1B	1.5e-11	0.5
DYRK2	4.4e-16	0.58
DZIP1	2.2e-12	0.51
DZIP1L	7.3e-09	0.43
DZIP3	4.9e-13	0.53
E2F1	3.5e-06	0.35
E2F2	5.1e-08	0.41
E2F3	6.1e-11	0.48
E2F4	0	0.6
E2F5	3.1e-09	0.44
E2F6	2.2e-16	0.59
E2F7	1.9e-08	0.42
E2F8	7.7e-09	0.43
E4F1	4.4e-16	0.58
EAF1	2.1e-07	0.39
EARS2	0	0.6
EBAG9	3.5e-08	0.42
EBF1	5.5e-06	0.35
EBF4	6.6e-07	0.38
EBNA1BP2	2.8e-10	0.47
ECD	8.4e-15	0.56
ECH1	3.8e-08	0.41
ECT2	5.1e-08	0.41
EDC3	0	0.68
EDC4	0	0.63
EDEM1	2.5e-06	0.36
EDEM3	4.7e-09	0.44
EDNRA	8.3e-06	0.34
EDNRB	4.3e-09	0.44
EEA1	2.2e-07	0.39
EED	2.2e-10	0.47
EEF2	6e-10	0.46
EEF2K	7.7e-13	0.52
EEFSEC	0	0.6
EEPD1	4.4e-09	0.44
EFCAB5	7.5e-06	0.34
EFNA3	2e-06	0.36
EFNB1	1.1e-06	0.37
EFR3A	1.4e-06	0.37
EFR3B	2.7e-10	0.47
EFS	5e-13	0.53
EFTUD1	0	0.6
EFTUD2	2.7e-12	0.51
EGLN1	4.4e-16	0.58
EHBP1	5.4e-09	0.44
EHD1	9.3e-13	0.52
EHHADH	1.9e-08	0.42
EHMT1	0	0.65
EHMT2	0	0.61
EI24	0	0.66
EID2	3.5e-08	0.42
EIF1AD	2.2e-08	0.42
EIF2A	1.4e-06	0.37
EIF2AK1	0	0.62
EIF2AK2	6.7e-15	0.56
EIF2AK3	0	0.64
EIF2B1	0	0.7
EIF2B2	1.3e-09	0.45
EIF2B4	7.1e-14	0.54
EIF2B5	2e-14	0.55
EIF2S1	1e-07	0.4
EIF2S2	5.6e-15	0.56
EIF2S3	9e-12	0.5
EIF3A	0	0.66
EIF3B	0	0.7
EIF3C	4.8e-09	0.44
EIF3CL	0	0.62
EIF3D	4.1e-10	0.46
EIF3F	1.8e-06	0.36
EIF3G	2.7e-09	0.44
EIF3H	1e-07	0.4
EIF3J	1.1e-12	0.52
EIF4A3	7e-12	0.5
EIF4B	2.7e-14	0.55
EIF4E	4.8e-07	0.38
EIF4EBP2	0	0.62
EIF4ENIF1	0	0.68
EIF4G1	0	0.65
EIF4G2	3.3e-11	0.49
EIF4G3	0	0.64
EIF4H	0	0.66
EIF5	9e-07	0.37
EIF5B	0	0.61
ELAC2	0	0.7
ELAVL1	0	0.76
ELF1	5.1e-07	0.38
ELF2	0	0.68
ELK1	4.4e-07	0.38
ELK4	0	0.62
ELL	2.4e-08	0.42
ELMO2	0	0.64
ELMOD2	1e-07	0.4
ELMOD3	4.3e-06	0.35
ELN	1.7e-07	0.4
ELOVL5	5e-06	0.35
ELP2	8.9e-07	0.37
ELP3	0	0.69
ELP4	5.1e-07	0.38
EMD	1.2e-11	0.5
EME1	9.6e-10	0.46
EME2	6.3e-06	0.35
EML1	7e-11	0.48
EML3	5.9e-09	0.44
EML4	3.3e-14	0.55
EML5	1.2e-10	0.48
EML6	1.5e-06	0.37
ENAH	2.2e-16	0.59
ENGASE	5.7e-12	0.51
ENO1	1.3e-06	0.37
ENO3	9.4e-07	0.37
ENOX1	8.1e-08	0.41
ENOX2	3.8e-09	0.44
ENTPD4	5.2e-12	0.51
ENTPD5	1.9e-12	0.52
ENTPD7	1.2e-07	0.4
EP300	0	0.6
EP400	0	0.66
EP400NL	2.3e-12	0.51
EPB41	8.7e-09	0.43
EPB41L1	2.9e-08	0.42
EPB41L2	4.7e-07	0.38
EPB41L4A	1.6e-12	0.52
EPB41L5	0	0.66
EPC1	0	0.59
EPC2	0	0.7
EPHA4	2e-06	0.36
EPHB2	7.1e-08	0.41
EPHB3	9.3e-07	0.37
EPHB4	1e-08	0.43
EPM2A	4.9e-11	0.49
EPM2AIP1	5.7e-13	0.53
EPN1	2.1e-11	0.49
EPN2	4.4e-08	0.41
EPRS	2.7e-15	0.57
EPS15	1.2e-08	0.43
EPS15L1	4.4e-16	0.58
EPS8	1.5e-11	0.5
EPT1	0	0.65
ERAL1	1.1e-12	0.52
ERAP1	8.3e-07	0.37
ERBB2IP	2.3e-11	0.49
ERC1	4.4e-16	0.58
ERCC2	1.5e-10	0.48
ERCC3	0	0.72
ERCC4	8.5e-12	0.5
ERCC5	1.6e-12	0.52
ERCC6	1.6e-11	0.5
ERCC6L	4.3e-11	0.49
ERF	3.6e-07	0.39
ERGIC1	3.9e-11	0.49
ERI1	2.5e-08	0.42
ERI2	1.9e-11	0.49
ERICH1	4.4e-16	0.58
ERLIN1	9.5e-15	0.56
ERLIN2	0	0.6
ERMP1	7.3e-07	0.38
ERN1	2.3e-12	0.51
ESCO1	4.4e-12	0.51
ESCO2	1.6e-08	0.42
ESF1	0	0.61
ESPL1	1.5e-11	0.5
ESPNP	1.5e-06	0.37
ESRRA	4.8e-09	0.44
ESRRG	3.4e-06	0.35
ESYT1	1.4e-06	0.37
ESYT2	7.7e-10	0.46
ETAA1	0	0.6
ETF1	2e-12	0.52
ETFDH	6.3e-07	0.38
ETS1	1.1e-08	0.43
ETV1	1.6e-09	0.45
ETV3	6.5e-08	0.41
ETV6	5.5e-08	0.41
EVC	2.4e-10	0.47
EVC2	1.6e-09	0.45
EVI5	4.4e-15	0.56
EVI5L	4.6e-09	0.44
EWSR1	0	0.68
EXD2	1.1e-09	0.45
EXD3	2.7e-07	0.39
EXO1	1.9e-11	0.49
EXOC2	0	0.7
EXOC3	0	0.62
EXOC4	0	0.64
EXOC5	2.9e-13	0.53
EXOC6	8.1e-07	0.38
EXOC6B	2.2e-16	0.59
EXOC7	0	0.67
EXOC8	0	0.65
EXOG	3e-11	0.49
EXOSC10	2e-15	0.57
EXOSC2	2.7e-08	0.42
EXOSC3	1.1e-06	0.37
EXOSC6	8.7e-13	0.52
EXOSC7	1.9e-13	0.54
EXOSC9	7.5e-13	0.52
EXT1	0	0.62
EXTL2	4.4e-16	0.58
EXTL3	3.5e-10	0.47
EYA3	0	0.66
EZH1	2.4e-12	0.51
EZH2	4.2e-10	0.46
EZR	5.2e-09	0.44
F2R	6.4e-07	0.38
FADD	5.7e-09	0.44
FADS1	3.8e-12	0.51
FADS2	5e-10	0.46
FAF1	1.1e-07	0.4
FAF2	0	0.65
FAHD1	9.5e-11	0.48
FAIM	7.1e-06	0.34
FAM102A	1.2e-07	0.4
FAM104A	0	0.64
FAM106A	1e-07	0.4
FAM109A	1.8e-07	0.4
FAM110B	1.7e-08	0.42
FAM111A	3.3e-09	0.44
FAM111B	8.8e-06	0.34
FAM114A2	8.2e-07	0.37
FAM117A	5.7e-14	0.54
FAM117B	3.6e-09	0.44
FAM120A	0	0.65
FAM120AOS	8.1e-07	0.38
FAM120C	0	0.69
FAM122A	5.2e-13	0.53
FAM122B	1.1e-13	0.54
FAM122C	1.1e-11	0.5
FAM126B	5.7e-07	0.38
FAM127A	5.1e-10	0.46
FAM127B	2.2e-09	0.45
FAM127C	6.3e-12	0.5
FAM131A	1e-07	0.4
FAM134A	0	0.61
FAM134C	0	0.6
FAM135B	3.1e-06	0.36
FAM136A	1e-14	0.56
FAM13A	4.6e-12	0.51
FAM13B	2.9e-11	0.49
FAM149B1	4.5e-13	0.53
FAM156A	1.7e-12	0.52
FAM160A2	1.9e-07	0.39
FAM160B1	6.6e-10	0.46
FAM160B2	0	0.61
FAM161A	4.4e-16	0.58
FAM167A	8.5e-07	0.37
FAM168A	6.2e-15	0.56
FAM168B	0	0.73
FAM171A1	2.3e-10	0.47
FAM171A2	1.2e-07	0.4
FAM173B	2e-07	0.39
FAM175A	5.6e-07	0.38
FAM175B	0	0.61
FAM178A	4.8e-12	0.51
FAM179B	7.8e-13	0.52
FAM181B	1.1e-07	0.4
FAM182A	2.4e-06	0.36
FAM185A	7.7e-10	0.46
FAM186B	1.5e-07	0.4
FAM189B	3.7e-12	0.51
FAM192A	0	0.59
FAM193A	0	0.73
FAM199X	2.1e-14	0.55
FAM200A	7e-09	0.43
FAM20B	0	0.66
FAM21A	3.6e-15	0.57
FAM21C	2e-13	0.53
FAM35A	4.4e-16	0.58
FAM3A	2.3e-08	0.42
FAM3C	2.8e-06	0.36
FAM45A	4.8e-11	0.49
FAM45B	1e-09	0.46
FAM49A	2.2e-06	0.36
FAM50A	1.3e-10	0.48
FAM53B	1.4e-08	0.43
FAM53C	0	0.69
FAM57A	2.1e-08	0.42
FAM63B	4.9e-07	0.38
FAM65A	1.8e-15	0.57
FAM66C	2.5e-07	0.39
FAM69A	8.4e-07	0.37
FAM69B	1.2e-06	0.37
FAM69C	4.4e-06	0.35
FAM72A	1.4e-07	0.4
FAM72B	6.8e-09	0.43
FAM72D	2e-06	0.36
FAM73A	1.4e-08	0.43
FAM73B	5.6e-12	0.51
FAM76A	3.1e-08	0.42
FAM76B	2.5e-13	0.53
FAM83D	2.2e-07	0.39
FAM84B	1.1e-06	0.37
FAM8A1	2.4e-08	0.42
FAM91A1	4e-08	0.41
FAM92A1	4.8e-06	0.35
FAM98A	0	0.7
FAM98B	0	0.6
FANCA	2.3e-09	0.45
FANCC	0	0.61
FANCD2	7.3e-07	0.38
FANCE	1.8e-13	0.54
FANCF	8.3e-09	0.43
FANCI	8.3e-12	0.5
FANCL	1.6e-08	0.43
FANCM	3.1e-07	0.39
FAR1	4.2e-10	0.46
FARP1	0	0.59
FARP2	5.9e-12	0.51
FARS2	1.3e-09	0.45
FARSA	2.2e-12	0.51
FARSB	1.4e-14	0.56
FASN	4.4e-16	0.58
FASTKD1	6.7e-07	0.38
FASTKD2	2.1e-08	0.42
FASTKD5	0	0.66
FAT1	3.2e-07	0.39
FAT3	3.8e-12	0.51
FBF1	6.2e-09	0.44
FBL	1.2e-07	0.4
FBRS	0	0.66
FBRSL1	1.8e-15	0.57
FBXL12	7.7e-14	0.54
FBXL14	0	0.63
FBXL17	2.2e-07	0.39
FBXL18	8.9e-16	0.58
FBXL19	2.2e-16	0.59
FBXL20	2.3e-08	0.42
FBXL22	5.9e-06	0.35
FBXL3	1.1e-06	0.37
FBXL4	1.8e-07	0.4
FBXL6	5.1e-09	0.44
FBXL7	4.4e-16	0.58
FBXO10	8.9e-13	0.52
FBXO11	0	0.68
FBXO18	0	0.61
FBXO21	7.1e-15	0.56
FBXO28	0	0.68
FBXO30	2.5e-13	0.53
FBXO31	1.9e-11	0.49
FBXO33	1.4e-09	0.45
FBXO34	4.4e-16	0.58
FBXO38	6.7e-14	0.54
FBXO42	0	0.68
FBXO43	9.3e-08	0.4
FBXO45	0	0.6
FBXO46	1.4e-14	0.56
FBXO48	1.2e-10	0.48
FBXO5	1.5e-09	0.45
FBXO7	3.3e-12	0.51
FBXW11	0	0.61
FBXW2	0	0.6
FBXW4	1.3e-15	0.57
FBXW5	9.8e-11	0.48
FBXW8	0	0.72
FBXW9	9e-06	0.34
FCF1	2.3e-10	0.47
FCHSD2	3.8e-15	0.57
FDFT1	2.5e-07	0.39
FDPS	5.7e-08	0.41
FECH	8.6e-12	0.5
FEM1A	4e-07	0.38
FEM1B	8.1e-14	0.54
FEN1	6.7e-15	0.56
FER	0	0.6
FERMT2	5.6e-06	0.35
FEZ2	8.7e-09	0.43
FGD1	9.8e-15	0.56
FGD6	2.6e-07	0.39
FGF11	8.8e-06	0.34
FGF2	2.1e-06	0.36
FGFR1	3.2e-06	0.36
FGFR1OP	1.4e-12	0.52
FH	3.4e-10	0.47
FHL1	1.9e-07	0.39
FHOD3	4.2e-09	0.44
FIBIN	3.2e-09	0.44
FICD	3.9e-12	0.51
FIG4	2.5e-06	0.36
FIGN	9.6e-08	0.4
FIGNL1	5.3e-12	0.51
FILIP1	4e-06	0.35
FITM2	5.8e-07	0.38
FIZ1	7.1e-14	0.54
FKBP10	6.9e-08	0.41
FKBP14	2.5e-09	0.45
FKBP15	7.5e-12	0.5
FKBP4	1.9e-14	0.55
FKBP8	1.8e-06	0.36
FKRP	2e-11	0.49
FKTN	3.1e-15	0.57
FLAD1	8.8e-08	0.4
FLCN	5.4e-13	0.53
FLII	3.2e-08	0.42
FLOT2	1.1e-07	0.4
FLT1	1.6e-06	0.37
FLVCR1	3.4e-14	0.55
FLYWCH1	0	0.6
FLYWCH2	1.3e-10	0.48
FMN2	3.3e-06	0.35
FMNL2	2.5e-10	0.47
FMNL3	1.8e-10	0.47
FMR1	0	0.63
FN3KRP	4.9e-13	0.53
FNBP1	3.6e-09	0.44
FNBP1L	1.1e-13	0.54
FNBP4	1.1e-12	0.52
FNDC3A	2.9e-08	0.42
FNIP1	4.2e-12	0.51
FNIP2	8.8e-10	0.46
FOXC1	6.8e-06	0.34
FOXD1	6.7e-06	0.34
FOXD4L5	1.5e-06	0.37
FOXJ2	0	0.64
FOXJ3	0	0.65
FOXK1	2.2e-16	0.59
FOXK2	0	0.73
FOXM1	3.6e-11	0.49
FOXN2	7.7e-06	0.34
FOXN3	0	0.59
FOXO3	7.8e-14	0.54
FOXO3B	1.2e-10	0.48
FOXO4	6e-08	0.41
FOXRED1	2.2e-10	0.47
FOXRED2	2.2e-16	0.59
FPGS	2e-11	0.49
FRAT2	5.5e-13	0.53
FRMD4A	8.5e-08	0.4
FRMD6	7e-09	0.43
FRMD8	7e-09	0.43
FRMPD1	5.2e-06	0.35
FRS3	1.9e-09	0.45
FRY	9.9e-09	0.43
FRYL	1.1e-10	0.48
FSCN1	1.5e-07	0.4
FSD1L	2.6e-07	0.39
FSTL1	6.8e-07	0.38
FTO	0	0.66
FTSJ1	1.1e-07	0.4
FTSJ2	3.1e-15	0.57
FTSJ3	0	0.74
FUBP1	1.8e-15	0.57
FUBP3	0	0.69
FUK	2.3e-13	0.53
FUS	0	0.62
FUT2	3.4e-07	0.39
FUT4	7e-07	0.38
FUZ	9.3e-06	0.34
FXN	1.6e-07	0.4
FXR1	3.7e-14	0.55
FXR2	8.1e-11	0.48
FXYD6	3e-06	0.36
FYCO1	5.9e-10	0.46
FYN	2.6e-08	0.42
FYTTD1	7.7e-14	0.54
FZD4	1.4e-08	0.43
FZD5	7e-07	0.38
FZR1	5.2e-13	0.53
G2E3	1.2e-09	0.45
G3BP1	0	0.6
G3BP2	2.1e-14	0.55
G6PC3	1.3e-06	0.37
G6PD	3.1e-09	0.44
GAB1	2.4e-14	0.55
GAB2	4.2e-12	0.51
GABPA	0	0.6
GABPB1	1.5e-13	0.54
GABPB2	9.7e-08	0.4
GABRR2	7.2e-06	0.34
GAK	1.9e-13	0.54
GAL3ST3	5.7e-09	0.44
GALK2	4.7e-11	0.49
GALNS	1.2e-10	0.48
GALNT1	5.8e-11	0.48
GALNT11	4.2e-10	0.46
GALNT2	3.9e-06	0.35
GAN	2.8e-11	0.49
GANAB	0	0.6
GANC	2e-06	0.36
GAPVD1	0	0.63
GAR1	0	0.62
GARNL3	1.1e-07	0.4
GARS	7e-12	0.5
GART	0	0.61
GAS2L1	3.4e-08	0.42
GAS8	1.2e-09	0.45
GATAD2A	0	0.68
GATAD2B	0	0.69
GATC	7.3e-09	0.43
GATSL2	4.9e-08	0.41
GBA2	1.4e-08	0.43
GBAP1	2.4e-07	0.39
GBF1	0	0.66
GCC1	0	0.66
GCC2	2.6e-12	0.51
GCDH	9e-08	0.4
GCLC	3e-06	0.36
GCN1L1	0	0.71
GDAP1	7.1e-09	0.43
GDAP2	6.8e-09	0.43
GDF11	2.7e-11	0.49
GDI1	4.1e-12	0.51
GDPD3	4.9e-06	0.35
GEMIN4	0	0.62
GEMIN5	0	0.7
GEMIN8	3.7e-07	0.39
GEN1	4.2e-06	0.35
GET4	7.4e-11	0.48
GFER	1.3e-08	0.43
GFM1	2.4e-14	0.55
GFM2	7.2e-06	0.34
GFOD2	0	0.61
GFPT1	1.3e-13	0.54
GGA1	1.6e-13	0.54
GGA2	2.1e-10	0.47
GGA3	0	0.61
GGCX	2.7e-07	0.39
GGNBP2	0	0.6
GGPS1	3.8e-14	0.55
GGT7	6.8e-07	0.38
GHDC	7.5e-08	0.41
GIGYF1	8.6e-14	0.54
GIGYF2	0	0.68
GINS3	1.1e-11	0.5
GINS4	1.4e-10	0.48
GIT1	0	0.66
GIT2	0	0.6
GJC1	5.9e-12	0.51
GK5	1.5e-09	0.45
GLCCI1	4.8e-06	0.35
GLE1	0	0.63
GLG1	1.1e-14	0.56
GLI2	1.4e-09	0.45
GLI4	2.9e-11	0.49
GLIS2	0	0.66
GLIS3	1.1e-07	0.4
GLMN	9e-06	0.34
GLOD4	1.6e-11	0.5
GLRX5	3.7e-07	0.39
GLT8D1	3.5e-12	0.51
GLTSCR1	1.1e-12	0.52
GLUD1	1.4e-07	0.4
GLYCTK	9e-07	0.37
GLYR1	0	0.69
GMCL1	0	0.61
GMDS	4.2e-08	0.41
GMEB1	2.2e-16	0.59
GMEB2	0	0.64
GMPPA	8.4e-11	0.48
GMPPB	3.6e-14	0.55
GMPS	1.4e-09	0.45
GNA11	1.8e-15	0.57
GNA12	1.2e-10	0.48
GNA13	0	0.6
GNAI2	2.4e-11	0.49
GNAI3	0	0.6
GNAQ	3.1e-11	0.49
GNAZ	2.5e-08	0.42
GNB1	0	0.6
[truncated: 4,247 more rows]

## Sheet: Fig. 2B
Gene	Correlation with GSC stemness
QPRT	-0.19
ENTPD4	0.045
NT5C2	0.069
ATXN7L3	0.1
ZDHHC16	0.12
NCKAP5L	0.16
SRRT	0.17
TUBGCP2	0.2
HDAC7	0.2
KCTD10	0.29
FKRP	0.32
MPRIP	0.34
PRKRIP1	0.36
C7orf49	0.38
EIF4H	0.42
FAM3C	0.42

## Sheet: Fig. 2D
Total in ng/cell pellet
Sample Name	23 NT-1	23 NT-2	23 NT-3	23 sh1-1	23 sh1-2	23 sh1-3	23 sh2-1	23 sh2-2	23 sh2-3
Alanine	18533.1	16596.6	9639.2	10428.2	12101.8	13345	6507.2	16166.2	17887.6
Arginine	960.931	1074.9	915.119	962.049	724.05	1102.84	490.522	821.261	853.664
Asparagine	434.58	332.893	231.205	332.893	552.324	589.788	338.245	771.755	702.179
Aspartate	1333.36	1145.13	1705.44	1626.65	3762.83	3141.24	5413.12	4800.28	4756.5
Cysteine	49.5869	43.2296	32.7613	31.617	56.3681	91.9689	50.4346	67.3874	56.3681
Cystine	ND	ND	ND	ND	ND	ND	ND	ND	ND
GABA	1027.23	1261.74	286.369	667.202	518.568	743.171	156.892	571.416	363.328
Glutamine	528.502	493.771	357.116	278.596	409.211	312.571	341.261	1464.7	364.666
Glutamate	13092.5	11332.7	10276.8	12520.6	22859.4	22683.4	21187.6	31702.4	32978.3
Glycine	13203.2	10935.7	7728	4962.77	5709.38	6207.12	2003.96	5294.59	4630.94
Histidine	533.416	699.471	498.164	672.568	636.389	638.244	365.506	571.451	694.833
Hydroxyproline	ND	ND	ND	ND	ND	ND	ND	ND	ND
Isoleucine	712.697	836.556	531.985	1033.51	844.678	923.866	467.009	1017.27	1015.24
Leucine	956.585	1057.18	732.622	1178.65	1157.77	1207.12	632.029	1210.91	1216.61
Lysine	1289.92	1134.7	1046.54	1050.38	868.32	1008.22	272.328	990.968	1077.2
Methionine	134.55	119.734	87.0795	292.986	257.61	301.452	143.621	199.557	172.345
Ornithine	265.406	199.054	368.365	734.442	334.045	311.165	203.63	297.437	226.51
Phenylalanine	1197.71	1252.05	940.831	1313.8	1089.03	1205.12	570.328	1232.29	1150.78
Proline	11118.6	11148.3	5853.91	3355.44	4247.75	4902.11	2254.92	5913.4	5288.78
Serine	1126.96	935.858	1318.07	2082.49	1470.95	1891.38	56.7737	1547.39	744.753
Taurine	194.054	194.054	152.179	203.246	244.1	252.27	144.009	225.716	225.716
Threonine	8227.96	7535.92	8448.15	5050.87	5365.43	6214.75	3320.77	4390.28	4327.37
Tryptophan	351.946	334.003	281.557	455.459	342.63	383	201.161	340.559	292.253
Tyrosine	1290.15	1413.4	1092.07	1413.4	1109.68	1237.33	678.307	1364.98	1114.08
Valine	1057.8	1150.99	815.079	1274.52	1179.17	1320.03	661.209	1372.05	1354.71
ND means not detect

## Sheet: Fig. 2E
	Purine metabolism	Choline metabolism in cancer	p53 signaling pathway	Phospholipase D signaling pathway	Pathways in cancer	Valine, leucine and isoleucine degradation	Central carbon metabolism in cancer	Synthesis and degradation of ketone bodies	Fatty acid degradation	Rap1 signaling pathway	Arginine and proline metabolism	Cysteine and methionine metabolism	Transcriptional misregulation in cancer	Glycine, serine and threonine metabolism
-Log10(P)	1.30172	1.38377	1.39531	1.41651	1.44629	1.45722	1.46231	1.58396	1.61173	1.68181	2.03895	2.03895	2.82657	3.28249

## Sheet: Fig. 2F
	NT-1	NT-2	58-1	58-2	59-1	59-2
P5CS	3626	3568	2214	2365	2206	2832
PYCR1	3773	4007	1620	1704	1891	2486
PYCR2	1585	1620	1297	1299	1287	1656
FAM3C	8929	8443	1864	1849	1580	2196

[truncated: 74 more sheets: Fig. 2H, Fig. 2I, Fig. 3A, Fig. 3B, Fig. 3D, Fig. 3E, Fig. 3H, Fig. 3J, Fig. 3K, Fig. 3N, Fig. 3O, Fig. 3P, Fig. 3Q, Fig. 3R, Fig. 3S, Fig. 4A, Fig. 4D, Fig. 4E, Fig. 4G, Fig. 4H …]
